# Supplementary material for: Prognostic Molecular Signatures for Metastatic Potential in Clinically Low-Risk Stage I and II Clear Cell Renal Cell Carcinomas
Source: Front Oncol. 2020 Aug 11;10:1383. doi: 10.3389/fonc.2020.01383 (PMC7431518; doi:10.3389/fonc.2020.01383)
Supplement: Supplementary file 1 [file Data_Sheet_1.xls]

## Sheet: Supp_Table_1
Supplementary Table 1: All genes compared in the metastatic versus non-metastatic groups with their associated statistics.
baseMean	log2FoldChange	lfcSE	pvalue	padj	gene
0.40083	1.98703e-07	0.00144269	0.760063	NA	A1BG-AS1
0.202195	-9.33406e-08	0.00144269	0.884742	NA	A1BG
1070.71	-3.45251e-07	0.00144269	0.875053	0.979494	A1CF
1.47038	-2.07345e-06	0.00144269	0.146111	NA	A2M-AS1
0	NA	NA	NA	NA	A2ML1-AS1
26.3074	1.48498e-06	0.00144268	0.610635	0.914906	A2ML1
0.538874	-1.53442e-07	0.00144269	0.919653	NA	A2MP1
53540.3	-2.2028e-07	0.00144267	0.959542	0.993621	A2M
18.2766	1.83104e-07	0.00144269	0.923759	0.988412	A3GALT2
749.463	1.89689e-06	0.00144269	0.443233	0.856345	A4GALT
105.919	-1.27428e-06	0.00144269	0.636152	0.921822	A4GNT
1899.99	-8.03194e-08	0.00144267	0.981812	0.995997	AAAS
457.765	-9.23961e-07	0.00144268	0.797795	0.964031	AACS
0.0275261	-1.96645e-07	0.0014427	0.914989	NA	AADACL2-AS1
10.0013	1.35151e-06	0.00144269	0.220983	0.729966	AADACL2
0.178489	-4.66696e-08	0.0014427	0.87056	NA	AADACL3
1.33522	3.32094e-07	0.00144269	0.497251	NA	AADACL4
1.69378	7.22774e-07	0.00144269	0.375802	NA	AADAC
317.589	-3.38946e-07	0.00144267	0.937911	0.989953	AADAT
294.468	2.45883e-06	0.00144267	0.591891	0.909127	AAED1
1009.48	-1.19274e-07	0.00144262	0.98664	0.996596	AAGAB
3153.17	-8.05766e-07	0.00144259	0.926995	0.989002	AAK1
141.346	-1.41425e-05	0.00144265	0.379373	0.830333	AAMDC
1524.59	1.28266e-06	0.00144268	0.695396	0.937008	AAMP
11.9155	2.86679e-06	0.00144269	0.095822	0.584757	AANAT
514.734	-1.28782e-06	0.00144268	0.691065	0.936806	AAR2
2.99568	-7.96815e-07	0.00144269	0.202312	0.712241	AARD
474.199	1.27884e-06	0.00144268	0.736338	0.946592	AARS2
11.9368	7.55678e-07	0.00144268	0.838582	0.974863	AARSD1
6846.93	1.33607e-06	0.00144266	0.796571	0.963574	AARS
290.258	-2.88294e-06	0.00144262	0.59531	0.910344	AASDHPPT
1289.6	-1.50841e-06	0.00144258	0.90518	0.984774	AASDH
2669.09	-4.40822e-06	0.00144267	0.3689	0.826372	AASS
2047.16	-7.95992e-07	0.00144259	0.924605	0.988542	AATF
0.259176	2.732e-07	0.00144269	0.538059	NA	AATK-AS1
37.2716	1.47659e-06	0.00144269	0.356595	0.819159	AATK
0.615102	4.50645e-07	0.00144269	0.635971	NA	ABALON
695.49	-7.35101e-07	0.00144268	0.80564	0.966119	ABAT
549.237	-7.26116e-06	0.00144269	0.0214308	0.370134	ABCA10
47.7355	3.51166e-07	0.00144267	0.928479	0.989311	ABCA11P
1533.76	-5.76708e-07	0.00144268	0.870327	0.978628	ABCA12
70.1562	-2.51524e-06	0.00144269	0.929451	0.989384	ABCA13
17807.9	-1.56133e-06	0.00144265	0.788605	0.9619	ABCA1
1448.83	1.08312e-06	0.00144269	0.594774	0.910069	ABCA2
2148.23	2.83249e-06	0.00144269	0.281259	0.777287	ABCA3
94.3544	2.57334e-06	0.00144269	0.345327	0.814329	ABCA4
3296.15	-6.27801e-05	0.00144334	0.0562468	0.49825	ABCA5
848.594	-5.20988e-06	0.00144269	0.0507349	0.480488	ABCA6
341.24	3.85566e-06	0.00144269	0.0553232	0.494577	ABCA7
767.68	-2.14917e-06	0.00144269	0.435069	0.853852	ABCA8
0.168805	-1.59792e-06	0.0014427	0.995117	NA	ABCA9-AS1
404.379	-5.3571e-06	0.00144269	0.0286265	0.403594	ABCA9
811.586	9.21804e-07	0.00144261	0.906055	0.984784	ABCB10
8.34512	9.78863e-07	0.00144269	0.493389	0.873741	ABCB11
3861.02	-9.82593e-07	0.00144268	0.720218	0.942207	ABCB1
764.188	-2.07434e-06	0.00144268	0.512094	0.882344	ABCB4
27.2982	2.09003e-06	0.0014427	0.0779027	0.556065	ABCB5
58.3542	2.2647e-06	0.00144269	0.378076	0.829765	ABCB6
3074.71	7.55095e-06	0.00144259	0.407803	0.841506	ABCB7
227.227	5.19416e-06	0.00144268	0.123382	0.627837	ABCB8
60.7272	3.67908e-06	0.00144269	0.155622	0.670529	ABCB9
345.759	1.70853e-06	0.00144268	0.584243	0.906492	ABCC10
8.46118	2.1689e-06	0.00144269	0.229629	0.736391	ABCC11
1.38515	1.24062e-06	0.00144269	0.0981855	NA	ABCC12
1.21193	-7.07529e-07	0.00144269	0.465155	NA	ABCC13
3900.36	2.09882e-06	0.00144268	0.576274	0.904208	ABCC1
4665.65	2.09459e-07	0.00144268	0.947836	0.991749	ABCC2
6375.68	6.76122e-06	0.00144269	0.0433354	0.465354	ABCC3
4404.6	-9.04835e-06	0.00144265	0.143447	0.656568	ABCC4
0.106835	1.09679e-07	0.00144269	0.888	NA	ABCC5-AS1
1979.09	-3.39239e-06	0.00144268	0.376632	0.828709	ABCC5
87.9119	2.68601e-06	0.00144269	0.168026	0.680295	ABCC6P1
41.8894	1.39803e-06	0.00144269	0.329971	0.805951	ABCC6P2
1150.7	4.50873e-07	0.00144269	0.838807	0.974915	ABCC6
33.232	8.79996e-07	0.00144269	0.59242	0.909143	ABCC8
3926.5	6.1011e-06	0.00144268	0.124438	0.62956	ABCC9
320.887	2.0296e-06	0.00144269	0.316938	0.798264	ABCD1
129.366	4.00323e-06	0.00144268	0.215904	0.726421	ABCD2
8043.62	-4.9821e-06	0.00144263	0.487927	0.871794	ABCD3
1001.52	1.2539e-06	0.00144267	0.770242	0.956062	ABCD4
1785.57	9.67199e-06	0.00144255	0.36891	0.826372	ABCE1
2666.91	-1.28267e-05	0.00144265	0.077229	0.555157	ABCF1
1248.01	-2.99124e-06	0.00144263	0.657892	0.92794	ABCF2
1132.81	-1.0173e-06	0.00144267	0.802171	0.964985	ABCF3
1791.77	6.3336e-07	0.00144268	0.822829	0.970669	ABCG1
1124.17	-2.66499e-07	0.00144268	0.927071	0.989002	ABCG2
9.43199	2.43424e-06	0.00144269	0.106625	0.599475	ABCG4
71.1697	3.38223e-06	0.00144269	0.124284	0.629063	ABCG5
8.27758	2.61108e-06	0.00144269	NA	NA	ABCG8
553.283	2.30285e-06	0.00144267	0.563507	0.898047	ABHD10
0.131553	-1.88344e-07	0.00144269	0.881561	NA	ABHD11-AS1
137.066	-3.28814e-06	0.00144269	0.114054	0.612504	ABHD11
114.127	1.85636e-06	0.00144269	0.475149	0.86891	ABHD12B
3635.97	3.82581e-06	0.00144266	0.460511	0.86393	ABHD12
409.986	6.33319e-06	0.00144263	0.366112	0.825119	ABHD13
0	NA	NA	NA	NA	ABHD14A-ACY1
19.8498	1.94591e-06	0.00144269	0.388401	0.831304	ABHD14A
120.311	3.54737e-07	0.00144269	0.888959	0.98086	ABHD14B
0	NA	NA	NA	NA	ABHD15-AS1
90.8556	3.39016e-06	0.00144269	0.125794	0.632428	ABHD15
7.82928	-9.77758e-07	0.00144269	0.691247	0.936806	ABHD16A
0	NA	NA	NA	NA	ABHD16B
0	NA	NA	NA	NA	ABHD17AP2
188.261	2.50637e-06	0.00144269	0.157425	0.671204	ABHD17A
529.878	1.23597e-06	0.00144259	0.886123	0.980552	ABHD17B
43.0499	-2.51139e-06	0.00144269	0.335225	0.808076	ABHD17C
788.664	1.04669e-05	0.0014426	0.298408	0.787687	ABHD18
59.7952	1.059e-06	0.00144268	0.750843	0.950389	ABHD1
1181.74	-3.20171e-06	0.00144268	0.348926	0.815923	ABHD2
325.945	-1.49392e-06	0.00144267	0.718499	0.94182	ABHD3
289.072	2.51647e-06	0.00144268	0.484279	0.870304	ABHD4
534.462	-2.70491e-06	0.00144263	0.688087	0.935991	ABHD5
378.164	-2.62667e-06	0.00144268	0.438411	0.855333	ABHD6
33.8687	1.77918e-06	0.00144269	0.228009	0.735582	ABHD8
2924.13	3.24848e-06	0.00144244	0.812345	0.967723	ABI1
1121.6	3.76861e-06	0.00144258	0.681862	0.933444	ABI2
17208.6	6.65156e-06	0.00144269	0.0321091	0.420206	ABI3BP
113.227	3.56545e-06	0.00144269	0.08806	0.572839	ABI3
1394.51	-4.26873e-06	0.00144267	0.33615	0.808956	ABL1
2302.61	-1.95212e-06	0.00144265	0.734737	0.94639	ABL2
3640.7	-2.63229e-06	0.00144266	0.613303	0.915496	ABLIM1
199.227	4.09876e-06	0.00144268	0.209879	0.720284	ABLIM2
2711.56	-1.48658e-06	0.00144268	0.686829	0.935466	ABLIM3
178.674	-4.61053e-08	0.00144269	0.981127	0.995971	ABO
131.535	6.2934e-06	0.00144269	0.0613698	0.512326	ABRACL
10.5557	-2.4895e-06	0.00144269	0.101371	0.59373	ABRA
653.426	6.57209e-06	0.00144265	0.298957	0.788129	ABRAXAS1
793.702	-1.66525e-05	0.00144265	0.665111	0.929067	ABRAXAS2
1505.44	-1.28309e-06	0.00144267	0.750109	0.950389	ABR
103.964	2.44488e-06	0.00144269	0.262694	0.763359	ABT1
286.475	3.8248e-06	0.00144269	0.0627287	0.516301	ABTB1
355.776	-2.58745e-07	0.00144269	0.88537	0.980297	ABTB2
0.0715709	8.5099e-08	0.00144269	0.80722	NA	AC000032.1
0	NA	NA	NA	NA	AC000035.1
0.0298382	-1.32507e-07	0.0014427	0.949115	NA	AC000041.1
0	NA	NA	NA	NA	AC000061.1
1.56786	1.49559e-07	0.00144269	0.935969	NA	AC000068.2
0.876271	-2.63005e-07	0.00144269	0.846017	NA	AC000120.1
0.401877	-4.24314e-07	0.00144269	0.704392	NA	AC002056.2
0.215144	-2.46273e-07	0.00144269	0.990506	NA	AC002064.2
0.0717114	-4.51568e-07	0.0014427	0.903113	NA	AC002066.1
0.144211	-1.049e-07	0.00144269	0.874821	NA	AC002070.1
0	NA	NA	NA	NA	AC002094.1
0	NA	NA	NA	NA	AC002094.3
0	NA	NA	NA	NA	AC002116.1
12.2381	-4.25091e-07	0.00144269	0.837432	0.974749	AC002116.2
0	NA	NA	NA	NA	AC002310.2
0	NA	NA	NA	NA	AC002310.4
0	NA	NA	NA	NA	AC002310.5
0	NA	NA	NA	NA	AC002347.2
17.4636	2.97086e-06	0.00144269	0.0821121	0.562904	AC002350.2
0	NA	NA	NA	NA	AC002378.1
0	NA	NA	NA	NA	AC002398.2
0.259355	-3.16989e-07	0.00144269	0.85696	NA	AC002401.1
0	NA	NA	NA	NA	AC002407.1
0.792684	-2.83395e-07	0.00144269	0.933588	NA	AC002429.2
0.0610618	-8.71948e-08	0.00144269	0.881378	NA	AC002456.1
0	NA	NA	NA	NA	AC002465.1
0.0473317	3.10372e-08	0.00144269	0.820556	NA	AC002467.1
0	NA	NA	NA	NA	AC002472.1
0.0875893	1.43222e-07	0.00144269	0.747659	NA	AC002472.2
0.0512548	-1.48228e-07	0.0014427	0.979509	NA	AC002550.1
6.94334	-3.31037e-06	0.00144268	0.285755	0.779683	AC002553.1
2.45801	-5.44673e-07	0.00144269	0.754814	0.95113	AC002558.2
33.1579	-4.95062e-06	0.00144269	0.022557	0.372031	AC002563.1
0	NA	NA	NA	NA	AC002985.1
0	NA	NA	NA	NA	AC002994.1
0	NA	NA	NA	NA	AC002996.1
160.44	-1.14731e-06	0.00144266	0.806317	0.966234	AC003002.1
0	NA	NA	NA	NA	AC003002.2
0.0137073	-1.7729e-07	0.0014427	0.881018	NA	AC003002.3
0.0562107	1.29341e-07	0.0014427	0.803815	NA	AC003002.4
0	NA	NA	NA	NA	AC003005.1
0.55773	9.1801e-07	0.00144269	0.281603	NA	AC003006.1
0.0761582	1.79946e-08	0.00144269	0.893185	NA	AC003043.1
0.470655	-2.85466e-08	0.00144269	0.94108	NA	AC003070.1
0.10726	2.09062e-07	0.0014427	0.778221	NA	AC003075.1
0	NA	NA	NA	NA	AC003098.1
8.87227	-7.05695e-07	0.00144269	0.679472	0.93281	AC003101.1
30.0358	-1.45146e-06	0.00144267	0.75447	0.95113	AC003681.1
0	NA	NA	NA	NA	AC003688.1
0.531275	-3.48275e-07	0.00144269	0.639765	NA	AC003688.2
0.0620061	3.18513e-08	0.00144269	0.83977	NA	AC003956.1
0.00939944	-9.48001e-08	0.0014427	0.881018	NA	AC003958.2
0	NA	NA	NA	NA	AC003965.2
0	NA	NA	NA	NA	AC003986.1
0.905739	-1.69095e-06	0.00144269	0.084303	NA	AC003991.1
3.69535	3.15226e-07	0.00144269	0.841929	0.975386	AC003991.2
0.621685	-7.57841e-07	0.00144269	0.591937	NA	AC004034.1
0.412899	-4.75518e-07	0.00144269	0.714685	NA	AC004039.1
0.0716724	-6.33809e-08	0.0014427	0.989048	NA	AC004076.1
0.211148	-1.58701e-08	0.00144269	0.8826	NA	AC004080.1
0	NA	NA	NA	NA	AC004080.3
0	NA	NA	NA	NA	AC004080.5
0	NA	NA	NA	NA	AC004080.6
0.494332	1.20022e-07	0.00144269	0.785941	NA	AC004112.1
0	NA	NA	NA	NA	AC004147.2
0	NA	NA	NA	NA	AC004147.4
131.752	2.94485e-06	0.00144268	0.391471	0.832778	AC004148.2
1.79253	-5.18254e-06	0.0014427	0.00574684	0.228694	AC004160.1
0.267628	-6.56943e-07	0.00144269	0.441446	NA	AC004160.2
0.215999	-6.68241e-07	0.00144269	0.542383	NA	AC004217.2
0	NA	NA	NA	NA	AC004223.3
0	NA	NA	NA	NA	AC004224.2
0.0147215	-1.04457e-07	0.0014427	0.884262	NA	AC004231.1
0.0317712	-9.56572e-09	0.00144269	0.884754	NA	AC004231.3
0.282294	2.3958e-07	0.00144269	0.701306	NA	AC004241.1
0.341952	5.41576e-07	0.00144269	0.634341	NA	AC004253.1
0.890397	6.94868e-09	0.00144269	0.90188	NA	AC004264.1
0	NA	NA	NA	NA	AC004408.1
0	NA	NA	NA	NA	AC004408.2
0	NA	NA	NA	NA	AC004448.5
286.018	5.39814e-06	0.00144268	0.169897	0.68339	AC004453.1
0.170089	-5.748e-08	0.00144269	0.948044	NA	AC004466.1
0.0275113	-5.18243e-08	0.00144269	0.810164	NA	AC004471.1
0.270681	4.29952e-07	0.00144269	0.577753	NA	AC004490.1
3.2321	-7.26252e-07	0.00144269	0.690413	0.936806	AC004494.1
0.0157584	1.50054e-07	0.0014427	0.920101	NA	AC004522.1
0.0168928	1.54303e-07	0.0014427	0.810955	NA	AC004522.2
0	NA	NA	NA	NA	AC004528.1
0	NA	NA	NA	NA	AC004528.2
3.50979	-1.18686e-06	0.00144269	0.590808	0.908912	AC004540.2
0.0100785	-2.41415e-08	0.0014427	0.872017	NA	AC004551.1
0	NA	NA	NA	NA	AC004590.1
1.1566	1.02511e-05	0.00144271	0.772556	NA	AC004594.1
0.222748	2.32991e-07	0.00144269	0.641414	NA	AC004596.1
0.397881	1.87549e-07	0.00144269	0.712799	NA	AC004623.1
17.4175	2.85527e-06	0.00144269	0.113975	0.612504	AC004687.1
0	NA	NA	NA	NA	AC004691.2
0.021588	-4.57285e-09	0.0014427	0.914989	NA	AC004692.2
0.10686	-2.38872e-07	0.0014427	0.866834	NA	AC004696.1
0.0228684	1.41044e-07	0.0014427	0.774999	NA	AC004702.1
0	NA	NA	NA	NA	AC004707.1
0.0427023	-1.36563e-07	0.0014427	0.99771	NA	AC004754.1
0.856264	1.44076e-07	0.00144269	0.899802	NA	AC004771.1
0.856264	1.44076e-07	0.00144269	0.899802	NA	AC004771.1
0.318471	-1.02485e-06	0.00144269	0.506563	NA	AC004771.2
0.0423242	1.12047e-07	0.0014427	0.856005	NA	AC004771.3
0	NA	NA	NA	NA	AC004771.4
3.46211	2.69639e-06	0.00144269	0.110333	0.603269	AC004771.5
0.0409576	1.15807e-07	0.0014427	0.774999	NA	AC004784.1
0.277507	-1.83936e-07	0.00144269	0.877254	NA	AC004801.3
0	NA	NA	NA	NA	AC004801.4
0.0373984	1.05315e-07	0.0014427	0.763877	NA	AC004805.1
0.636976	1.27308e-06	0.00144269	0.154189	NA	AC004812.2
0	NA	NA	NA	NA	AC004824.1
0.0187989	-1.23182e-07	0.0014427	0.914989	NA	AC004824.2
0.00939944	-9.48001e-08	0.0014427	0.881018	NA	AC004828.1
0.0114342	1.16297e-07	0.0014427	0.810955	NA	AC004830.1
0.0172786	-1.70458e-07	0.00144269	0.918925	NA	AC004832.1
0	NA	NA	NA	NA	AC004832.3
0.13606	3.19287e-08	0.00144269	0.912408	NA	AC004834.1
0	NA	NA	NA	NA	AC004837.1
0	NA	NA	NA	NA	AC004837.3
1.13258	1.50978e-06	0.00144269	0.268497	NA	AC004846.1
0.179968	-3.51672e-07	0.00144269	0.690936	NA	AC004846.2
0.113165	-1.73994e-07	0.00144269	0.993528	NA	AC004854.2
1.26127	1.05046e-06	0.00144269	0.0690607	NA	AC004865.2
0.686894	-5.67271e-07	0.00144269	0.696503	NA	AC004877.1
2.46857	2.233e-06	0.00144269	0.241469	0.745408	AC004878.3
3.25848	2.44001e-07	0.00144269	0.823907	0.970841	AC004878.6
3.37903	7.4501e-07	0.00144269	0.654416	0.926357	AC004884.2
0	NA	NA	NA	NA	AC004888.1
0.448149	-5.72236e-07	0.00144269	0.637987	NA	AC004889.1
0.448149	-5.72236e-07	0.00144269	0.637987	NA	AC004889.1
4.24726	-5.38361e-07	0.00144269	0.815666	0.968552	AC004890.2
3.63978	-2.19091e-06	0.00144269	0.276568	0.773442	AC004893.2
0.175885	-1.17995e-09	0.00144269	0.985582	NA	AC004906.1
0.0918997	-1.9928e-07	0.00144269	0.95686	NA	AC004917.1
1.92238	6.49658e-07	0.00144269	0.706207	0.939846	AC004918.1
20.6401	4.08907e-06	0.00144268	0.21892	0.728136	AC004922.1
0.105156	3.31798e-08	0.00144269	0.980407	NA	AC004923.4
0.36617	9.27332e-08	0.00144269	0.802097	NA	AC004943.1
1.42138	2.48326e-07	0.00144269	0.926679	NA	AC004943.2
12.0543	-2.02495e-06	0.00144269	0.250438	0.751274	AC004951.1
126.413	1.4439e-06	0.00144269	0.509788	0.881547	AC004951.2
2.83799	1.08903e-06	0.00144269	0.199868	0.710144	AC004951.3
0.0226006	-1.41546e-07	0.0014427	0.922713	NA	AC004951.4
0	NA	NA	NA	NA	AC004973.1
23.195	8.90731e-07	0.00144269	0.723513	0.943716	AC004980.1
0.00905593	4.11688e-08	0.0014427	0.810955	NA	AC004997.1
14.9839	8.33449e-06	0.00144269	0.00766054	0.252751	AC005000.1
2.54827	-1.2548e-07	0.00144269	0.952863	0.992928	AC005005.3
0.136342	1.3752e-07	0.00144269	0.742607	NA	AC005008.2
0	NA	NA	NA	NA	AC005009.2
0.10714	-2.55096e-07	0.0014427	0.89608	NA	AC005013.1
0	NA	NA	NA	NA	AC005020.2
39.9718	1.38222e-06	0.00144269	0.566087	0.898865	AC005021.1
4.35949	-7.94067e-07	0.00144269	0.711941	0.940757	AC005034.5
0	NA	NA	NA	NA	AC005037.1
0.192355	-2.89932e-07	0.0014427	0.707918	NA	AC005037.2
0.0701751	9.36588e-08	0.00144269	0.905646	NA	AC005041.1
0.591645	-5.12923e-07	0.00144269	0.585657	NA	AC005056.1
0	NA	NA	NA	NA	AC005064.1
3.46571	-1.14681e-06	0.00144269	0.639216	0.922696	AC005070.3
0.3501	4.81394e-07	0.00144269	0.42939	NA	AC005071.1
6.41001	3.50631e-06	0.00144269	0.102901	0.595266	AC005082.1
0	NA	NA	NA	NA	AC005154.6
1.13495	-7.41072e-07	0.00144269	0.593965	NA	AC005162.3
0	NA	NA	NA	NA	AC005209.1
0	NA	NA	NA	NA	AC005220.1
0.0686534	-1.64674e-07	0.00144269	0.980184	NA	AC005225.1
0.18705	-6.35818e-07	0.00144269	0.773554	NA	AC005225.2
0.030951	-1.03493e-07	0.0014427	0.935408	NA	AC005225.3
0	NA	NA	NA	NA	AC005234.1
0.0977037	-1.24044e-08	0.00144269	0.86004	NA	AC005237.1
0	NA	NA	NA	NA	AC005253.2
0	NA	NA	NA	NA	AC005258.1
0.0661601	-3.60134e-07	0.0014427	0.814144	NA	AC005261.3
0	NA	NA	NA	NA	AC005262.2
0.323589	-4.64423e-07	0.00144269	0.725867	NA	AC005264.1
2.19398	-3.17779e-06	0.00144269	0.209561	0.720284	AC005274.1
0	NA	NA	NA	NA	AC005277.1
0	NA	NA	NA	NA	AC005281.1
1.34328	-1.08857e-06	0.00144269	0.506366	NA	AC005288.1
0	NA	NA	NA	NA	AC005291.1
0.0463279	3.47876e-08	0.00144269	0.80722	NA	AC005291.2
0.0114342	1.16297e-07	0.0014427	0.810955	NA	AC005306.1
1.22933	-1.68676e-06	0.0014427	0.0134982	NA	AC005323.2
0	NA	NA	NA	NA	AC005324.1
0.448101	-4.98128e-07	0.00144269	0.420344	NA	AC005324.3
0	NA	NA	NA	NA	AC005324.4
0.0114706	-2.05548e-07	0.0014427	0.881018	NA	AC005324.5
0.0387847	2.06917e-09	0.00144269	0.878136	NA	AC005329.1
0.0458823	-1.49585e-07	0.0014427	0.984147	NA	AC005329.3
1.69145	7.85561e-07	0.00144269	0.161101	NA	AC005332.3
0	NA	NA	NA	NA	AC005342.2
0.0350201	-3.90177e-09	0.00144269	0.872377	NA	AC005358.1
0.0350201	-3.90177e-09	0.00144269	0.872377	NA	AC005358.1
0.547989	-5.21767e-07	0.00144269	0.498837	NA	AC005358.2
0	NA	NA	NA	NA	AC005363.1
0.0915892	-6.36416e-08	0.00144269	0.851747	NA	AC005387.1
0.0270701	-8.89432e-08	0.00144269	0.844404	NA	AC005387.2
0	NA	NA	NA	NA	AC005392.3
0.583183	2.34564	0.693882	0.0309509	NA	AC005410.1
0	NA	NA	NA	NA	AC005410.2
7.51299	-2.4368e-06	0.00144269	0.0220851	0.371675	AC005477.1
1.86975	-2.86009e-07	0.00144269	0.890164	0.98086	AC005480.1
0.764681	5.14891e-07	0.00144269	0.516512	NA	AC005481.1
0.0628186	-3.89657e-07	0.0014427	0.954994	NA	AC005493.1
0.192121	-5.10129e-08	0.00144269	0.922524	NA	AC005498.3
0.393928	3.5549e-07	0.00144269	0.575938	NA	AC005519.2
0.0600733	-5.36889e-08	0.00144269	0.916741	NA	AC005520.1
0	NA	NA	NA	NA	AC005523.2
0.100234	1.85814e-07	0.00144269	0.739433	NA	AC005529.1
2.64249	-5.08492e-07	0.00144269	0.680803	0.933185	AC005534.1
0	NA	NA	NA	NA	AC005538.1
0	NA	NA	NA	NA	AC005538.2
1.85046	4.6196e-07	0.00144269	0.502614	0.877994	AC005540.1
0	NA	NA	NA	NA	AC005544.1
0	NA	NA	NA	NA	AC005559.1
1.13838	-4.96855e-07	0.00144269	0.728599	NA	AC005562.1
0.031664	-1.90987e-07	0.0014427	0.949115	NA	AC005578.1
0.0519798	-1.57904e-07	0.00144269	0.964385	NA	AC005586.1
0	NA	NA	NA	NA	AC005606.1
0	NA	NA	NA	NA	AC005606.2
0	NA	NA	NA	NA	AC005609.1
0	NA	NA	NA	NA	AC005609.3
0	NA	NA	NA	NA	AC005609.5
0	NA	NA	NA	NA	AC005614.2
0	NA	NA	NA	NA	AC005618.3
0	NA	NA	NA	NA	AC005618.4
0	NA	NA	NA	NA	AC005625.1
0	NA	NA	NA	NA	AC005670.2
0.0480971	-1.51502e-07	0.0014427	0.914989	NA	AC005697.1
0.12404	9.34342e-08	0.0014427	0.664386	NA	AC005697.2
0.0497063	7.71285e-08	0.00144269	0.878136	NA	AC005702.1
0	NA	NA	NA	NA	AC005702.2
0.219962	1.04553e-07	0.00144269	0.783716	NA	AC005703.6
0	NA	NA	NA	NA	AC005722.3
15.5422	3.62163e-06	0.00144268	0.277752	0.773442	AC005726.2
0.247847	-1.28566e-06	0.00144269	0.286862	NA	AC005726.3
0	NA	NA	NA	NA	AC005726.5
0.186453	-5.42345e-07	0.0014427	0.654216	NA	AC005740.3
0.261211	2.27186e-07	0.00144269	0.731973	NA	AC005746.2
0	NA	NA	NA	NA	AC005759.1
0.0539829	1.02978e-07	0.00144269	0.80722	NA	AC005775.1
0.158767	7.23233e-08	0.0014427	0.63342	NA	AC005779.1
0	NA	NA	NA	NA	AC005779.2
0.827051	-7.89405e-07	0.00144269	0.490886	NA	AC005785.1
0	NA	NA	NA	NA	AC005786.3
0	NA	NA	NA	NA	AC005789.1
0	NA	NA	NA	NA	AC005821.1
0.196868	4.02419e-07	0.00144269	0.546503	NA	AC005828.1
0	NA	NA	NA	NA	AC005828.3
0.0883484	-4.67827e-07	0.0014427	0.904928	NA	AC005832.4
0	NA	NA	NA	NA	AC005833.1
0	NA	NA	NA	NA	AC005833.3
0	NA	NA	NA	NA	AC005837.2
0	NA	NA	NA	NA	AC005838.1
0	NA	NA	NA	NA	AC005841.1
0	NA	NA	NA	NA	AC005841.1
3.52348	-2.48271e-06	0.00144269	0.146137	0.660583	AC005841.2
0.0850516	2.84255e-08	0.00144269	0.87572	NA	AC005842.1
0.27873	1.13378e-07	0.00144269	0.718364	NA	AC005863.1
26.3669	-2.18608e-06	0.00144269	0.198452	0.710144	AC005865.2
0.198976	-5.68731e-07	0.00144269	0.856966	NA	AC005884.1
0.0650623	2.06364e-07	0.0014427	0.736983	NA	AC005884.2
0	NA	NA	NA	NA	AC005899.4
0.808356	4.56438e-07	0.00144269	0.688632	NA	AC005899.8
0.00787919	-8.93333e-08	0.0014427	0.884262	NA	AC005906.2
0.436049	-2.23041e-07	0.00144269	0.876563	NA	AC005920.2
12.7152	1.12531e-06	0.00144268	0.717469	0.94182	AC005921.3
0	NA	NA	NA	NA	AC005943.1
0.0192298	-1.42705e-08	0.0014427	0.926225	NA	AC005954.2
0	NA	NA	NA	NA	AC005972.4
0	NA	NA	NA	NA	AC005996.2
15.3095	-2.0762e-07	0.00144269	0.840311	0.97523	AC006014.10
0.199444	-7.74128e-08	0.00144269	0.939971	NA	AC006017.1
0	NA	NA	NA	NA	AC006026.3
0.750417	-1.87416e-07	0.00144269	0.91497	NA	AC006030.1
0	NA	NA	NA	NA	AC006035.1
0.736677	-6.36431e-07	0.00144269	0.513928	NA	AC006042.1
0.219834	-7.26695e-08	0.00144269	0.895635	NA	AC006042.2
0.546202	-6.59779e-07	0.00144269	0.656707	NA	AC006059.1
8.24529	2.61042e-06	0.00144268	0.361871	0.822768	AC006064.2
0	NA	NA	NA	NA	AC006064.4
42772.3	2.12082e-06	0.00144263	0.764451	0.954697	AC006064.5
0.0187989	-1.23182e-07	0.0014427	0.914989	NA	AC006070.1
0.151883	2.06169e-07	0.00144269	0.578651	NA	AC006111.1
0.151883	2.06169e-07	0.00144269	0.578651	NA	AC006111.1
0.0271678	1.85115e-07	0.0014427	0.748286	NA	AC006115.1
0.0399716	1.53754e-07	0.0014427	0.774999	NA	AC006115.3
0.272847	-3.48061e-07	0.00144269	0.971372	NA	AC006116.10
0	NA	NA	NA	NA	AC006116.7
2.47425	1.34186e-07	0.00144269	0.889824	0.98086	AC006128.1
0	NA	NA	NA	NA	AC006130.1
1.47684	2.89052e-07	0.00144269	0.858276	NA	AC006145.1
0.770114	4.88819e-07	0.00144269	0.639044	NA	AC006148.1
0	NA	NA	NA	NA	AC006153.1
0.0800995	-2.48498e-07	0.0014427	0.874646	NA	AC006160.1
0.712662	1.47899e-06	0.00144269	0.214579	NA	AC006213.1
0.0229411	1.75529e-08	0.0014427	0.914989	NA	AC006213.3
0.683369	-1.00312e-06	0.00144269	0.312869	NA	AC006254.1
0	NA	NA	NA	NA	AC006262.3
0.746881	2.71458e-07	0.00144269	0.57112	NA	AC006288.1
0.357081	1.98158e-07	0.0014427	0.397074	NA	AC006299.1
12.8449	-1.7957e-06	0.00144269	0.104194	0.598343	AC006305.1
30.1593	-2.92227e-06	0.00144269	0.0300544	0.41052	AC006329.1
0.0565962	4.77696e-08	0.0014427	0.789951	NA	AC006333.1
0.0840154	1.26337e-07	0.00144269	0.818099	NA	AC006369.1
0.785169	-1.59345e-06	0.00144269	0.170994	NA	AC006372.1
0.415114	1.94077e-08	0.00144269	0.978065	NA	AC006378.1
0.133628	-1.92061e-07	0.00144269	0.991971	NA	AC006387.1
0	NA	NA	NA	NA	AC006435.1
0.559502	1.183e-06	0.00144269	0.176605	NA	AC006435.2
0	NA	NA	NA	NA	AC006441.3
0.154338	-1.86247e-07	0.0014427	0.874829	NA	AC006449.2
0.00939944	-9.48001e-08	0.0014427	0.881018	NA	AC006449.3
0.0883665	1.15194e-07	0.00144269	0.899501	NA	AC006449.5
0	NA	NA	NA	NA	AC006450.2
0	NA	NA	NA	NA	AC006450.3
0	NA	NA	NA	NA	AC006455.1
0	NA	NA	NA	NA	AC006455.2
0	NA	NA	NA	NA	AC006455.5
0.218931	4.39328e-08	0.00144269	0.783315	NA	AC006460.1
0.259383	1.8371e-07	0.00144269	0.458562	NA	AC006483.1
0	NA	NA	NA	NA	AC006486.1
0	NA	NA	NA	NA	AC006486.2
0.0248143	1.7388e-10	0.00144269	0.884339	NA	AC006487.1
0.00787919	-8.93333e-08	0.0014427	0.884262	NA	AC006487.2
0.463941	-1.29321e-06	0.00144269	0.260239	NA	AC006511.5
0	NA	NA	NA	NA	AC006538.2
1.12986	2.27229e-07	0.00144269	0.862998	NA	AC006547.1
0	NA	NA	NA	NA	AC006547.3
0.503343	6.23837e-07	0.00144269	0.507349	NA	AC006548.3
0	NA	NA	NA	NA	AC006557.3
0.031325	1.03481e-07	0.0014427	0.781352	NA	AC006581.1
0.304467	-2.15241e-07	0.00144269	0.954264	NA	AC006581.2
0.541858	-1.91686e-07	0.00144269	0.7823	NA	AC006942.1
0.0805043	9.25776e-07	0.0014427	0.773473	NA	AC006978.2
0.107956	-4.71377e-09	0.00144269	0.999369	NA	AC006994.2
0.391637	-3.98674e-07	0.00144269	0.829055	NA	AC007000.3
0	NA	NA	NA	NA	AC007036.3
9.33816	-3.7852e-06	0.00144269	0.1005	0.592059	AC007038.1
9.32717	-8.97677e-07	0.00144268	0.746193	0.949493	AC007038.2
0	NA	NA	NA	NA	AC007040.1
0.67683	-1.46743e-07	0.0014427	0.917102	NA	AC007040.2
0	NA	NA	NA	NA	AC007161.3
0.0608497	5.06984e-08	0.00144269	0.83977	NA	AC007182.1
0	NA	NA	NA	NA	AC007192.1
0	NA	NA	NA	NA	AC007192.2
0.0264721	-1.3116e-07	0.0014427	0.914989	NA	AC007193.2
0.395657	-6.32866e-07	0.00144269	0.447107	NA	AC007216.1
0.395657	-6.32866e-07	0.00144269	0.447107	NA	AC007216.1
0.169162	-1.8765e-07	0.00144269	0.966638	NA	AC007216.4
0.591865	1.53385e-07	0.00144269	0.771387	NA	AC007218.1
0	NA	NA	NA	NA	AC007218.2
112.923	1.16981e-07	0.00144269	0.966511	0.99412	AC007228.2
0.11072	-8.45395e-08	0.00144269	0.980319	NA	AC007240.1
0	NA	NA	NA	NA	AC007250.1
0.134766	-2.82154e-07	0.0014427	0.795699	NA	AC007271.1
0.0275261	-1.96645e-07	0.0014427	0.914989	NA	AC007277.1
0.146423	1.3404e-07	0.00144269	0.716109	NA	AC007285.1
0.0849805	-6.10502e-09	0.00144269	0.90027	NA	AC007285.2
0.569046	-2.33939e-07	0.00144269	0.822836	NA	AC007292.1
0.804975	1.44322e-06	0.00144269	0.193126	NA	AC007292.2
0.0159969	1.26912e-07	0.0014427	0.810955	NA	AC007292.3
0.0611498	-1.51273e-07	0.0014427	0.979509	NA	AC007298.1
0	NA	NA	NA	NA	AC007298.2
17.5312	5.10183e-06	0.00144267	0.254791	0.755617	AC007308.6
0.0480006	5.82421e-08	0.00144269	0.811309	NA	AC007314.1
2.11367	2.54681e-06	0.00144269	0.0760524	0.551216	AC007319.1
0	NA	NA	NA	NA	AC007326.4
6.06104	1.62082e-07	0.00144269	0.93719	0.989953	AC007336.1
0.103038	3.14126e-07	0.0014427	0.61157	NA	AC007336.3
3.10918	2.69788e-07	0.00144269	0.851441	0.97778	AC007342.3
9.22957	-1.01562e-05	0.0014427	0.0300748	0.41052	AC007342.6
0.573117	-4.08442e-07	0.00144269	0.717132	NA	AC007362.1
0	NA	NA	NA	NA	AC007375.2
0.616983	-4.9423e-07	0.00144269	0.808736	NA	AC007378.1
1.32189	3.37978e-07	0.00144269	0.856807	NA	AC007388.1
16.2209	5.67971e-06	0.00144268	0.158886	0.672807	AC007390.2
0.589447	-3.42543e-07	0.00144269	0.510676	NA	AC007406.1
0.918109	-3.07796e-07	0.00144269	0.80792	NA	AC007406.3
0.874851	-7.43197e-07	0.00144269	0.37195	NA	AC007406.4
0	NA	NA	NA	NA	AC007421.1
1.33158	-1.96909e-07	0.00144269	0.882493	NA	AC007485.1
0.102186	8.18189e-08	0.00144269	0.851692	NA	AC007493.2
0.358011	2.91539e-07	0.00144269	0.635712	NA	AC007533.1
0.0302489	2.94833e-07	0.0014427	0.810955	NA	AC007540.1
0.0419399	7.52628e-08	0.00144269	0.80722	NA	AC007546.2
0.0389967	-1.42187e-07	0.0014427	0.949115	NA	AC007557.3
0	NA	NA	NA	NA	AC007563.2
24.437	-5.18007e-06	0.00144269	0.0742192	0.545141	AC007566.1
0.19669	-1.44146e-07	0.00144269	0.853559	NA	AC007569.1
0.636058	-5.46455e-07	0.00144269	0.686688	NA	AC007570.1
62.0074	2.90369e-07	0.00144269	0.889672	0.98086	AC007601.1
2.02357	-7.21652e-07	0.00144269	0.434748	0.853847	AC007608.1
0.0452584	-2.35271e-07	0.00144269	0.985831	NA	AC007608.3
0	NA	NA	NA	NA	AC007610.1
0.82239	-1.6455e-06	0.00144269	0.933217	NA	AC007610.2
0.112257	2.66067e-07	0.0014427	0.628173	NA	AC007613.1
0.17769	-4.60753e-07	0.00144269	0.618721	NA	AC007619.1
0.729557	-1.28174e-06	0.00144269	0.322551	NA	AC007622.2
0.0433805	-1.66845e-07	0.0014427	0.997801	NA	AC007655.1
0.10514	1.32615e-07	0.00144269	0.774489	NA	AC007666.1
0.161005	-3.08289e-07	0.0014427	0.798958	NA	AC007673.1
2.47306	-1.06427e-06	0.00144269	0.462485	0.865048	AC007728.1
11.9199	1.23743e-05	0.00144271	0.057965	0.501233	AC007728.2
0	NA	NA	NA	NA	AC007731.5
1.0946	-1.64031e-06	0.00144269	0.321741	NA	AC007743.1
0	NA	NA	NA	NA	AC007744.1
1.0033	5.22394e-07	0.00144269	0.576076	NA	AC007750.1
1.18422	1.93255e-06	0.00144269	0.190452	NA	AC007780.1
0.00787919	-8.93333e-08	0.0014427	0.884262	NA	AC007785.1
0.31049	2.11403e-09	0.0014427	0.818	NA	AC007907.1
0.0337857	3.13198e-07	0.0014427	0.774999	NA	AC007920.1
0.300528	-8.68203e-07	0.00144269	0.508307	NA	AC007920.2
0.149167	-1.10935e-07	0.00144269	0.942724	NA	AC007922.2
1.59274	2.11859e-06	0.00144269	0.0698176	NA	AC007938.2
0.862805	-1.33032e-06	0.00144269	0.135654	NA	AC007938.3
0.261422	2.43417e-07	0.00144269	0.679849	NA	AC007952.1
0.261422	2.43417e-07	0.00144269	0.679849	NA	AC007952.1
17.7519	2.22585e-06	0.00144269	0.10465	0.598438	AC007952.2
0.401982	5.02664e-07	0.00144269	0.439446	NA	AC007952.3
125.548	-1.13349e-06	0.00144269	0.5638	0.898172	AC007952.4
0	NA	NA	NA	NA	AC007952.8
0.0470297	-2.42556e-07	0.00144269	0.988806	NA	AC007956.1
2.83637	1.13595e-06	0.00144269	0.266364	0.765745	AC007966.1
0.0690911	-3.74373e-08	0.00144269	0.94393	NA	AC007991.3
0.889368	-1.95025e-07	0.00144269	0.873511	NA	AC007991.4
0	NA	NA	NA	NA	AC007993.3
0	NA	NA	NA	NA	AC007998.2
0.231855	-2.99921e-07	0.00144269	0.990853	NA	AC007998.3
0.382863	2.69381e-07	0.00144269	0.450209	NA	AC008011.2
1.39626	5.4633e-07	0.00144269	0.638497	NA	AC008013.1
0.819072	-2.25837e-06	0.00144269	0.0750941	NA	AC008014.1
368.953	7.29769e-06	0.00144269	0.0337092	0.425799	AC008038.1
0.30913	-2.9696e-07	0.00144269	0.938222	NA	AC008040.1
0.0394026	-9.80489e-09	0.00144269	0.86914	NA	AC008050.1
0.0906973	-2.15353e-07	0.0014427	0.906188	NA	AC008056.1
1.07162	4.20711e-07	0.00144269	0.243639	NA	AC008060.1
0.782521	-1.22495e-06	0.00144269	0.320774	NA	AC008063.1
0.00761727	-2.1266e-07	0.0014427	0.872017	NA	AC008067.1
0.00994606	-9.93063e-08	0.0014427	0.881018	NA	AC008073.1
0.247444	-2.02765e-07	0.00144269	0.88337	NA	AC008073.2
0.0796363	-1.6004e-07	0.0014427	0.905875	NA	AC008073.3
0	NA	NA	NA	NA	AC008079.1
4.07771	-1.88111e-06	0.00144269	0.289422	0.782126	AC008079.2
80.9693	-1.12151e-06	0.00144269	0.665712	0.929104	AC008080.1
0	NA	NA	NA	NA	AC008103.1
0.875126	-5.20424e-07	0.00144269	0.662578	NA	AC008105.1
0.10605	1.12655e-07	0.0014427	0.720147	NA	AC008105.2
0.847071	1.40588e-06	0.00144269	0.132139	NA	AC008105.3
4.15076	2.87656e-07	0.00144269	0.884955	0.980297	AC008115.3
0.88708	-1.41314e-06	0.00144269	0.287985	NA	AC008121.3
93.8751	-4.71664e-06	0.00144268	0.166574	0.679331	AC008124.1
0	NA	NA	NA	NA	AC008127.1
1.67294	6.81406e-07	0.00144269	0.071863	NA	AC008132.13
0	NA	NA	NA	NA	AC008133.1
0.179423	-3.85608e-07	0.0014427	0.65152	NA	AC008147.1
1.11289	-3.36622e-07	0.00144269	0.936096	NA	AC008149.1
0	NA	NA	NA	NA	AC008162.2
0.231899	-4.88719e-07	0.00144269	0.814942	NA	AC008243.1
0.424416	4.56201e-07	0.00144269	0.672918	NA	AC008250.1
6.6237	7.14457e-07	0.00144268	0.820183	0.970049	AC008277.1
0.0181119	1.32524e-07	0.0014427	0.775161	NA	AC008378.1
33.5636	-1.68805e-06	0.00144269	0.462353	0.864985	AC008393.1
0	NA	NA	NA	NA	AC008403.1
0	NA	NA	NA	NA	AC008403.2
0	NA	NA	NA	NA	AC008403.3
13.4859	8.44841e-07	0.00144269	0.736108	0.946563	AC008429.1
0.0734351	-1.62423e-07	0.0014427	0.91885	NA	AC008429.3
0.0918238	-1.44414e-08	0.00144269	0.894179	NA	AC008438.1
0.214518	1.50912e-07	0.00144269	0.825185	NA	AC008443.1
0	NA	NA	NA	NA	AC008443.2
0.172246	-1.27217e-07	0.00144269	0.862862	NA	AC008443.6
0	NA	NA	NA	NA	AC008453.1
0	NA	NA	NA	NA	AC008456.1
0.0409576	1.15807e-07	0.0014427	0.774999	NA	AC008464.1
0	NA	NA	NA	NA	AC008481.3
0.0198921	-1.24375e-07	0.0014427	0.914989	NA	AC008494.3
0	NA	NA	NA	NA	AC008496.2
0.724646	1.61604e-07	0.0014427	0.313601	NA	AC008514.1
0	NA	NA	NA	NA	AC008522.1
0	NA	NA	NA	NA	AC008537.1
0.422896	-1.52469e-06	0.00144269	0.222694	NA	AC008543.1
0	NA	NA	NA	NA	AC008551.1
85.2054	-2.76285e-06	0.00144267	0.484215	0.870304	AC008560.1
0	NA	NA	NA	NA	AC008569.1
0.470309	1.79181e-07	0.00144269	0.52249	NA	AC008575.1
1.47262	-2.75791e-07	0.00144269	0.672687	NA	AC008575.2
0.0337857	3.13198e-07	0.0014427	0.774999	NA	AC008591.1
0.150278	2.74421e-07	0.0014427	0.559047	NA	AC008609.1
0	NA	NA	NA	NA	AC008622.2
0.0413618	-7.97495e-09	0.0014427	0.940027	NA	AC008635.1
0.372908	3.43575e-07	0.00144269	0.820273	NA	AC008649.1
0.0464996	1.2013e-07	0.0014427	0.781352	NA	AC008667.2
12.3871	4.37418e-07	0.00144268	0.896963	0.982275	AC008676.1
1.2984	-2.51297e-07	0.00144269	0.791779	NA	AC008676.2
2.63546	1.50712e-07	0.00144269	0.860472	0.978263	AC008686.1
2.63546	1.50712e-07	0.00144269	0.860472	0.978263	AC008686.1
0	NA	NA	NA	NA	AC008687.1
0	NA	NA	NA	NA	AC008687.7
0	NA	NA	NA	NA	AC008687.8
0.207802	-1.92408e-08	0.00144269	0.688605	NA	AC008691.1
0	NA	NA	NA	NA	AC008695.1
0	NA	NA	NA	NA	AC008696.2
0.0283294	1.04729e-07	0.0014427	0.835478	NA	AC008728.1
0.690207	7.95162e-07	0.00144269	0.451334	NA	AC008731.1
0.690207	7.95162e-07	0.00144269	0.451334	NA	AC008731.1
0.0555103	2.45629e-07	0.00144269	0.695375	NA	AC008734.1
4.04828	5.50692e-06	0.00144269	0.0145027	0.316263	AC008735.2
0	NA	NA	NA	NA	AC008738.1
0	NA	NA	NA	NA	AC008738.5
0	NA	NA	NA	NA	AC008738.7
2.69734	2.04054e-06	0.00144269	0.233352	0.739855	AC008742.1
0	NA	NA	NA	NA	AC008747.1
0.471334	4.14558e-08	0.00144269	0.969743	NA	AC008750.1
1.72082	-6.94269e-07	0.00144269	0.624631	0.91739	AC008750.2
0	NA	NA	NA	NA	AC008750.3
0.0228684	1.41044e-07	0.0014427	0.774999	NA	AC008750.4
0	NA	NA	NA	NA	AC008750.8
0	NA	NA	NA	NA	AC008753.2
0	NA	NA	NA	NA	AC008753.3
0	NA	NA	NA	NA	AC008758.1
0	NA	NA	NA	NA	AC008758.3
0.0275113	-5.18243e-08	0.00144269	0.810164	NA	AC008758.4
0	NA	NA	NA	NA	AC008758.5
0.232546	-7.03936e-07	0.0014427	0.41418	NA	AC008758.6
0.169639	-1.20603e-07	0.00144269	0.933819	NA	AC008760.1
0	NA	NA	NA	NA	AC008761.1
0	NA	NA	NA	NA	AC008763.2
0	NA	NA	NA	NA	AC008763.3
0.0319939	1.47612e-07	0.0014427	0.774999	NA	AC008764.1
0.323088	4.03227e-08	0.00144269	0.898324	NA	AC008764.2
0.155427	1.04013e-07	0.00144269	0.978386	NA	AC008764.4
128.23	-5.26773e-07	0.00144268	0.877717	0.979848	AC008770.1
0	NA	NA	NA	NA	AC008770.2
0.448201	-1.61131e-06	0.00144269	0.243795	NA	AC008770.3
0.154303	-4.60609e-07	0.00144269	0.691176	NA	AC008770.4
0.468813	7.70757e-07	0.00144269	0.33269	NA	AC008771.1
6.42963	2.44963e-07	0.00144269	0.920538	0.988002	AC008781.1
2.91814	-1.39692e-06	0.00144269	0.482328	0.870304	AC008781.2
0.0332196	-1.39076e-07	0.0014427	0.949115	NA	AC008805.2
1.02887	-6.99934e-07	0.00144269	0.927087	NA	AC008840.1
0	NA	NA	NA	NA	AC008852.1
0.0190143	-1.73408e-07	0.00144269	0.918925	NA	AC008870.3
1.08883	2.08588e-06	0.00144269	0.0441962	NA	AC008870.4
0	NA	NA	NA	NA	AC008878.1
0.174929	1.38478e-07	0.0014427	0.781352	NA	AC008878.2
0	NA	NA	NA	NA	AC008878.3
0	NA	NA	NA	NA	AC008878.4
0.301214	-5.63007e-08	0.00144269	0.988536	NA	AC008894.2
0.180287	-2.41872e-07	0.00144269	0.912451	NA	AC008894.3
0	NA	NA	NA	NA	AC008897.2
6.14441	-3.59932e-06	0.00144269	0.153539	0.668685	AC008906.1
0	NA	NA	NA	NA	AC008914.1
0.0790563	-1.1501e-07	0.0014427	0.985948	NA	AC008915.2
0	NA	NA	NA	NA	AC008937.1
0.85385	2.88724e-07	0.00144269	0.824782	NA	AC008937.2
1.09881	-5.36249e-07	0.00144269	0.704329	NA	AC008937.3
0	NA	NA	NA	NA	AC008945.2
0.101898	7.59625e-08	0.00144269	0.828484	NA	AC008957.1
72.5242	-3.17756e-06	0.00144267	0.443725	0.856345	AC008969.1
0	NA	NA	NA	NA	AC008982.1
0	NA	NA	NA	NA	AC008993.3
0.0987088	-1.34518e-07	0.00144269	0.941603	NA	AC009005.1
19.4412	-3.1573e-07	0.00144269	0.641268	0.923915	AC009014.1
0	NA	NA	NA	NA	AC009019.1
0.0259247	-1.24739e-07	0.0014427	0.881018	NA	AC009041.1
136.019	-3.19233e-07	0.00144269	0.863796	0.978351	AC009041.2
136.019	-3.19233e-07	0.00144269	0.863796	0.978351	AC009041.2
0	NA	NA	NA	NA	AC009041.3
0	NA	NA	NA	NA	AC009052.1
810.471	-7.13516e-06	0.00144267	0.17731	0.689556	AC009053.1
0.0294429	-1.35248e-07	0.0014427	0.926225	NA	AC009055.1
1.26227	-2.4673e-06	0.00144269	0.131942	NA	AC009060.1
1.52478	-4.21738e-07	0.00144269	0.411183	NA	AC009061.1
1.00768	-1.47458e-06	0.00144269	0.199011	NA	AC009061.2
0.24634	-4.73128e-07	0.00144269	0.830266	NA	AC009063.2
0	NA	NA	NA	NA	AC009065.1
0	NA	NA	NA	NA	AC009065.1
0.120871	3.1009e-07	0.00144269	0.819341	NA	AC009065.2
2.08458	1.31925e-06	0.00144269	0.292526	0.784283	AC009065.3
1.17618	1.94733e-06	0.00144269	0.0250043	NA	AC009065.4
0.122215	-8.18775e-08	0.00144269	0.959827	NA	AC009065.6
10.9233	-2.66304e-06	0.00144269	0.232573	0.739157	AC009078.3
1.05472	-5.01402e-07	0.00144269	0.702548	NA	AC009084.1
6.01879	1.32806e-06	0.00144269	0.452916	0.859703	AC009084.2
0	NA	NA	NA	NA	AC009086.2
0.0320135	-1.27154e-07	0.0014427	0.926225	NA	AC009087.1
0.176074	-3.57897e-07	0.0014427	0.817794	NA	AC009088.2
4.94099	-3.3097e-06	0.00144269	0.607652	0.914059	AC009090.3
4.24133	8.53929e-07	0.00144269	0.5585	0.896698	AC009093.3
0.0227936	-1.06558e-07	0.0014427	0.875256	NA	AC009093.8
1.97011	-1.82665e-06	0.00144269	0.0950308	0.58453	AC009093.9
0.101157	-1.98751e-07	0.0014427	0.852751	NA	AC009097.1
0.0147215	-1.04457e-07	0.0014427	0.884262	NA	AC009097.2
0	NA	NA	NA	NA	AC009097.4
0.0164729	2.72191e-08	0.00144269	0.847623	NA	AC009107.1
0	NA	NA	NA	NA	AC009113.2
0	NA	NA	NA	NA	AC009118.2
2.17583	1.77e-07	0.00144269	0.931221	0.989384	AC009118.3
0	NA	NA	NA	NA	AC009119.1
0.474898	-6.97246e-07	0.00144269	0.267817	NA	AC009119.2
6.22741	3.59669e-07	0.00144269	0.843279	0.975631	AC009120.2
7.59591	1.89929e-06	0.00144269	0.361276	0.822542	AC009120.5
0.0259247	-1.24739e-07	0.0014427	0.881018	NA	AC009123.1
6.01898	-2.02154e-06	0.00144269	0.118976	0.6215	AC009126.1
25.5619	-1.16602e-06	0.00144269	0.535861	0.889767	AC009133.1
0	NA	NA	NA	NA	AC009133.2
0	NA	NA	NA	NA	AC009133.4
0	NA	NA	NA	NA	AC009133.5
0	NA	NA	NA	NA	AC009133.6
0.0132361	-1.50569e-07	0.0014427	0.881018	NA	AC009134.1
0	NA	NA	NA	NA	AC009137.1
0.0358156	-1.49745e-07	0.0014427	0.975222	NA	AC009139.1
0.0445456	9.08582e-08	0.0014427	0.763877	NA	AC009139.2
0	NA	NA	NA	NA	AC009163.1
0	NA	NA	NA	NA	AC009163.2
0	NA	NA	NA	NA	AC009163.4
0.0440692	1.17609e-07	0.0014427	0.819166	NA	AC009226.1
0.973072	8.0054e-07	0.00144269	0.303611	NA	AC009227.1
0.157819	1.37878e-07	0.00144269	0.686389	NA	AC009228.1
19.0629	5.22126e-07	0.00144269	0.802389	0.964985	AC009237.3
0.51262	-1.85599e-07	0.00144269	0.875972	NA	AC009242.1
0.350402	-1.81748e-07	0.00144269	0.913048	NA	AC009264.1
54.9721	2.84567e-06	0.00144269	0.303184	0.790721	AC009269.3
0.140333	-1.66351e-07	0.0014427	0.78956	NA	AC009292.2
0.361885	7.18272e-08	0.00144269	0.408152	NA	AC009299.3
2.11561	-2.43351e-06	0.00144269	0.321361	0.801162	AC009303.2
0.787736	-4.65419e-06	0.00144269	0.00999695	NA	AC009318.1
5.47273	-2.27498e-06	0.00144269	0.404345	0.840143	AC009318.2
0.155663	-2.59301e-07	0.0014427	0.792148	NA	AC009320.1
0.0474903	1.6419e-08	0.00144269	0.835835	NA	AC009336.2
0	NA	NA	NA	NA	AC009336.3
0.11797	-2.33293e-08	0.00144269	0.928157	NA	AC009365.2
0	NA	NA	NA	NA	AC009396.3
2.16785	-1.45116e-06	0.00144269	0.36909	0.826372	AC009403.1
0.0199858	2.74479e-07	0.0014427	0.810955	NA	AC009403.2
0.458408	-4.38441e-07	0.00144269	0.987613	NA	AC009480.1
0	NA	NA	NA	NA	AC009487.1
0	NA	NA	NA	NA	AC009487.3
33.1146	1.45018e-06	0.00144269	0.570447	0.900262	AC009501.1
0.0187989	-1.23182e-07	0.0014427	0.914989	NA	AC009502.1
0.0241495	1.2314e-07	0.0014427	0.799704	NA	AC009509.1
0	NA	NA	NA	NA	AC009511.2
351.588	-3.8441e-06	0.00144268	0.280341	0.776259	AC009533.1
1.56025	1.91375e-06	0.00144269	0.263245	NA	AC009542.1
0.0220214	-1.13706e-07	0.0014427	0.925344	NA	AC009562.1
0.0678423	1.96548e-07	0.0014427	0.729094	NA	AC009563.1
0.528862	2.63107e-07	0.00144269	0.621259	NA	AC009630.1
0	NA	NA	NA	NA	AC009630.2
0	NA	NA	NA	NA	AC009630.3
0	NA	NA	NA	NA	AC009646.2
0.0886853	-1.92121e-07	0.0014427	0.964223	NA	AC009652.2
0.874909	-5.80346e-07	0.00144269	0.505179	NA	AC009690.1
26.3197	1.5898e-06	0.00144266	0.753264	0.95113	AC009690.2
0	NA	NA	NA	NA	AC009690.3
0	NA	NA	NA	NA	AC009704.1
1.14647	-1.6782e-06	0.00144269	0.241278	NA	AC009779.3
0	NA	NA	NA	NA	AC009802.1
0.0421709	-2.19979e-07	0.00144269	0.99768	NA	AC009831.1
0.0506671	1.10077e-07	0.0014427	0.892699	NA	AC009852.1
0	NA	NA	NA	NA	AC009902.2
4.97777	-1.62017e-06	0.00144269	0.497207	0.87488	AC009948.1
1.86376	-3.6276e-06	0.00144269	0.083312	0.566779	AC009948.3
0.974332	-1.97439e-06	0.00144269	0.123997	NA	AC009948.4
2.36718	1.72344e-07	0.00144269	0.902641	0.983896	AC009950.1
0.0373984	1.05315e-07	0.0014427	0.763877	NA	AC009955.3
0.0319939	1.47612e-07	0.0014427	0.774999	NA	AC009955.4
0.167191	6.55939e-08	0.00144269	0.686676	NA	AC009975.1
0	NA	NA	NA	NA	AC009975.2
7.75638	-2.8339e-06	0.00144269	0.0318464	0.419398	AC010127.1
0.050109	-5.27525e-08	0.00144269	0.819407	NA	AC010132.3
0.330076	6.14684e-07	0.00144269	0.479609	NA	AC010136.1
0.0433261	2.07773e-08	0.00144269	0.81458	NA	AC010149.1
0.113963	1.35639e-07	0.00144269	0.81058	NA	AC010168.1
0	NA	NA	NA	NA	AC010170.1
0.0398289	-2.31114e-08	0.00144269	0.881378	NA	AC010173.1
0	NA	NA	NA	NA	AC010181.1
2.46496	1.41588e-06	0.00144269	0.440686	0.855667	AC010185.1
33.2061	-9.81555e-06	0.00144269	0.00543778	0.22488	AC010203.1
33.2061	-9.81555e-06	0.00144269	0.00543778	0.22488	AC010203.1
1.43432	1.40202e-08	0.00144269	0.986388	NA	AC010210.1
0.344083	4.88977e-08	0.00144269	0.896555	NA	AC010226.1
0	NA	NA	NA	NA	AC010230.1
0	NA	NA	NA	NA	AC010255.1
1.95582	7.80789e-08	0.00144269	0.0929275	0.581015	AC010255.3
0.180549	-1.7259e-07	0.00144269	0.991793	NA	AC010260.1
5.91998	-2.47141e-06	0.00144269	0.341631	0.812589	AC010261.2
0.127497	-6.76994e-08	0.00144269	0.965157	NA	AC010266.2
1.54225	5.15448e-07	0.00144269	0.467434	NA	AC010273.1
0.0201935	-6.63316e-08	0.0014427	0.914989	NA	AC010307.2
0	NA	NA	NA	NA	AC010319.2
0.0618546	-8.06303e-08	0.0014427	0.979509	NA	AC010319.4
0.110335	4.79344e-09	0.00144269	0.993546	NA	AC010320.2
0.102982	-1.19311e-08	0.00144269	0.94497	NA	AC010320.3
7.19239	8.72264e-07	0.00144269	0.690458	0.936806	AC010320.4
0	NA	NA	NA	NA	AC010323.1
0.0441644	-1.84084e-08	0.0014427	0.972962	NA	AC010325.1
0	NA	NA	NA	NA	AC010326.2
0.094673	-2.45133e-07	0.0014427	0.963889	NA	AC010327.1
0.120116	-3.40834e-07	0.0014427	0.88312	NA	AC010327.2
0	NA	NA	NA	NA	AC010327.3
0	NA	NA	NA	NA	AC010327.5
23.5807	-1.393e-06	0.00144269	0.298682	0.787979	AC010328.1
0.010794	-1.05595e-07	0.0014427	0.881018	NA	AC010328.3
0.269319	-4.07139e-08	0.00144269	0.925596	NA	AC010333.2
0.0536415	-2.29877e-07	0.0014427	0.968809	NA	AC010336.1
0	NA	NA	NA	NA	AC010336.3
1.44437	-1.00688e-07	0.00144269	0.938531	NA	AC010401.2
0.300095	-3.52233e-07	0.00144269	0.769936	NA	AC010422.3
0	NA	NA	NA	NA	AC010422.5
0.206533	-3.14857e-07	0.00144269	0.727393	NA	AC010422.6
0	NA	NA	NA	NA	AC010441.1
0.0639878	1.45423e-07	0.0014427	0.698155	NA	AC010457.1
0	NA	NA	NA	NA	AC010463.1
0	NA	NA	NA	NA	AC010487.3
16.2835	-1.41586e-06	0.00144269	0.517933	0.883458	AC010503.4
0.0862032	-9.87306e-08	0.00144269	0.949165	NA	AC010504.1
0	NA	NA	NA	NA	AC010507.1
0	NA	NA	NA	NA	AC010507.2
0.34028	2.8144e-07	0.00144269	0.788231	NA	AC010519.1
0	NA	NA	NA	NA	AC010522.1
1.88965	-3.0268e-07	0.00144269	0.831689	0.973108	AC010524.1
0	NA	NA	NA	NA	AC010531.1
0.364029	4.36438e-07	0.00144269	0.56533	NA	AC010531.3
0.319367	5.88315e-07	0.00144269	0.647592	NA	AC010533.1
14.7151	1.78826e-06	0.00144269	0.26652	0.765745	AC010536.1
0	NA	NA	NA	NA	AC010536.3
0.125628	-1.75769e-07	0.00144269	0.914941	NA	AC010538.1
0.0236376	-1.20382e-07	0.0014427	0.947804	NA	AC010542.1
0.0305307	2.96394e-08	0.00144269	0.888283	NA	AC010542.3
0.0327396	-1.69691e-07	0.00144269	0.909194	NA	AC010542.4
4.47034	5.13622e-07	0.00144269	0.789596	0.962295	AC010542.5
0.629828	2.12008e-07	0.00144269	0.861715	NA	AC010547.1
0	NA	NA	NA	NA	AC010547.5
0	NA	NA	NA	NA	AC010605.1
0.0349437	1.93049e-07	0.0014427	0.819166	NA	AC010609.1
0	NA	NA	NA	NA	AC010615.4
3.0868	1.45301e-06	0.00144269	0.307107	0.792843	AC010616.1
0.869112	1.12772e-06	0.00144269	0.298936	NA	AC010618.3
0	NA	NA	NA	NA	AC010619.1
0	NA	NA	NA	NA	AC010619.2
0.0186992	8.57453e-08	0.0014427	0.805294	NA	AC010624.3
0.113916	-2.27593e-07	0.00144269	0.865781	NA	AC010636.2
0.00939944	-9.48001e-08	0.0014427	0.881018	NA	AC010643.1
0	NA	NA	NA	NA	AC010646.1
0	NA	NA	NA	NA	AC010653.2
0	NA	NA	NA	NA	AC010655.2
0	NA	NA	NA	NA	AC010655.4
0.0766216	6.2275e-08	0.00144269	0.728384	NA	AC010680.1
8.05478	-1.14373e-06	0.00144268	0.694427	0.936806	AC010680.2
0.203603	-3.23993e-07	0.00144269	0.882768	NA	AC010680.3
8.89247	-1.51082e-06	0.00144269	0.331059	0.806483	AC010680.4
0.470192	1.20487e-07	0.00144269	0.760467	NA	AC010731.2
3.45163	9.32842e-07	0.00144269	0.58792	0.907166	AC010761.1
0	NA	NA	NA	NA	AC010761.2
0	NA	NA	NA	NA	AC010761.4
0	NA	NA	NA	NA	AC010761.5
0.666063	-3.53011e-07	0.00144269	0.74847	NA	AC010768.1
1.18109	-2.42457e-07	0.0014427	0.816249	NA	AC010776.2
0.0838324	-2.20445e-07	0.0014427	0.901592	NA	AC010809.1
0.246773	-5.91326e-08	0.00144269	0.78651	NA	AC010809.2
0	NA	NA	NA	NA	AC010834.1
0.230468	-1.54988e-07	0.0014427	0.819293	NA	AC010872.1
0.1426	2.16763e-07	0.00144269	0.648182	NA	AC010883.1
0	NA	NA	NA	NA	AC010884.1
1.11156	-5.89652e-07	0.00144269	0.619522	NA	AC010894.3
0.0248143	1.7388e-10	0.00144269	0.884339	NA	AC010894.4
0	NA	NA	NA	NA	AC010907.1
0	NA	NA	NA	NA	AC010907.2
0.0291862	-3.12812e-08	0.0014427	0.939886	NA	AC010931.1
0.211695	-2.62903e-07	0.00144269	0.745212	NA	AC010931.2
0.0319939	1.47612e-07	0.0014427	0.774999	NA	AC010931.3
0.136765	2.64348e-07	0.0014427	0.684139	NA	AC010973.1
0.81259	3.66303e-07	0.00144269	0.753773	NA	AC010973.2
3.0268	-4.22391e-06	0.00144269	0.0679422	0.528985	AC010976.1
0.921987	-4.23921e-07	0.00144269	0.807873	NA	AC010978.1
0	NA	NA	NA	NA	AC010997.3
12.0709	6.47716e-06	0.0014427	0.00446203	0.20408	AC011005.1
0.021588	-4.57285e-09	0.0014427	0.914989	NA	AC011005.4
13.9134	1.71157e-06	0.00144268	0.540309	0.891649	AC011092.2
0.258441	-1.98526e-07	0.00144269	0.71841	NA	AC011195.2
6.94588	-3.90746e-06	0.00144269	0.039096	0.44737	AC011239.1
0	NA	NA	NA	NA	AC011270.2
0.788863	4.93941e-07	0.00144269	0.403605	NA	AC011294.1
0.182349	-4.73629e-08	0.0014427	0.997207	NA	AC011298.1
0.194563	1.09475e-07	0.00144269	0.895107	NA	AC011306.1
0	NA	NA	NA	NA	AC011308.1
61.1855	-1.68247e-06	0.00144269	0.328556	0.805951	AC011330.1
1.72123	-2.2756e-06	0.00144269	0.324422	0.804057	AC011337.1
0.0240486	-1.27376e-07	0.0014427	0.881018	NA	AC011363.1
0.791915	-9.77909e-07	0.00144269	0.456687	NA	AC011365.1
2.82489	2.6608e-07	0.00144269	0.820608	0.970154	AC011365.2
0	NA	NA	NA	NA	AC011369.1
1.28044	-1.95817e-06	0.00144269	0.19819	NA	AC011377.1
0	NA	NA	NA	NA	AC011396.2
2.60266	-2.34849e-06	0.00144269	0.419461	0.848187	AC011405.1
0.328634	1.65676e-07	0.00144269	0.638598	NA	AC011410.1
0.106237	-8.68738e-09	0.00144269	0.878358	NA	AC011442.1
0.117579	-4.90945e-08	0.00144269	0.944759	NA	AC011444.1
0.105666	9.05575e-08	0.00144269	0.734236	NA	AC011445.1
0	NA	NA	NA	NA	AC011446.2
12.8015	9.11795e-07	0.00144269	0.701694	0.939041	AC011447.3
2.40845	1.14994e-06	0.00144269	0.278766	0.774279	AC011448.1
43.5988	-1.40139e-06	0.00144269	0.53972	0.891502	AC011450.1
0	NA	NA	NA	NA	AC011452.1
0.268033	-5.7007e-07	0.00144269	0.727824	NA	AC011453.1
0.0132527	-3.70369e-08	0.0014427	0.875256	NA	AC011455.1
0.192012	2.27952e-07	0.00144269	0.824363	NA	AC011455.3
0.0159969	1.26912e-07	0.0014427	0.810955	NA	AC011462.1
0	NA	NA	NA	NA	AC011462.2
0.0561607	-1.50724e-07	0.0014427	0.979509	NA	AC011466.1
0.366507	-1.4022e-06	0.00144269	0.229004	NA	AC011466.3
0	NA	NA	NA	NA	AC011468.2
1.15771	4.34407e-07	0.00144269	0.708306	NA	AC011472.1
0.0736091	1.50855e-07	0.0014427	0.721344	NA	AC011472.2
0.426729	7.0614e-07	0.00144269	0.533008	NA	AC011472.5
0	NA	NA	NA	NA	AC011473.3
0	NA	NA	NA	NA	AC011473.4
0	NA	NA	NA	NA	AC011474.2
11.7035	1.02353e-07	0.00144269	0.970024	0.994657	AC011475.1
1.00966	1.26873e-06	0.00144269	0.0343012	NA	AC011476.1
0.0229411	1.75529e-08	0.0014427	0.914989	NA	AC011476.2
1.18368	-1.8731e-06	0.00144269	0.203995	NA	AC011476.3
33.2701	-4.56396e-06	0.00144269	0.0467314	0.470825	AC011477.1
0.311581	8.82866e-08	0.00144269	0.828122	NA	AC011477.3
0.0672265	-3.2857e-08	0.00144269	0.86894	NA	AC011477.4
0	NA	NA	NA	NA	AC011479.1
0	NA	NA	NA	NA	AC011481.2
0.41428	5.98197e-07	0.00144269	0.380996	NA	AC011481.3
0.0874644	1.27883e-07	0.0014427	0.814144	NA	AC011483.2
0	NA	NA	NA	NA	AC011483.3
0	NA	NA	NA	NA	AC011484.1
0.773806	6.87404e-07	0.00144269	0.36806	NA	AC011487.1
1.84063	6.90672e-07	0.00144269	0.220723	0.729611	AC011487.2
0.250099	1.55349e-07	0.00144269	0.663603	NA	AC011489.1
0.185752	1.2046e-07	0.00144269	0.829292	NA	AC011491.1
0.0445835	1.52356e-07	0.0014427	0.774999	NA	AC011491.2
0.0285814	-1.38403e-07	0.0014427	0.940027	NA	AC011491.3
0	NA	NA	NA	NA	AC011495.3
0	NA	NA	NA	NA	AC011497.1
0	NA	NA	NA	NA	AC011498.2
0.176401	9.45016e-08	0.00144269	0.711704	NA	AC011498.3
0.116404	-1.79512e-07	0.00144269	0.909806	NA	AC011498.4
0.039909	-1.59897e-07	0.0014427	0.995148	NA	AC011498.6
0.0388653	2.20323e-07	0.0014427	0.736983	NA	AC011499.1
0	NA	NA	NA	NA	AC011500.3
0.875983	1.02437e-08	0.00144269	0.481487	NA	AC011503.1
0.0874644	1.27883e-07	0.0014427	0.814144	NA	AC011504.1
0.0953627	-7.15255e-08	0.00144269	0.924361	NA	AC011510.1
0.0379713	1.79059e-08	0.00144269	0.851692	NA	AC011511.1
0.249774	-4.40645e-08	0.00144269	0.967487	NA	AC011511.2
0	NA	NA	NA	NA	AC011511.3
0	NA	NA	NA	NA	AC011511.4
0.0258384	-1.69764e-07	0.0014427	0.925344	NA	AC011511.5
0.0683807	-4.34326e-08	0.0014427	0.938925	NA	AC011523.1
0	NA	NA	NA	NA	AC011525.1
0	NA	NA	NA	NA	AC011525.2
0	NA	NA	NA	NA	AC011530.1
0	NA	NA	NA	NA	AC011603.1
0.1586	-6.18123e-07	0.00144269	0.704572	NA	AC011603.2
0	NA	NA	NA	NA	AC011604.2
0	NA	NA	NA	NA	AC011611.3
64.1684	3.45932e-07	0.00144268	0.924583	0.988542	AC011611.5
0.0859088	-1.60222e-07	0.0014427	0.984147	NA	AC011632.1
12.4127	1.43688e-06	0.00144269	0.441734	0.856107	AC011676.2
0.43814	1.57637e-07	0.0014427	0.412495	NA	AC011718.2
0	NA	NA	NA	NA	AC011718.3
0.483006	8.31565e-08	0.00144269	0.908772	NA	AC011731.1
0	NA	NA	NA	NA	AC011754.1
0.0427879	7.57485e-08	0.00144269	0.80722	NA	AC011773.1
17.7309	-3.79132e-07	0.00144269	0.845966	0.976285	AC011773.2
2.90706	3.40515e-07	0.00144269	0.867046	0.978628	AC011773.3
0.464445	9.05322e-07	0.00144269	0.337561	NA	AC011825.2
0	NA	NA	NA	NA	AC011825.3
0.142024	3.33077e-08	0.00144269	0.917102	NA	AC011840.1
0.154245	1.74485e-07	0.0014427	0.56028	NA	AC011853.2
0.139081	-2.96357e-07	0.0014427	0.76798	NA	AC011893.1
0	NA	NA	NA	NA	AC011897.1
0.127415	1.03876e-07	0.00144269	0.855698	NA	AC011944.1
0.474135	-6.54678e-07	0.00144269	0.377343	NA	AC011997.1
0.768972	-5.6842e-07	0.00144269	0.628295	NA	AC012073.1
0.8165	-2.33756e-06	0.00144269	0.190969	NA	AC012100.2
0.353971	2.43496e-07	0.00144269	0.656785	NA	AC012123.1
0.26012	8.59254e-09	0.00144269	0.957216	NA	AC012146.1
2.36181	-1.30782e-06	0.00144269	0.28623	0.77999	AC012157.1
0	NA	NA	NA	NA	AC012158.1
0.95986	-1.11856e-06	0.00144269	0.483118	NA	AC012170.2
0.468942	1.09744e-07	0.00144269	0.88536	NA	AC012170.3
8.63281	-5.48165e-06	0.00144269	0.00331206	0.172307	AC012173.1
0	NA	NA	NA	NA	AC012184.1
0	NA	NA	NA	NA	AC012184.2
2.74415	-5.2185e-06	0.00144269	0.0202724	0.363221	AC012184.3
31.1103	-1.63e-06	0.00144269	0.503017	0.878029	AC012186.2
0.0992703	-1.43375e-07	0.0014427	0.884262	NA	AC012213.1
0	NA	NA	NA	NA	AC012215.1
30.6835	1.21204	0.737543	0.00186289	0.125401	AC012236.1
0.0562516	-2.0656e-07	0.0014427	0.983226	NA	AC012254.1
0	NA	NA	NA	NA	AC012254.2
0.0908797	1.02673e-08	0.00144269	0.943997	NA	AC012309.1
0	NA	NA	NA	NA	AC012309.2
0.0568079	-1.69303e-07	0.00144269	0.979396	NA	AC012313.10
6.87951	4.43145e-06	0.00144268	0.217746	0.727743	AC012313.1
6.64664	2.05119e-06	0.00144269	0.196892	0.709523	AC012313.2
0.479425	6.78989e-07	0.00144269	0.512872	NA	AC012313.3
1.58808	-2.02444e-07	0.00144269	0.841152	NA	AC012313.8
0.14362	2.91496e-08	0.00144269	0.856447	NA	AC012313.9
0	NA	NA	NA	NA	AC012317.1
0.0686052	1.64153e-07	0.0014427	0.664248	NA	AC012317.2
0.111542	1.6949e-07	0.0014427	0.6202	NA	AC012349.1
1.73771	-2.18522e-06	0.00144269	0.321593	0.80143	AC012358.3
0.35017	-8.77995e-07	0.00144269	0.501577	NA	AC012360.3
0	NA	NA	NA	NA	AC012363.1
0	NA	NA	NA	NA	AC012366.1
0.403077	3.19087e-07	0.00144269	0.751583	NA	AC012370.1
0.0159969	1.26912e-07	0.0014427	0.810955	NA	AC012378.1
0.904448	-1.27937e-07	0.00144269	0.848379	NA	AC012379.1
0.904448	-1.27937e-07	0.00144269	0.848379	NA	AC012379.1
0.664942	-1.59662e-06	0.00144269	0.290726	NA	AC012409.2
0.0636193	3.99233e-08	0.00144269	0.830594	NA	AC012413.1
0.0809367	7.80715e-08	0.00144269	0.781513	NA	AC012414.5
0.131802	-1.91261e-07	0.0014427	0.809379	NA	AC012417.1
0.211675	3.15299e-09	0.00144269	0.94135	NA	AC012447.1
0	NA	NA	NA	NA	AC012456.2
1.61428	-1.38753e-06	0.00144269	0.482012	NA	AC012467.2
1.1834	-4.58408e-06	0.0014427	0.739727	NA	AC012485.1
0.103263	-5.06823e-08	0.00144269	0.904314	NA	AC012499.1
0.0978962	2.69927e-07	0.0014427	0.693254	NA	AC012501.1
0	NA	NA	NA	NA	AC012507.1
0.764494	-7.20794e-07	0.00144269	0.717498	NA	AC012510.1
0	NA	NA	NA	NA	AC012513.1
0	NA	NA	NA	NA	AC012531.2
0	NA	NA	NA	NA	AC012531.3
0.430999	3.12979e-07	0.0014427	0.413057	NA	AC012555.1
5.53798	-4.09852e-06	0.00144269	0.167198	0.679331	AC012568.1
0.225086	2.55515e-07	0.0014427	0.743068	NA	AC012594.1
0.309098	-1.575e-07	0.00144269	0.954204	NA	AC012613.1
3.86864	-3.43125e-06	0.00144269	0.0578832	0.501233	AC012613.2
0	NA	NA	NA	NA	AC012615.2
0.861736	5.09941e-08	0.00144269	0.943877	NA	AC012615.6
0	NA	NA	NA	NA	AC012629.2
0	NA	NA	NA	NA	AC012640.1
1.62072	-7.31042e-07	0.00144269	0.700085	NA	AC012640.4
0.0373984	1.05315e-07	0.0014427	0.763877	NA	AC012645.2
0.195665	-2.06758e-07	0.00144269	0.835255	NA	AC012645.4
92.831	-2.24564e-06	0.00144269	0.393796	0.833849	AC012651.1
1.14544	-2.95253e-07	0.00144269	0.802451	NA	AC012676.1
0	NA	NA	NA	NA	AC013269.1
0	NA	NA	NA	NA	AC013269.1
0	NA	NA	NA	NA	AC013269.3
0	NA	NA	NA	NA	AC013271.1
0.60287	-7.81495e-07	0.00144269	0.505418	NA	AC013275.1
0.357603	2.09853e-07	0.00144269	0.767453	NA	AC013356.2
0	NA	NA	NA	NA	AC013356.4
0	NA	NA	NA	NA	AC013391.2
18.5548	-1.82809e-06	0.00144268	0.614728	0.916036	AC013394.1
0.088933	-5.03132e-08	0.00144269	0.939759	NA	AC013451.1
3.17899	5.717e-07	0.00144269	0.766021	0.955334	AC013468.1
0.138773	-5.74145e-08	0.00144269	0.896922	NA	AC013472.3
0.562895	-9.24403e-07	0.00144269	0.312583	NA	AC013476.1
0.021588	-4.57285e-09	0.0014427	0.914989	NA	AC013489.1
0.173181	2.13195e-07	0.00144269	0.604079	NA	AC013489.3
0.00939944	-9.48001e-08	0.0014427	0.881018	NA	AC013640.1
0.0752446	-2.01109e-09	0.00144269	0.885414	NA	AC013643.2
0.582932	-3.61692e-07	0.00144269	0.647675	NA	AC013652.1
0	NA	NA	NA	NA	AC015563.2
0	NA	NA	NA	NA	AC015656.1
0	NA	NA	NA	NA	AC015674.1
0.00603767	-1.122e-08	0.0014427	0.872017	NA	AC015688.5
0.017767	1.26264e-07	0.0014427	0.810955	NA	AC015691.1
2.42778	-1.88853e-06	0.00144269	0.263403	0.764409	AC015712.2
0	NA	NA	NA	NA	AC015712.5
0.312133	-3.21086e-08	0.00144269	0.964907	NA	AC015727.1
0.0593843	-3.65067e-08	0.00144269	0.86921	NA	AC015795.2
0	NA	NA	NA	NA	AC015802.1
0.38778	-2.67552e-07	0.00144269	0.914617	NA	AC015802.6
0.0919911	-3.74485e-08	0.00144269	0.913482	NA	AC015813.5
0	NA	NA	NA	NA	AC015849.1
0	NA	NA	NA	NA	AC015849.2
1.38267	-2.43847e-06	0.00144269	0.125107	NA	AC015849.3
0.317818	7.01984e-07	0.00144269	0.498838	NA	AC015849.4
0.560892	1.01448e-06	0.00144269	0.399608	NA	AC015853.1
0.144211	1.36876e-07	0.00144269	0.668477	NA	AC015853.3
0.0294429	-1.35248e-07	0.0014427	0.926225	NA	AC015878.1
0.374923	5.70576e-08	0.00144269	0.732062	NA	AC015909.5
0.686991	1.76799e-07	0.00144269	0.805127	NA	AC015911.5
0.0760948	9.23563e-08	0.00144269	0.824762	NA	AC015911.6
0	NA	NA	NA	NA	AC015912.1
1.77892	2.21151e-06	0.00144269	0.11619	0.615247	AC015914.1
0	NA	NA	NA	NA	AC015917.2
1.04079	5.33897e-07	0.00144269	0.580184	NA	AC015921.1
0.196711	4.89994e-07	0.00144269	0.534204	NA	AC015923.1
0.206998	-2.16246e-07	0.00144269	0.778561	NA	AC015969.1
2.09364	1.19021e-07	0.00144269	0.953081	0.992928	AC015971.1
0.104093	-1.71718e-07	0.00144269	0.95618	NA	AC015987.1
0	NA	NA	NA	NA	AC015987.2
1.52056	3.35469e-07	0.00144269	0.833883	NA	AC015989.1
0.760078	-4.19256e-08	0.00144269	0.729395	NA	AC016026.1
23.9505	-9.22435e-07	0.00144269	0.669345	0.929801	AC016027.1
0.468325	3.07651e-07	0.00144269	0.601985	NA	AC016065.1
0.174882	1.04896e-07	0.00144269	0.69066	NA	AC016205.1
103.799	3.58564e-06	0.00144268	0.30951	0.792843	AC016251.1
103.799	3.58564e-06	0.00144268	0.30951	0.792843	AC016251.1
1.562	-1.34177e-06	0.00144269	0.476275	NA	AC016394.1
0.185667	-2.37337e-08	0.0014427	0.965765	NA	AC016489.1
0.017767	1.26264e-07	0.0014427	0.810955	NA	AC016526.2
0.207704	-2.04075e-07	0.00144269	0.99993	NA	AC016576.1
30.6816	-5.34485e-06	0.00144269	0.00766397	0.252751	AC016582.1
1.25789	-1.7727e-06	0.00144269	0.113108	NA	AC016582.3
2.30094	-7.7543e-07	0.00144269	0.589586	0.907994	AC016586.1
0	NA	NA	NA	NA	AC016595.1
0.441246	2.31588e-09	0.00144269	0.956	NA	AC016597.1
0.626791	-1.98449e-06	0.00144269	0.328106	NA	AC016644.1
34.171	-2.06642e-06	0.00144269	0.246192	0.748814	AC016705.2
0.17951	-2.37917e-07	0.00144269	0.886917	NA	AC016708.1
8.20043	-7.90357e-06	0.00144269	0.950708	0.992921	AC016722.2
0.00761727	-2.1266e-07	0.0014427	0.872017	NA	AC016723.1
2.20301	2.61917e-06	0.00144269	0.146578	0.660583	AC016727.1
0.0573249	-2.50079e-07	0.00144269	0.993054	NA	AC016738.1
0.0934404	-1.73982e-07	0.00144269	0.980726	NA	AC016738.2
18.4855	1.69029e-06	0.00144268	0.553953	0.894876	AC016745.1
0.0186905	-1.16888e-07	0.0014427	0.905936	NA	AC016746.1
0.0868185	-2.64787e-07	0.0014427	0.879015	NA	AC016747.2
0.240715	-1.12396e-06	0.00144269	0.303801	NA	AC016747.4
0.137794	1.02376e-07	0.00144269	0.760054	NA	AC016757.1
6.54385	-1.40676e-06	0.00144269	0.410867	0.843274	AC016831.1
0.0709152	-5.24606e-08	0.0014427	0.96901	NA	AC016866.1
0.0667316	-5.59844e-08	0.00144269	0.928538	NA	AC016866.2
0.0547926	-1.57763e-08	0.0014427	0.994527	NA	AC016868.1
0.194066	-3.74763e-07	0.00144269	0.783335	NA	AC016876.1
0	NA	NA	NA	NA	AC016876.2
0	NA	NA	NA	NA	AC016888.1
0.229026	-2.59725e-07	0.00144269	0.917804	NA	AC016909.2
0	NA	NA	NA	NA	AC016910.1
0	NA	NA	NA	NA	AC016912.1
0	NA	NA	NA	NA	AC016987.1
0	NA	NA	NA	NA	AC016999.1
0.336989	-3.6885e-08	0.00144269	0.874163	NA	AC017000.1
35.2359	2.31428e-06	0.00144269	0.178897	0.690784	AC017028.1
16.9125	-1.60109e-07	0.00144268	0.952369	0.992928	AC017083.1
0.361672	-4.67913e-07	0.00144269	0.488656	NA	AC017083.2
9.41134	1.75246e-06	0.00144269	0.488113	0.871794	AC017083.4
1.16829	-1.55676e-06	0.00144269	0.391178	NA	AC017101.1
1.84071	5.76253e-07	0.00144269	0.610643	0.914906	AC017104.3
0	NA	NA	NA	NA	AC017116.1
0.863024	-2.58547e-07	0.00144269	0.856447	NA	AC018462.1
0	NA	NA	NA	NA	AC018470.1
0	NA	NA	NA	NA	AC018470.1
0.0568196	1.45045e-08	0.00144269	0.893141	NA	AC018511.2
0.0874644	1.27883e-07	0.0014427	0.814144	NA	AC018512.1
0	NA	NA	NA	NA	AC018521.1
0	NA	NA	NA	NA	AC018521.2
0	NA	NA	NA	NA	AC018521.4
4.30423	7.75913e-07	0.00144269	0.475142	0.86891	AC018521.7
0	NA	NA	NA	NA	AC018523.2
0	NA	NA	NA	NA	AC018552.2
0.0514713	-2.00871e-07	0.0014427	0.956003	NA	AC018553.2
0	NA	NA	NA	NA	AC018557.1
1.05393	-1.09297e-06	0.00144269	0.269737	NA	AC018563.1
0	NA	NA	NA	NA	AC018616.1
0	NA	NA	NA	NA	AC018630.6
4926.65	3.32576e-07	0.00144268	0.907878	0.984784	AC018638.4
0.527386	-1.85e-07	0.00144269	0.90282	NA	AC018653.3
0.55828	8.4465e-07	0.00144269	0.290524	NA	AC018659.2
3.52227	-1.666e-06	0.00144269	0.31774	0.798902	AC018665.1
1.90396	-2.01429e-06	0.00144269	0.151937	0.667072	AC018682.1
0.0120753	-5.39041e-09	0.0014427	0.892865	NA	AC018693.1
0	NA	NA	NA	NA	AC018709.1
0.452011	5.6339e-07	0.00144269	0.378795	NA	AC018730.2
120.915	-1.65126e-07	0.00144267	0.965655	0.99412	AC018754.1
34.682	2.38984e-06	0.00144269	0.282167	0.777776	AC018755.1
0	NA	NA	NA	NA	AC018755.2
0	NA	NA	NA	NA	AC018761.2
0	NA	NA	NA	NA	AC018761.4
0.00939944	-9.48001e-08	0.0014427	0.881018	NA	AC018766.1
85.8204	2.37868e-06	0.00144266	0.623043	0.916988	AC018816.1
0	NA	NA	NA	NA	AC018865.1
73.5593	-5.75815e-07	0.00144268	0.838788	0.974915	AC018867.1
0.410746	-1.60155e-06	0.00144269	0.202679	NA	AC018867.2
204.03	6.94179e-06	0.00144266	0.201804	0.711762	AC018868.1
2.15526	2.79647e-07	0.00144269	0.289665	0.782126	AC019068.1
0.154412	-9.97855e-10	0.00144269	0.7215	NA	AC019077.1
0	NA	NA	NA	NA	AC019117.3
0.179306	-2.65844e-07	0.00144269	0.85999	NA	AC019130.1
0	NA	NA	NA	NA	AC019131.1
0	NA	NA	NA	NA	AC019163.1
0	NA	NA	NA	NA	AC019171.1
0	NA	NA	NA	NA	AC019185.2
5.38975	5.66457e-07	0.00144269	0.679833	0.932814	AC019197.1
1.95611	3.51695e-07	0.00144269	0.865587	0.978628	AC019205.2
7.37731	3.87348e-06	0.00144269	0.374179	0.827622	AC019294.1
7.37731	3.87348e-06	0.00144269	0.374179	0.827622	AC019294.1
0.390369	2.80171e-07	0.00144269	0.67236	NA	AC019294.2
0.0114342	1.16297e-07	0.0014427	0.810955	NA	AC019322.1
0.0114342	1.16297e-07	0.0014427	0.810955	NA	AC019322.1
0	NA	NA	NA	NA	AC019349.1
0	NA	NA	NA	NA	AC020558.1
0.0813991	-2.6599e-07	0.0014427	0.89454	NA	AC020594.1
0	NA	NA	NA	NA	AC020606.1
0.247086	-4.47588e-07	0.00144269	0.744422	NA	AC020611.2
0.0334207	-5.83356e-08	0.0014427	0.841903	NA	AC020636.1
1.41398	-3.63678e-07	0.00144269	0.731378	NA	AC020636.2
1.60984	1.15058e-07	0.00144269	0.931274	NA	AC020637.1
10.5262	1.43602e-06	0.00144269	0.369649	0.82642	AC020659.1
0.0191344	8.6283e-08	0.0014427	0.835478	NA	AC020659.2
0	NA	NA	NA	NA	AC020663.1
0.0199858	2.74479e-07	0.0014427	0.810955	NA	AC020663.2
0.470682	-1.8445e-06	0.00144269	0.0832849	NA	AC020703.1
0	NA	NA	NA	NA	AC020763.4
1.81628	-9.30708e-07	0.00144269	0.463407	0.865192	AC020763.5
0.0147215	-1.04457e-07	0.0014427	0.884262	NA	AC020892.2
0.0673744	8.30522e-08	0.00144269	0.773473	NA	AC020895.2
10.0815	-5.03804e-06	0.00144269	0.098334	0.589058	AC020900.1
0	NA	NA	NA	NA	AC020904.3
1.25221	-9.01401e-08	0.00144269	0.612492	NA	AC020907.1
0	NA	NA	NA	NA	AC020907.2
0.23277	-1.98965e-07	0.00144269	0.945004	NA	AC020907.4
0	NA	NA	NA	NA	AC020908.1
0	NA	NA	NA	NA	AC020908.2
0	NA	NA	NA	NA	AC020909.1
0	NA	NA	NA	NA	AC020909.3
1.61096	1.46343e-06	0.00144269	0.176184	NA	AC020910.2
1.80963	-1.37165e-07	0.00144269	0.954353	0.99294	AC020913.1
0.120276	-6.15675e-08	0.00144269	0.904026	NA	AC020913.2
0.170661	-1.47947e-08	0.00144269	0.971023	NA	AC020914.1
0	NA	NA	NA	NA	AC020914.2
3.43567	-4.35156e-07	0.00144269	0.760504	0.953081	AC020915.2
1.96548	1.93375e-07	0.00144269	0.921647	0.988157	AC020915.4
0.197752	-2.61587e-08	0.00144269	0.880613	NA	AC020915.6
33.6599	-1.55664e-06	0.00144269	0.23677	0.742511	AC020916.1
1.69985	-1.23123e-06	0.00144269	0.440247	0.855644	AC020917.2
0	NA	NA	NA	NA	AC020922.1
0	NA	NA	NA	NA	AC020922.2
0	NA	NA	NA	NA	AC020922.3
0.845337	-1.01796e-06	0.00144269	0.381714	NA	AC020931.1
0	NA	NA	NA	NA	AC020934.1
0.0320267	-1.16534e-08	0.0014427	0.972834	NA	AC020934.2
11.4071	-5.40712e-06	0.00144269	0.0231204	0.37476	AC020978.10
0.00787919	-8.93333e-08	0.0014427	0.884262	NA	AC020978.3
0.62485	3.48242e-08	0.00144269	0.95799	NA	AC020978.4
0	NA	NA	NA	NA	AC020978.6
0.288712	-3.2602e-07	0.00144269	0.800727	NA	AC020978.8
0.921451	6.58911e-07	0.00144269	0.597424	NA	AC021054.1
71.4861	3.1828e-07	0.00144267	0.940317	0.990299	AC021078.1
2.08395	-6.6207e-07	0.00144269	0.659626	0.928253	AC021087.3
0.0541403	3.10776e-08	0.00144269	0.83977	NA	AC021088.1
0.0229411	1.75529e-08	0.0014427	0.914989	NA	AC021092.1
0	NA	NA	NA	NA	AC021097.1
0.45862	-1.56551e-06	0.00144269	0.0984198	NA	AC021106.1
0.0152345	-2.62723e-08	0.0014427	0.899335	NA	AC021205.1
18.8531	-1.63556e-06	0.00144269	0.243113	0.747781	AC021218.1
0.184614	8.51325e-08	0.00144269	0.751975	NA	AC021237.1
0	NA	NA	NA	NA	AC021242.3
0.0227936	-1.06558e-07	0.0014427	0.875256	NA	AC021491.2
0	NA	NA	NA	NA	AC021660.2
0.0793728	1.22938e-07	0.0014427	0.830261	NA	AC021678.2
0	NA	NA	NA	NA	AC021733.1
6.18747	3.66547e-07	0.00144269	0.878598	0.979848	AC021739.2
4.36561	-1.55577e-06	0.00144268	0.509598	0.881547	AC021739.4
7.05731	-1.51214e-07	0.00144269	0.922363	0.988206	AC022007.1
0.0114342	1.16297e-07	0.0014427	0.810955	NA	AC022017.1
0	NA	NA	NA	NA	AC022028.2
0	NA	NA	NA	NA	AC022039.1
1.24243	1.90128e-06	0.00144269	0.157689	NA	AC022075.1
0	NA	NA	NA	NA	AC022075.2
2.06732	1.39838e-09	0.00144269	0.996822	0.999151	AC022098.1
0.0476564	4.08488e-07	0.0014427	0.741657	NA	AC022098.2
0.171536	1.38095e-08	0.00144269	0.951607	NA	AC022113.1
0	NA	NA	NA	NA	AC022118.1
9.84394	-1.81759e-06	0.00144269	0.320194	0.80037	AC022144.1
0.143555	-2.33567e-07	0.00144269	0.874529	NA	AC022148.1
0	NA	NA	NA	NA	AC022150.1
16.5823	-4.42166e-07	0.00144269	0.830107	0.972928	AC022150.3
0.540465	-1.48502e-06	0.00144269	0.232556	NA	AC022154.1
0.250509	-4.58228e-07	0.00144269	0.713087	NA	AC022165.1
0.547963	7.47471e-08	0.00144269	0.949161	NA	AC022167.2
0.0639878	1.45423e-07	0.0014427	0.698155	NA	AC022167.3
233.445	0.625622	0.443829	0.00273386	0.152945	AC022173.1
0.025184	6.14489e-07	0.0014427	0.847623	NA	AC022182.1
0.992033	6.60669e-07	0.00144269	0.162511	NA	AC022182.2
0	NA	NA	NA	NA	AC022201.2
7.7833	3.36193e-06	0.00144269	0.0332549	0.424772	AC022211.2
0.147673	1.89911e-08	0.00144269	0.706103	NA	AC022211.4
0	NA	NA	NA	NA	AC022217.3
0.65743	3.20153e-07	0.00144269	0.378218	NA	AC022239.1
4.20167	-3.03282e-07	0.00144269	0.810616	0.967547	AC022239.2
0.66378	-8.56325e-07	0.00144269	0.282357	NA	AC022239.3
0.285166	-6.16818e-08	0.00144269	0.984532	NA	AC022272.1
0	NA	NA	NA	NA	AC022335.1
1.82441	6.16758e-09	0.00144269	0.995706	0.999018	AC022364.1
0.0365009	-5.44127e-07	0.0014427	0.909194	NA	AC022382.1
0	NA	NA	NA	NA	AC022384.1
1.21128	-5.62237e-08	0.00144269	0.826355	NA	AC022395.1
0.295984	1.49388e-07	0.00144269	0.760857	NA	AC022400.2
0.295984	1.49388e-07	0.00144269	0.760857	NA	AC022400.2
0	NA	NA	NA	NA	AC022400.3
0.0409453	-1.74644e-07	0.0014427	0.984147	NA	AC022400.6
3.68319	-3.30814e-06	0.00144269	0.0634054	0.517896	AC022400.8
0.0645357	-1.73064e-07	0.00144269	0.776488	NA	AC022400.9
0.022292	1.26812e-07	0.00144269	0.844404	NA	AC022405.1
2.45813	-1.67393e-06	0.00144269	0.443469	0.856345	AC022415.1
0	NA	NA	NA	NA	AC022424.2
0.893735	1.20346e-06	0.00144269	0.312802	NA	AC022445.1
0	NA	NA	NA	NA	AC022486.1
0.118672	-9.45186e-08	0.0014427	0.867685	NA	AC022498.1
0.189243	-3.43294e-07	0.00144269	0.716191	NA	AC022509.1
0.643512	-1.01316e-06	0.00144269	0.406637	NA	AC022509.2
2.95865	1.47123e-06	0.00144269	0.381562	0.830461	AC022532.1
2.95865	1.47123e-06	0.00144269	0.381562	0.830461	AC022532.1
2.00742	-9.29256e-07	0.00144269	0.682236	0.933611	AC022540.1
0.0384874	-2.15022e-07	0.00144269	0.982383	NA	AC022558.2
3.73789	-2.51685e-06	0.00144269	0.302739	0.790613	AC022558.3
0.230597	1.42392e-07	0.00144269	0.64671	NA	AC022601.1
6.182	-2.83124e-07	0.00144269	0.659802	0.928253	AC022679.1
8.968	-2.9093e-07	0.00144269	0.61775	0.916451	AC022679.2
0.126672	-6.13171e-08	0.00144269	0.956128	NA	AC022748.1
0.118495	-1.27195e-07	0.00144269	0.971187	NA	AC022762.1
58.9913	-8.85334e-07	0.00144269	0.621	0.916988	AC022784.3
1.42525	6.68778e-07	0.00144269	0.767014	NA	AC022784.7
0	NA	NA	NA	NA	AC022826.2
0.142619	2.03477e-07	0.00144269	0.623701	NA	AC022858.1
0.902891	-1.91004e-06	0.00144269	0.0724817	NA	AC022872.1
0	NA	NA	NA	NA	AC022966.2
0.232814	-6.53498e-08	0.00144269	0.97565	NA	AC022973.4
0.35342	-1.03163e-06	0.00144269	0.257851	NA	AC023024.1
3.60533	1.96138e-06	0.00144269	0.315214	0.797942	AC023024.2
0.480595	-1.11458e-07	0.00144269	0.971873	NA	AC023051.1
0.0692957	-8.46192e-09	0.00144269	0.805675	NA	AC023055.1
0.263019	1.6562e-08	0.00144269	0.912327	NA	AC023080.1
0.0377989	-1.33257e-07	0.00144269	0.979396	NA	AC023090.1
0	NA	NA	NA	NA	AC023136.1
13.8867	-1.52682e-06	0.00144269	0.503123	0.878029	AC023154.1
0	NA	NA	NA	NA	AC023194.3
8.69379	-2.29759e-06	0.00144268	0.468102	0.867088	AC023271.1
5.03894	1.04095e-06	0.00144269	0.614505	0.916036	AC023283.1
0	NA	NA	NA	NA	AC023300.2
0.500166	2.28498e-07	0.00144269	0.781813	NA	AC023355.1
1.20085	1.69966e-06	0.00144269	0.214916	NA	AC023389.1
1.00867	-2.85778e-06	0.0014427	0.0911122	NA	AC023421.2
0.102203	-3.68224e-08	0.00144269	0.970717	NA	AC023469.1
0	NA	NA	NA	NA	AC023469.2
0	NA	NA	NA	NA	AC023490.1
0	NA	NA	NA	NA	AC023509.1
0.165092	-2.29646e-07	0.00144269	0.841507	NA	AC023509.2
0.463298	-2.96227e-07	0.00144269	0.843272	NA	AC023509.3
0.446648	4.8681e-07	0.00144269	0.652728	NA	AC023510.1
4.62938	1.53752e-08	0.00144269	0.99504	0.99887	AC023510.2
14.4795	1.18031e-06	0.00144268	0.728023	0.944799	AC023512.1
39.4659	9.14415e-07	0.00144269	0.549483	0.893685	AC023590.1
65.6791	6.2878e-06	0.00144269	0.0451885	0.469758	AC023632.1
0.0461081	-1.78093e-07	0.00144269	0.936427	NA	AC023644.1
17.0677	-1.04558e-06	0.00144269	0.39062	0.832778	AC023794.2
0	NA	NA	NA	NA	AC023796.2
0.328481	-3.29062e-07	0.00144269	0.706872	NA	AC023825.2
0.0247109	-2.00545e-07	0.00144269	0.943646	NA	AC023855.1
0.00603767	-1.122e-08	0.0014427	0.872017	NA	AC023866.1
0.0159969	1.26912e-07	0.0014427	0.810955	NA	AC023866.2
0	NA	NA	NA	NA	AC023886.1
0.406124	6.68214e-07	0.00144269	0.397487	NA	AC023906.4
0.328465	8.98686e-07	0.00144269	0.398308	NA	AC023906.5
0	NA	NA	NA	NA	AC023908.2
0	NA	NA	NA	NA	AC023946.1
0.0618044	-2.01313e-07	0.0014427	0.949115	NA	AC023983.1
10.8713	-5.65616e-06	0.00144269	0.0478147	0.470825	AC024060.1
0.272736	-3.66302e-09	0.00144269	0.652104	NA	AC024145.1
0	NA	NA	NA	NA	AC024224.2
0	1.47313e-07	0.0014427	1	NA	AC024267.1
0.357909	-4.90843e-08	0.00144269	0.80424	NA	AC024267.4
0	NA	NA	NA	NA	AC024267.6
0.0644378	-2.23232e-07	0.00144269	0.95355	NA	AC024270.2
0.0375948	-2.12642e-07	0.00144269	0.954994	NA	AC024270.4
0.0227936	-1.06558e-07	0.0014427	0.875256	NA	AC024563.1
0.128176	2.09995e-08	0.00144269	0.908633	NA	AC024575.1
558.366	2.90778e-06	0.00144269	0.293442	0.784775	AC024580.1
0.0988893	-2.77753e-07	0.0014427	0.839283	NA	AC024592.1
0	NA	NA	NA	NA	AC024592.3
9.13913	-5.62504e-07	0.00144268	0.878106	0.979848	AC024896.1
0.167893	-1.0244e-07	0.00144269	0.967581	NA	AC024909.3
1.80765	-1.21863e-06	0.00144269	0.453115	0.85977	AC024933.1
31.8735	2.68341e-06	0.00144269	0.12246	0.626287	AC024940.1
0	NA	NA	NA	NA	AC024958.1
0.416532	-7.9795e-07	0.00144269	0.452344	NA	AC025034.1
1.09717	-1.68511e-07	0.00144269	0.862907	NA	AC025043.1
56.2738	-2.28426e-06	0.00144268	0.427969	0.850167	AC025048.6
0.0479908	1.61958e-07	0.0014427	0.736983	NA	AC025125.1
0	NA	NA	NA	NA	AC025154.1
0	NA	NA	NA	NA	AC025154.2
0	NA	NA	NA	NA	AC025162.1
0.300507	3.28553e-07	0.00144269	0.581791	NA	AC025165.1
0	NA	NA	NA	NA	AC025165.2
0	NA	NA	NA	NA	AC025165.3
0.496167	-5.41501e-07	0.00144269	0.918783	NA	AC025171.1
0.586235	-2.11285e-06	0.00144269	0.110758	NA	AC025178.1
0.128426	-7.46538e-07	0.0014427	0.995485	NA	AC025180.1
0.115217	-7.1666e-08	0.00144269	0.838389	NA	AC025188.1
0.129866	1.21596e-08	0.00144269	0.736618	NA	AC025211.1
0	NA	NA	NA	NA	AC025257.1
0	NA	NA	NA	NA	AC025259.1
0.327452	5.95784e-08	0.00144269	0.811217	NA	AC025259.3
0	NA	NA	NA	NA	AC025263.2
0.521753	-3.24649e-07	0.00144269	0.846897	NA	AC025265.1
0	NA	NA	NA	NA	AC025265.2
0	NA	NA	NA	NA	AC025265.3
0.133214	-2.81353e-08	0.00144269	0.862332	NA	AC025271.2
0.52954	3.48265e-08	0.00144269	0.695885	NA	AC025278.1
0.52954	3.48265e-08	0.00144269	0.695885	NA	AC025278.1
0	NA	NA	NA	NA	AC025278.3
0.0453972	1.70947e-08	0.00144269	0.81458	NA	AC025279.1
0	NA	NA	NA	NA	AC025283.2
0	NA	NA	NA	NA	AC025284.1
0.375095	2.08457e-08	0.00144269	0.847718	NA	AC025287.1
0.375095	2.08457e-08	0.00144269	0.847718	NA	AC025287.1
0	NA	NA	NA	NA	AC025419.1
0	NA	NA	NA	NA	AC025423.2
0	NA	NA	NA	NA	AC025423.4
0.411986	-2.01111e-07	0.00144269	0.984784	NA	AC025431.1
0.0198921	-1.24375e-07	0.0014427	0.914989	NA	AC025442.1
0.568074	-6.79613e-07	0.00144269	0.494121	NA	AC025470.1
0	NA	NA	NA	NA	AC025470.2
25.6729	-4.18812e-06	0.00144268	0.245329	0.748765	AC025569.1
0	NA	NA	NA	NA	AC025575.1
0.304077	2.05406e-07	0.00144269	0.725185	NA	AC025575.2
0.374917	-3.02765e-07	0.00144269	0.81728	NA	AC025576.2
0.149088	3.85548e-08	0.00144269	0.777316	NA	AC025580.1
0.177641	-1.62083e-07	0.00144269	0.843489	NA	AC025580.2
11.8061	4.04785e-07	0.00144269	0.783271	0.960539	AC025594.2
20.8981	-1.39792e-07	0.00144269	0.946097	0.991749	AC025627.1
0.299756	-1.45807e-06	0.00144269	0.285316	NA	AC025682.1
0	NA	NA	NA	NA	AC025809.1
0.281876	-6.6955e-07	0.00144269	0.592667	NA	AC025871.1
5.87698	2.02711e-06	0.00144269	0.438684	0.855333	AC025917.1
2.90328	-2.40481e-06	0.00144269	0.0395442	0.448966	AC025918.1
0.243858	2.58537e-07	0.00144269	0.645296	NA	AC026150.1
6.70671	-7.74133e-07	0.00144269	0.59574	0.910546	AC026150.2
99.8757	-1.8125e-07	0.00144269	0.930647	0.989384	AC026150.3
0.399794	4.82692e-07	0.00144269	0.460821	NA	AC026202.2
0	NA	NA	NA	NA	AC026202.3
0	NA	NA	NA	NA	AC026271.3
0	NA	NA	NA	NA	AC026310.1
0	NA	NA	NA	NA	AC026310.3
0	NA	NA	NA	NA	AC026333.3
0	NA	NA	NA	NA	AC026347.1
0	NA	NA	NA	NA	AC026362.1
0.36204	-4.33095e-07	0.00144269	0.476661	NA	AC026369.1
4.9984	-1.99692e-06	0.00144269	0.358995	0.821063	AC026369.2
0.122063	7.67775e-10	0.0014427	0.787716	NA	AC026398.1
0.324643	-2.42135e-07	0.00144269	0.888174	NA	AC026401.1
0	NA	NA	NA	NA	AC026407.1
12.325	2.14704e-06	0.00144269	0.106661	0.599475	AC026410.1
0.0724374	-9.17709e-08	0.00144269	0.97944	NA	AC026427.1
0	NA	NA	NA	NA	AC026461.1
0.0413369	2.1178e-08	0.00144269	0.887606	NA	AC026461.2
0	NA	NA	NA	NA	AC026464.1
0	NA	NA	NA	NA	AC026464.3
0	NA	NA	NA	NA	AC026464.4
0.385044	-5.326e-07	0.00144269	0.688303	NA	AC026470.3
2.16285	-1.94175e-06	0.00144269	0.21371	0.725296	AC026471.1
0	NA	NA	NA	NA	AC026471.3
0	NA	NA	NA	NA	AC026471.5
0.0682284	3.63179e-09	0.00144269	0.90027	NA	AC026704.1
0.0562627	-1.86802e-07	0.0014427	0.946159	NA	AC026746.1
0.211772	-2.29597e-07	0.00144269	0.907449	NA	AC026771.1
0	NA	NA	NA	NA	AC026786.1
0	NA	NA	NA	NA	AC026786.2
0	NA	NA	NA	NA	AC026787.1
0.400113	2.6302e-09	0.00144269	0.989279	NA	AC026894.1
0	NA	NA	NA	NA	AC026954.2
0	NA	NA	NA	NA	AC026954.3
0.189979	1.54645e-07	0.00144269	0.739168	NA	AC026956.1
0.0880026	1.53636e-07	0.00144269	0.759317	NA	AC026979.2
0.314004	-2.62e-07	0.00144269	0.813102	NA	AC027018.1
0.0455871	-4.18523e-08	0.0014427	0.903403	NA	AC027031.1
0	NA	NA	NA	NA	AC027045.1
0.0137631	-1.08522e-07	0.0014427	0.881018	NA	AC027045.2
1.06845	-2.49937e-08	0.00144269	0.0352036	NA	AC027045.3
0	NA	NA	NA	NA	AC027088.1
0.0294429	-1.35248e-07	0.0014427	0.926225	NA	AC027088.3
63.3612	1.1593e-06	0.00144266	0.812803	0.967723	AC027097.1
11.1354	-1.59953e-06	0.00144268	0.657598	0.9278	AC027097.2
3.00562	1.74486e-06	0.00144269	0.440299	0.855644	AC027130.1
0	NA	NA	NA	NA	AC027228.2
1.10719	1.41554e-07	0.00144269	0.800768	NA	AC027237.2
23.7706	-1.64752e-06	0.00144269	0.460212	0.863905	AC027237.3
9.09853	-1.20436e-06	0.00144269	0.512149	0.882344	AC027237.4
0	NA	NA	NA	NA	AC027243.1
0.137059	-2.71437e-07	0.0014427	0.789216	NA	AC027288.3
21.9875	-2.84228e-06	0.00144268	0.373137	0.827425	AC027290.2
0	NA	NA	NA	NA	AC027307.1
0	NA	NA	NA	NA	AC027307.1
0.682235	-3.07572e-07	0.00144269	0.788162	NA	AC027307.2
0	NA	NA	NA	NA	AC027451.1
47.4895	4.65145e-07	0.00144267	0.907854	0.984784	AC027559.1
0.235606	2.8218e-07	0.00144269	0.519962	NA	AC027601.1
0.101128	-2.20794e-07	0.00144269	0.946275	NA	AC027601.2
0	NA	NA	NA	NA	AC027601.4
1.31965	-3.46908e-06	0.00144269	0.0176514	NA	AC027607.1
0	NA	NA	NA	NA	AC027627.1
0	NA	NA	NA	NA	AC027682.2
0	NA	NA	NA	NA	AC027682.3
0.0324085	-1.38481e-07	0.0014427	0.914039	NA	AC027682.5
0.235192	3.92818e-08	0.00144269	0.747319	NA	AC027796.3
0.838412	6.87689e-07	0.00144269	0.92343	NA	AC027796.4
33.2095	2.9095e-07	0.00144269	0.909759	0.985158	AC027801.1
0.0492921	-2.36348e-07	0.00144269	0.99853	NA	AC027808.1
30.3718	3.33088e-06	0.00144268	0.303449	0.790721	AC027808.2
140.938	-1.57576e-07	0.00144267	0.969664	0.994657	AC034102.1
0	NA	NA	NA	NA	AC034102.2
0	NA	NA	NA	NA	AC034102.3
0	NA	NA	NA	NA	AC034102.4
0.0955944	2.42299e-08	0.00144269	0.863723	NA	AC034102.5
0.108339	-1.4374e-07	0.00144269	0.947516	NA	AC034102.6
8.56705	2.95113	1.33696	0.00542882	0.22488	AC034105.1
0	NA	NA	NA	NA	AC034105.4
0.139462	8.00406e-08	0.00144269	0.862371	NA	AC034154.1
0	NA	NA	NA	NA	AC034198.1
0.018113	-2.85693e-08	0.0014427	0.907301	NA	AC034206.1
0	NA	NA	NA	NA	AC034228.2
0.24603	-9.25523e-09	0.00144269	0.959226	NA	AC034228.3
0.21423	2.5435e-07	0.00144269	0.605885	NA	AC034236.2
0.610516	3.58069e-07	0.00144269	0.494461	NA	AC034238.1
3.12438	-3.48642e-06	0.0014427	0.000392313	0.0463696	AC036103.1
0	NA	NA	NA	NA	AC036108.1
0.177098	-2.44188e-07	0.00144269	0.887657	NA	AC036108.2
2.75915	-1.53346e-06	0.00144269	0.773294	0.957381	AC036108.3
0	NA	NA	NA	NA	AC036214.3
0	NA	NA	NA	NA	AC037198.1
0	NA	NA	NA	NA	AC037198.3
0	NA	NA	NA	NA	AC037199.1
0	NA	NA	NA	NA	AC037459.1
7.34209	-1.08454e-06	0.00144269	0.514198	0.883123	AC037459.3
0	NA	NA	NA	NA	AC037459.4
0.943119	1.6348e-07	0.00144269	0.911011	NA	AC037487.4
0.065054	1.56043e-07	0.0014427	0.7175	NA	AC039056.1
1.88257	1.12112e-06	0.00144269	0.458962	0.863648	AC040160.1
1.88257	1.12112e-06	0.00144269	0.458962	0.863648	AC040160.1
1.71981	-2.25748e-06	0.00144269	0.266579	0.765745	AC040162.1
1.71981	-2.25748e-06	0.00144269	0.266579	0.765745	AC040162.1
0.471218	1.3385e-06	0.00144269	0.243209	NA	AC040162.3
8.59316	-1.08895e-06	0.00144269	0.609546	0.914627	AC040934.1
0.527274	-3.85745e-08	0.00144269	0.617974	NA	AC040970.1
0.132321	-1.65613e-07	0.00144269	0.934641	NA	AC040977.1
0	NA	NA	NA	NA	AC040977.2
79.3771	-3.11555e-06	0.00144269	0.0235629	0.377416	AC044797.1
0.254255	-1.14038e-07	0.00144269	0.983174	NA	AC044798.1
0.031325	1.03481e-07	0.0014427	0.781352	NA	AC044802.2
0	NA	NA	NA	NA	AC044810.2
0	NA	NA	NA	NA	AC044810.3
0.0160067	-1.06112e-07	0.0014427	0.884262	NA	AC044849.2
0	NA	NA	NA	NA	AC046130.1
0.233157	-1.92733e-07	0.00144269	0.82188	NA	AC046143.1
0	NA	NA	NA	NA	AC046185.1
0	NA	NA	NA	NA	AC048338.1
4.35058	3.4166e-06	0.00144269	0.1262	0.632428	AC048341.2
0	NA	NA	NA	NA	AC048344.1
3.03402	8.26135e-07	0.00144269	0.593497	0.909673	AC048382.5
0	NA	NA	NA	NA	AC048382.6
0.578899	-1.88217e-06	0.00144269	0.14345	NA	AC051619.4
1.31911	6.11907e-07	0.00144269	0.653294	NA	AC051619.5
0	NA	NA	NA	NA	AC051619.6
0	NA	NA	NA	NA	AC051619.7
0.00905593	4.11688e-08	0.0014427	0.810955	NA	AC051649.1
18.3028	3.13133e-06	0.00144269	0.0550925	0.493429	AC051649.2
0	NA	NA	NA	NA	AC053481.5
0	NA	NA	NA	NA	AC053503.1
0	NA	NA	NA	NA	AC053503.2
0	NA	NA	NA	NA	AC053503.4
0.0228684	1.41044e-07	0.0014427	0.774999	NA	AC053503.5
1.04064	-1.03241e-06	0.00144269	0.371702	NA	AC055713.1
0.349858	1.56265e-07	0.0014427	0.71055	NA	AC055716.3
0.0396483	6.95295e-08	0.00144269	0.844404	NA	AC055736.1
9.9963	1.07087e-07	0.00144269	0.943646	0.991327	AC055764.1
21.3973	2.12577e-06	0.00144268	0.457539	0.862567	AC055811.1
0.0895724	7.52652e-09	0.00144269	0.849173	NA	AC055811.2
0	NA	NA	NA	NA	AC055854.1
0.1618	-8.57698e-08	0.00144269	0.985277	NA	AC055855.2
0	NA	NA	NA	NA	AC055860.1
0.0187989	-1.23182e-07	0.0014427	0.914989	NA	AC055876.1
3.91924	1.34698e-06	0.00144269	0.39059	0.832778	AC055876.2
0	NA	NA	NA	NA	AC058822.1
0.252189	-3.22489e-07	0.00144269	0.824971	NA	AC060234.2
0.0773401	1.35347e-07	0.0014427	0.824353	NA	AC060234.3
0.708944	-8.10356e-08	0.00144269	0.920119	NA	AC060814.2
0	NA	NA	NA	NA	AC061975.6
0	NA	NA	NA	NA	AC061979.1
0.15059	-3.19185e-08	0.00144269	0.94728	NA	AC061992.1
2.11112	2.12454e-06	0.00144269	0.146543	0.660583	AC062017.1
0.184702	-5.89214e-08	0.00144269	0.960767	NA	AC062028.1
2.07934	-3.02532e-07	0.00144269	0.866998	0.978628	AC062037.2
0.0096149	-1.79413e-07	0.0014427	0.884262	NA	AC063926.3
0.164692	3.63541e-08	0.00144269	0.878833	NA	AC063944.1
0	NA	NA	NA	NA	AC063949.2
1.08582	2.28959e-07	0.00144269	0.903418	NA	AC063952.1
0	NA	NA	NA	NA	AC063977.3
0	NA	NA	NA	NA	AC063977.6
34.8161	4.85759e-07	0.00144269	0.814271	0.96832	AC064799.1
23.2892	7.13508e-07	0.00144269	0.757583	0.952022	AC064807.1
13.3207	2.22754e-06	0.00144269	0.274232	0.772388	AC064852.1
0	NA	NA	NA	NA	AC064871.1
108.439	1.70013e-06	0.00144267	0.671882	0.930487	AC064874.1
0.0169633	2.22002e-07	0.0014427	0.814144	NA	AC066612.1
0	NA	NA	NA	NA	AC066612.2
0.710875	1.87488e-07	0.00144269	0.84805	NA	AC066613.1
0.143229	1.27034e-07	0.00144269	0.767893	NA	AC066613.2
0.176693	-4.06777e-07	0.00144269	0.919547	NA	AC066615.1
0.0560425	3.20028e-08	0.00144269	0.80722	NA	AC067735.1
0	NA	NA	NA	NA	AC067852.1
2.36822	3.2569e-06	0.00144269	0.13268	0.642623	AC067852.2
0	NA	NA	NA	NA	AC067930.2
0.204858	2.5812e-07	0.0014427	0.629395	NA	AC067930.5
0.0704878	2.0557e-07	0.00144269	0.736153	NA	AC067930.6
0.37698	-1.7837e-06	0.00144269	0.12587	NA	AC067931.1
4.74657	2.56148e-06	0.00144268	0.416122	0.846849	AC067942.1
1.48376	-1.24153e-06	0.00144269	0.419888	NA	AC067945.3
0	NA	NA	NA	NA	AC067968.1
0.438664	3.83656e-07	0.00144269	0.492084	NA	AC067969.1
0.346867	-2.09747e-07	0.00144269	0.794913	NA	AC067969.2
0.103388	-1.41082e-07	0.00144269	0.89826	NA	AC068039.1
0.179742	2.18088e-07	0.00144269	0.675053	NA	AC068051.1
0.586007	-8.11464e-08	0.00144269	0.95634	NA	AC068058.1
0	NA	NA	NA	NA	AC068134.1
0.0628314	-1.2596e-07	0.00144269	0.998651	NA	AC068134.3
126.361	-3.01306e-06	0.00144265	0.616229	0.916451	AC068152.1
0.0797243	1.31204e-07	0.00144269	0.788886	NA	AC068189.2
0	NA	NA	NA	NA	AC068205.1
1.13111	1.31265e-06	0.00144269	0.277005	NA	AC068205.2
0	NA	NA	NA	NA	AC068228.2
0	NA	NA	NA	NA	AC068234.1
0.128834	-1.01311e-07	0.00144269	0.985332	NA	AC068338.2
0.165778	-1.20476e-07	0.00144269	0.869348	NA	AC068473.1
0.0415568	-1.30557e-07	0.0014427	0.940027	NA	AC068481.1
0.391659	4.45032e-07	0.00144269	0.482464	NA	AC068533.3
0	NA	NA	NA	NA	AC068533.4
6.01022	3.40843e-06	0.00144269	0.0116563	0.295983	AC068538.1
0	NA	NA	NA	NA	AC068547.1
0.547892	2.40637e-07	0.00144269	0.929035	NA	AC068580.1
1.20065	2.18299e-06	0.00144269	0.0268546	NA	AC068580.3
4.74929	2.33829e-06	0.00144269	0.131676	0.640491	AC068580.4
0	NA	NA	NA	NA	AC068587.10
13.2104	1.50814e-06	0.00144269	0.347715	0.815424	AC068587.6
0	NA	NA	NA	NA	AC068587.9
0.249118	-1.47648e-08	0.00144269	0.85134	NA	AC068594.1
1.05241	-1.81275e-06	0.00144269	0.139905	NA	AC068620.3
0.30888	4.27831e-07	0.00144269	0.593609	NA	AC068631.1
0	NA	NA	NA	NA	AC068631.2
0.524699	-1.6867e-06	0.00144269	0.208312	NA	AC068631.3
0.232362	7.59578e-08	0.00144269	0.906539	NA	AC068633.1
0	NA	NA	NA	NA	AC068643.1
0.124241	-2.03172e-08	0.0014427	0.98079	NA	AC068643.2
0.0788669	-4.86639e-08	0.00144269	0.858879	NA	AC068675.1
0	NA	NA	NA	NA	AC068724.2
0.452792	-2.35749e-07	0.00144269	0.896215	NA	AC068768.1
158.111	1.24856e-06	0.00144268	0.698202	0.937834	AC068775.1
0	NA	NA	NA	NA	AC068775.2
0	NA	NA	NA	NA	AC068790.8
0.173359	-2.72171e-08	0.00144269	0.923637	NA	AC068831.3
23.351	1.21837e-06	0.00144268	0.688541	0.936307	AC068888.1
0.205554	2.77223e-07	0.00144269	0.67405	NA	AC068896.1
1.30088	-4.51924e-07	0.00144269	0.741719	NA	AC068946.1
1.30088	-4.51924e-07	0.00144269	0.741719	NA	AC068946.1
0.0106756	-9.69274e-08	0.0014427	0.884262	NA	AC068987.1
0	NA	NA	NA	NA	AC068987.2
0.346611	-8.95723e-07	0.00144269	0.935329	NA	AC068987.3
0	NA	NA	NA	NA	AC069023.1
0.118412	1.36585e-07	0.00144269	0.773289	NA	AC069029.1
0	NA	NA	NA	NA	AC069113.2
39.2141	1.37066e-06	0.00144269	0.485524	0.871077	AC069120.2
14.2163	-1.50155e-06	0.00144269	0.178591	0.6905	AC069185.1
0	NA	NA	NA	NA	AC069228.1
0	NA	NA	NA	NA	AC069257.3
0.113675	6.55714e-08	0.00144269	0.913482	NA	AC069272.1
6.88303	5.13012e-06	0.00144269	0.0100472	0.275847	AC069281.2
0	NA	NA	NA	NA	AC069287.2
0.0464996	1.2013e-07	0.0014427	0.781352	NA	AC069287.3
0.169518	2.24213e-07	0.00144269	0.587931	NA	AC069368.1
0.0709316	-2.67885e-07	0.0014427	0.933148	NA	AC069444.1
0.907181	-1.88628e-06	0.00144269	0.25213	NA	AC069503.2
0.0176958	2.30501e-09	0.0014427	0.899336	NA	AC069528.1
1.2124	-3.54262e-06	0.00144269	0.0389828	NA	AC069542.1
56.9584	-2.98648e-06	0.00144268	0.446226	0.857232	AC069544.2
34.9349	3.86846e-06	0.00144269	0.0903426	0.57697	AC072022.2
1.30006	-2.03443e-06	0.00144269	0.264471	NA	AC072039.2
0.318709	-2.06261e-07	0.00144269	0.926554	NA	AC072062.1
0.0815979	-7.59293e-08	0.00144269	0.89826	NA	AC073052.2
34.2031	8.30107e-06	0.00144269	0.032508	0.422232	AC073063.1
34.2031	8.30107e-06	0.00144269	0.032508	0.422232	AC073063.1
0.00939944	-9.48001e-08	0.0014427	0.881018	NA	AC073072.1
0.0159969	1.26912e-07	0.0014427	0.810955	NA	AC073082.1
0.110387	-1.07372e-07	0.00144269	0.865882	NA	AC073107.1
0	NA	NA	NA	NA	AC073111.3
0	NA	NA	NA	NA	AC073111.4
0.572641	-4.36476e-07	0.00144269	0.677055	NA	AC073130.2
0.217453	-6.95419e-07	0.00144269	0.654532	NA	AC073167.1
0.102785	-1.01739e-07	0.00144269	0.953681	NA	AC073254.1
0.494741	-3.2375e-08	0.00144269	0.922361	NA	AC073263.1
0.194733	-6.59565e-08	0.00144269	0.909941	NA	AC073264.3
11.5002	-7.46732e-07	0.00144269	0.163335	0.677817	AC073264.4
0.412315	9.99116e-08	0.00144269	0.915517	NA	AC073310.1
0.464135	5.01523e-07	0.00144269	0.958058	NA	AC073316.1
0.0942094	6.15447e-08	0.00144269	0.947741	NA	AC073316.3
0.214895	-7.68356e-08	0.00144269	0.811961	NA	AC073320.1
0.00761727	-2.1266e-07	0.0014427	0.872017	NA	AC073323.1
0.940375	1.02736e-06	0.00144269	0.401855	NA	AC073333.1
0	NA	NA	NA	NA	AC073336.1
0.0639601	-9.42681e-08	0.00144269	0.941058	NA	AC073342.1
0	NA	NA	NA	NA	AC073342.2
76.6651	-5.02424e-06	0.00144269	0.0710804	0.53518	AC073343.1
0.0320001	-2.01815e-07	0.00144269	0.957086	NA	AC073343.2
0.0320001	-2.01815e-07	0.00144269	0.957086	NA	AC073343.2
0.301843	3.85752e-07	0.00144269	0.544219	NA	AC073346.1
0	NA	NA	NA	NA	AC073348.1
0	NA	NA	NA	NA	AC073365.1
0.0981623	-1.82499e-07	0.00144269	0.927988	NA	AC073367.1
0.147035	2.21855e-07	0.00144269	0.643185	NA	AC073389.2
0.170384	6.27652e-07	0.00144269	0.469532	NA	AC073439.1
0	NA	NA	NA	NA	AC073508.2
0.0114342	1.16297e-07	0.0014427	0.810955	NA	AC073525.1
0.270948	-2.85459e-07	0.00144269	0.908596	NA	AC073548.1
1.21299	-1.57554e-06	0.00144269	0.317815	NA	AC073569.1
0.469884	-3.58009e-07	0.00144269	0.866775	NA	AC073569.2
0	NA	NA	NA	NA	AC073571.1
0.0922246	-2.54748e-07	0.0014427	0.866556	NA	AC073573.1
13.0037	-4.77569e-07	0.00144269	0.767083	0.955563	AC073585.1
1.39901	6.86058e-07	0.00144269	0.521502	NA	AC073610.1
0	NA	NA	NA	NA	AC073610.2
0.341401	-2.47574e-07	0.00144269	0.553614	NA	AC073610.3
0.169905	-1.73807e-07	0.00144269	0.935086	NA	AC073611.1
0	NA	NA	NA	NA	AC073612.1
4.29009	3.72022e-07	0.00144269	0.844597	0.976033	AC073621.2
0.0612211	6.01597e-08	0.00144269	0.820556	NA	AC073626.1
0.020157	-7.01339e-08	0.0014427	0.899335	NA	AC073641.1
1.61698	-4.88758e-07	0.00144269	0.58753	NA	AC073648.1
22.298	-5.28413e-06	0.00144269	0.0619719	0.51412	AC073655.2
0	NA	NA	NA	NA	AC073834.1
0.0365821	-4.83418e-08	0.00144269	0.878136	NA	AC073842.2
2.0041	2.43978e-07	0.00144269	0.888673	0.98086	AC073857.1
0.209074	-8.84801e-07	0.00144269	0.445512	NA	AC073863.1
268.523	4.76762e-06	0.00144267	0.25466	0.755617	AC073869.1
0.0368786	1.51885e-07	0.0014427	0.774999	NA	AC073869.2
0	NA	NA	NA	NA	AC073869.5
0	NA	NA	NA	NA	AC073896.1
0.133751	1.05462e-07	0.00144269	0.80023	NA	AC073896.2
3.56736	-6.74134e-06	0.00144269	0.652998	0.925436	AC073896.4
0.0214166	-8.26274e-08	0.0014427	0.914989	NA	AC073896.5
1.85317	-8.13495e-07	0.00144269	0.714478	0.941637	AC073912.1
0.400466	6.49541e-07	0.00144269	0.625781	NA	AC073912.2
0	NA	NA	NA	NA	AC073957.2
2.74079	2.38335e-07	0.00144269	0.88896	0.98086	AC073957.3
0.0428345	-2.15716e-07	0.00144269	0.991648	NA	AC074011.1
0	NA	NA	NA	NA	AC074031.1
48.7622	-8.38175e-07	0.00144268	0.785165	0.961041	AC074032.1
0.0464996	1.2013e-07	0.0014427	0.781352	NA	AC074044.1
0.341736	-1.38629e-07	0.00144269	0.884544	NA	AC074085.2
0	NA	NA	NA	NA	AC074091.1
0	NA	NA	NA	NA	AC074091.1
9.00596	-1.93898e-06	0.00144267	0.970762	0.994846	AC074117.1
32.5515	-1.61949e-06	0.00144269	0.482259	0.870304	AC074124.1
0.915375	-2.78791e-06	0.00144269	0.112235	NA	AC074141.1
0	NA	NA	NA	NA	AC074143.1
0	NA	NA	NA	NA	AC074212.1
0.0114706	-2.05548e-07	0.0014427	0.881018	NA	AC074386.1
7.75611	9.93697e-07	0.00144269	0.413405	0.845067	AC074389.1
0.323971	2.092e-07	0.00144269	0.885774	NA	AC078778.2
0.199885	-3.79115e-07	0.00144269	0.89508	NA	AC078785.1
1.03673	-2.32475e-07	0.00144269	0.765458	NA	AC078795.1
0	NA	NA	NA	NA	AC078795.2
0	NA	NA	NA	NA	AC078795.3
0.0100785	-2.41415e-08	0.0014427	0.872017	NA	AC078860.1
0	NA	NA	NA	NA	AC078865.1
0.746039	3.65646e-07	0.00144269	0.508196	NA	AC078880.2
1.96528	-1.01497e-06	0.00144269	0.656894	0.927416	AC078883.1
0.173416	2.95415e-08	0.00144269	0.812764	NA	AC078883.2
7.87538	-4.54426e-07	0.00144269	0.848993	0.977418	AC078883.3
0	NA	NA	NA	NA	AC078909.1
0	NA	NA	NA	NA	AC078927.1
0.331351	-3.19923e-07	0.00144269	0.602284	NA	AC078955.1
0.0411548	-6.16184e-08	0.00144269	0.916757	NA	AC078993.1
0.701939	-6.58443e-07	0.00144269	0.652166	NA	AC079035.1
5.23114	1.01722e-06	0.00144269	0.358528	0.820522	AC079061.1
0.021588	-4.57285e-09	0.0014427	0.914989	NA	AC079145.1
2.61987	-5.13482e-07	0.00144269	0.770642	0.956291	AC079203.2
7.25228	6.14841e-07	0.00144269	0.801697	0.964745	AC079210.1
7.25228	6.14841e-07	0.00144269	0.801697	0.964745	AC079210.1
0	NA	NA	NA	NA	AC079226.1
0	NA	NA	NA	NA	AC079233.1
0.0186992	8.57453e-08	0.0014427	0.805294	NA	AC079296.1
0.608804	8.91448e-08	0.00144269	0.679758	NA	AC079298.1
1.81976	1.41192e-06	0.00144269	0.0322257	0.420206	AC079298.3
0.319699	4.28307e-07	0.00144269	0.60023	NA	AC079305.1
2.35666	-7.0519e-07	0.00144269	0.599131	0.911853	AC079313.1
0	NA	NA	NA	NA	AC079313.2
15.3004	3.97667e-06	0.00144269	0.022476	0.371675	AC079328.2
0	NA	NA	NA	NA	AC079328.3
0	NA	NA	NA	NA	AC079329.1
21.6415	-1.76839e-06	0.00144269	0.51531	0.883123	AC079354.2
0.99387	7.40919e-07	0.00144269	0.20895	NA	AC079360.1
19.9788	-1.99085e-06	0.00144269	0.37098	0.82642	AC079385.1
0	NA	NA	NA	NA	AC079385.2
0	NA	NA	NA	NA	AC079385.3
0.0337857	3.13198e-07	0.0014427	0.774999	NA	AC079395.1
0.0630228	-1.58063e-07	0.0014427	0.993492	NA	AC079395.2
0	NA	NA	NA	NA	AC079414.1
5.16318	-2.86734e-06	0.00144269	0.981307	0.995997	AC079416.3
0.826199	-2.68799e-06	0.00144269	0.0797861	NA	AC079447.1
0.0658641	5.77391e-08	0.00144269	0.783741	NA	AC079465.1
0	NA	NA	NA	NA	AC079584.2
0	NA	NA	NA	NA	AC079594.2
6.18037	1.23552e-06	0.00144269	0.478969	0.869774	AC079598.2
1.89974	-2.12948e-06	0.00144269	0.0744475	0.545721	AC079601.1
1.19325	1.40506e-06	0.00144269	0.808285	NA	AC079610.1
0.0833661	1.33817e-07	0.0014427	0.702703	NA	AC079612.1
0	NA	NA	NA	NA	AC079742.1
3.45524	1.59233e-06	0.00144269	0.0682415	0.529125	AC079779.2
0.010794	-1.05595e-07	0.0014427	0.881018	NA	AC079790.1
0.428842	-1.05166e-06	0.0014427	0.225806	NA	AC079793.1
0.587766	1.17985e-06	0.00144269	0.149515	NA	AC079807.2
0.209173	-4.87013e-07	0.00144269	0.934671	NA	AC079880.1
0.631766	-4.96127e-07	0.00144269	0.679889	NA	AC079907.1
0.833581	-1.94378e-07	0.00144269	0.939353	NA	AC079921.1
0.987216	-2.22107e-08	0.00144269	0.981912	NA	AC080013.1
0.497485	-7.56362e-07	0.00144269	0.436309	NA	AC080038.3
0.0991736	-8.71022e-09	0.00144269	0.826459	NA	AC080075.1
9.51465	-1.35342e-06	0.00144269	0.523285	0.885642	AC080112.2
2.0527	-1.5445e-06	0.00144269	0.36981	0.82642	AC080112.4
4.14654	-4.34419e-06	0.00144269	0.0149717	0.321327	AC080162.1
1.10522	1.1919e-06	0.00144269	0.3642	NA	AC083798.2
0	NA	NA	NA	NA	AC083800.1
2.57396	-1.69243e-06	0.00144269	0.31819	0.799659	AC083806.2
0.142189	-6.94455e-07	0.0014427	0.925385	NA	AC083809.1
0	NA	NA	NA	NA	AC083841.1
0	NA	NA	NA	NA	AC083841.2
52.1966	6.94038e-07	0.00144268	0.825302	0.971409	AC083862.1
0.402546	3.98298e-07	0.00144269	0.689218	NA	AC083862.2
0	NA	NA	NA	NA	AC083864.1
124.272	7.59675e-06	0.00144269	0.0316052	0.417684	AC083899.1
0	NA	NA	NA	NA	AC083902.1
1.0892	2.05763e-07	0.00144269	0.937313	NA	AC083902.2
0.232487	-2.6026e-07	0.00144269	0.994941	NA	AC083949.1
0.802374	-8.53404e-07	0.00144269	0.435544	NA	AC083964.1
148.506	1.14322e-07	0.00144269	0.947679	0.991749	AC084018.1
0.0198921	-1.24375e-07	0.0014427	0.914989	NA	AC084024.3
1.1591	1.26198e-06	0.00144269	0.474398	NA	AC084036.1
0.886638	-1.26604e-07	0.00144269	0.901922	NA	AC084082.1
0	NA	NA	NA	NA	AC084116.4
13.5668	1.74441e-07	0.00144269	0.926004	0.988923	AC084117.1
0.020157	-7.01339e-08	0.0014427	0.899335	NA	AC084125.1
0.302808	2.57554e-07	0.00144269	0.540839	NA	AC084125.2
0.0120753	-5.39041e-09	0.0014427	0.892865	NA	AC084125.4
0	NA	NA	NA	NA	AC084337.2
0.0474183	-2.56462e-07	0.0014427	0.984147	NA	AC084357.2
0	NA	NA	NA	NA	AC084361.1
0.863235	-8.63115e-07	0.00144269	0.70151	NA	AC084782.1
0.0227936	-1.06558e-07	0.0014427	0.875256	NA	AC084809.1
29.0086	-6.12197e-06	0.00144269	0.0191896	0.354749	AC084824.4
0	NA	NA	NA	NA	AC084859.1
0	NA	NA	NA	NA	AC084866.1
129.59	4.83426e-06	0.00144269	0.0278159	0.399431	AC084871.1
8.37528	2.27775e-06	0.00144269	0.378807	0.830084	AC084876.1
0.133808	-1.31401e-07	0.00144269	0.978644	NA	AC084879.1
0.285381	-4.23286e-07	0.00144269	0.764374	NA	AC087071.2
0.0959283	-4.56158e-07	0.00144269	0.824363	NA	AC087164.1
0.258152	4.38533e-07	0.00144269	0.553723	NA	AC087239.1
0.200939	8.06696e-08	0.00144269	0.818929	NA	AC087242.1
0	NA	NA	NA	NA	AC087269.1
0	NA	NA	NA	NA	AC087273.1
0.0888204	2.08791e-07	0.00144269	0.736153	NA	AC087276.2
8.58592	-8.68813e-08	0.00144269	0.964457	0.993912	AC087276.3
2.34224	-3.54724e-07	0.00144269	0.842492	0.975386	AC087276.4
0.245646	1.33541e-07	0.00144269	0.756888	NA	AC087280.2
0.781996	-4.92058e-07	0.00144269	0.750708	NA	AC087286.2
0	NA	NA	NA	NA	AC087286.3
0.153346	-9.6357e-08	0.00144269	0.925645	NA	AC087289.1
0.0559484	-1.38785e-07	0.0014427	0.993965	NA	AC087289.2
0.17599	5.56473e-08	0.00144269	0.933933	NA	AC087289.3
0.00603767	-1.122e-08	0.0014427	0.872017	NA	AC087289.5
0.321905	-3.65199e-07	0.00144269	0.915757	NA	AC087294.1
6.33438	2.1524e-06	0.00144269	0.270805	0.769206	AC087301.1
0.169621	-6.08878e-08	0.00144269	0.960444	NA	AC087362.1
0.465386	-1.07239e-07	0.00144269	0.768988	NA	AC087362.2
0.12038	-3.49767e-07	0.00144269	0.830653	NA	AC087380.1
0.0709368	-2.14041e-07	0.0014427	0.945596	NA	AC087439.1
0	NA	NA	NA	NA	AC087457.1
144.579	-9.42301e-07	0.00144269	0.683749	0.934188	AC087482.1
1.89536	5.04199e-08	0.00144269	0.953606	0.992928	AC087491.1
7.78105	-7.58499e-07	0.00144269	0.764635	0.954697	AC087500.1
0.181679	4.18862e-08	0.00144269	0.965909	NA	AC087521.1
0.948488	-9.54695e-07	0.00144269	0.539745	NA	AC087521.2
0.216123	6.54772e-08	0.00144269	0.821433	NA	AC087521.3
0.0453043	-3.04368e-07	0.0014427	0.976872	NA	AC087565.3
0.279758	2.35141e-09	0.00144269	0.911084	NA	AC087623.1
16.1909	-8.55519e-08	0.00144269	0.948885	0.99229	AC087623.2
1.10213	-2.35318e-06	0.00144269	0.0872612	NA	AC087623.4
7.21532	6.2667e-06	0.00144269	0.0163991	0.334163	AC087632.1
1.51582	-1.68638e-07	0.00144269	0.862369	NA	AC087641.1
0	NA	NA	NA	NA	AC087645.1
8.34747	-4.91779e-06	0.00144269	0.108506	0.601891	AC087741.1
0.565203	-1.30202e-06	0.00144269	0.286804	NA	AC087752.4
0.0100785	-2.41415e-08	0.0014427	0.872017	NA	AC089987.1
0.0942	-3.11025e-07	0.00144269	0.902963	NA	AC089987.3
0	NA	NA	NA	NA	AC089999.1
0	NA	NA	NA	NA	AC089999.2
0	NA	NA	NA	NA	AC090001.1
0.0806616	-3.04423e-08	0.00144269	0.915537	NA	AC090004.1
0.165407	-4.18927e-08	0.00144269	0.993894	NA	AC090061.1
0.649184	-6.90112e-07	0.00144269	0.412855	NA	AC090099.1
0.11324	2.64521e-07	0.0014427	0.629963	NA	AC090099.2
0	NA	NA	NA	NA	AC090099.4
0.0369256	-1.42184e-07	0.0014427	0.949115	NA	AC090136.3
0.436955	3.00537e-07	0.00144269	0.428302	NA	AC090150.2
0.0811589	-8.184e-08	0.00144269	0.931224	NA	AC090152.1
0.0584678	-2.18875e-08	0.0014427	0.95237	NA	AC090155.1
0.0580909	-2.2975e-08	0.00144269	0.796833	NA	AC090186.1
0.174929	1.38478e-07	0.0014427	0.781352	NA	AC090193.1
5.21165	-1.7271e-06	0.00144269	0.365107	0.824587	AC090197.1
35.2433	1.5879e-06	0.00144269	0.538383	0.890508	AC090198.1
0	NA	NA	NA	NA	AC090227.1
0.143256	1.14413e-08	0.00144269	0.766155	NA	AC090241.2
0.0293083	-1.62628e-07	0.0014427	0.950575	NA	AC090286.1
0.0445835	1.52356e-07	0.0014427	0.774999	NA	AC090340.1
0.0726817	-1.36014e-07	0.00144269	0.989922	NA	AC090360.1
0.00761727	-2.1266e-07	0.0014427	0.872017	NA	AC090371.2
0	NA	NA	NA	NA	AC090386.1
2.23512	-3.19344e-06	0.00144269	0.130708	0.63852	AC090425.2
3.36762	-5.90257e-08	0.00144269	0.5086	0.881301	AC090458.1
0	NA	NA	NA	NA	AC090510.3
0	NA	NA	NA	NA	AC090527.2
0	NA	NA	NA	NA	AC090531.1
0.245991	-4.06041e-07	0.00144269	0.635517	NA	AC090541.1
0.336741	-5.0582e-08	0.00144269	0.825975	NA	AC090568.2
0	NA	NA	NA	NA	AC090572.3
0.575086	1.53146e-07	0.00144269	0.69968	NA	AC090579.1
1.42548	-3.71453e-06	0.00144269	0.0276085	NA	AC090607.1
9.61681	2.25701e-06	0.00144269	0.229387	0.736391	AC090616.6
0.438871	-6.65325e-07	0.00144269	0.81742	NA	AC090616.7
0	NA	NA	NA	NA	AC090617.4
0.0373984	1.05315e-07	0.0014427	0.763877	NA	AC090625.2
3.64443	-6.17355e-07	0.00144269	0.360702	0.822193	AC090673.1
0	NA	NA	NA	NA	AC090673.2
2.75379	-1.96145e-06	0.00144269	0.0478416	0.470825	AC090772.1
0.0157584	2.473e-08	0.0014427	0.920101	NA	AC090772.2
0.21465	3.15143e-07	0.00144269	0.596156	NA	AC090772.3
10.0706	2.04274e-07	0.00144269	0.909891	0.985158	AC090825.1
10.0706	2.04274e-07	0.00144269	0.909891	0.985158	AC090825.1
0	NA	NA	NA	NA	AC090825.2
0	NA	NA	NA	NA	AC090826.2
0.984196	4.33602e-07	0.00144269	0.351687	NA	AC090877.2
0.0215491	-1.31163e-07	0.0014427	0.905936	NA	AC090907.1
0.289058	7.80656e-07	0.00144269	0.437124	NA	AC090907.2
11.6551	-1.97161e-06	0.00144269	0.362005	0.822878	AC090922.1
2.17207	9.47225e-07	0.00144269	0.214379	0.725621	AC090971.2
0.0776383	-4.22799e-08	0.00144269	0.905646	NA	AC091045.1
163.095	-2.72642e-06	0.00144268	0.468857	0.867088	AC091046.3
0	NA	NA	NA	NA	AC091053.1
0.797609	-2.64412e-07	0.00144269	0.528512	NA	AC091060.1
0	NA	NA	NA	NA	AC091062.1
0.0247801	-1.89483e-07	0.00144269	0.94938	NA	AC091100.1
0	NA	NA	NA	NA	AC091117.1
0.0274146	-1.39132e-07	0.0014427	0.914989	NA	AC091117.2
15.9276	2.65899e-06	0.00144269	0.2504	0.751274	AC091132.1
0.346622	1.71647e-07	0.00144269	0.570177	NA	AC091132.2
0	NA	NA	NA	NA	AC091133.1
0.0643904	-4.50014e-08	0.00144269	0.97661	NA	AC091152.2
0.248907	-1.46254e-08	0.00144269	0.990202	NA	AC091153.2
0	NA	NA	NA	NA	AC091153.4
[truncated: 24,755 more rows]

## Sheet: Supp_Table_2
Supplementary Table 2: All genes compared in the stage II versus stage I groups with their associated statistics.
baseMean	log2FoldChange	lfcSE	pvalue	padj	gene
0.40083	-5.04578e-07	0.00144269	0.832773	NA	A1BG-AS1
0.202195	7.73729e-08	0.0014427	0.582807	NA	A1BG
1070.71	-9.69365e-07	0.00144269	0.658551	0.854074	A1CF
1.47038	-1.32835e-06	0.00144269	0.393604	0.69385	A2M-AS1
0	NA	NA	NA	NA	A2ML1-AS1
26.3074	1.71055e-06	0.00144268	0.561329	0.800244	A2ML1
0.538874	-2.39429e-06	0.00144269	0.283598	NA	A2MP1
53540.3	-8.21222e-06	0.00144268	0.0560055	0.290723	A2M
18.2766	1.43844e-06	0.00144269	0.447743	0.731205	A3GALT2
749.463	3.64985e-06	0.00144269	0.116308	0.407822	A4GALT
105.919	4.72535e-06	0.00144269	0.0806464	0.345863	A4GNT
1899.99	1.53006e-06	0.00144268	0.683474	0.865655	AAAS
457.765	3.97865e-06	0.00144268	0.289514	0.608333	AACS
0.0275261	-2.82943e-08	0.0014427	0.946651	NA	AADACL2-AS1
10.0013	-1.23017e-08	0.00144269	0.990337	0.99602	AADACL2
0.178489	-1.61187e-08	0.0014427	0.894781	NA	AADACL3
1.33522	4.46425e-07	0.00144269	0.433481	0.720934	AADACL4
1.69378	6.53505e-08	0.00144269	0.909482	0.96612	AADAC
317.589	4.24929e-06	0.00144267	0.35152	0.662306	AADAT
294.468	3.23076e-06	0.00144267	0.48568	0.75745	AAED1
1009.48	8.41796e-06	0.00144263	0.261204	0.581751	AAGAB
3153.17	0.311018	0.139578	0.000679387	0.0303757	AAK1
141.346	4.91561e-06	0.00144262	0.506461	0.769872	AAMDC
1524.59	-2.73364e-07	0.00144268	0.92819	0.973462	AAMP
11.9155	3.75263e-06	0.00144269	0.024596	0.199675	AANAT
514.734	-5.62878e-07	0.00144268	0.859374	0.947523	AAR2
2.99568	-2.52278e-07	0.00144269	0.638136	0.84393	AARD
474.199	1.98096e-06	0.00144268	0.587762	0.816144	AARS2
11.9368	-4.4645e-07	0.00144268	0.902079	0.963078	AARSD1
6846.93	-5.54095e-07	0.00144266	0.910936	0.96612	AARS
290.258	-7.28979e-06	0.00144263	0.317188	0.633286	AASDHPPT
1289.6	-4.11326e-06	0.00144258	0.653951	0.851715	AASDH
2669.09	-5.64125e-06	0.00144267	0.244913	0.565148	AASS
2047.16	-7.64595e-06	0.0014426	0.370908	0.676878	AATF
0.259176	5.06821e-08	0.00144269	0.817027	NA	AATK-AS1
37.2716	1.38664e-06	0.00144269	0.31369	0.630232	AATK
0.615102	3.69299e-07	0.00144269	0.789367	NA	ABALON
695.49	2.04077e-06	0.00144268	0.514129	0.77364	ABAT
549.237	3.63949e-06	0.00144268	0.254884	0.575067	ABCA10
47.7355	7.16877e-06	0.00144268	0.058945	0.297961	ABCA11P
1533.76	7.85422e-07	0.00144268	0.831466	0.933749	ABCA12
70.1562	1.05658	0.768427	0.177982	0.493524	ABCA13
17807.9	-1.59548e-06	0.00144265	0.779921	0.911622	ABCA1
1448.83	2.90651e-06	0.00144269	0.119943	0.413956	ABCA2
2148.23	5.19141e-06	0.00144269	0.0519301	0.281138	ABCA3
94.3544	6.06295e-06	0.00144269	0.0225138	0.191858	ABCA4
3296.15	-8.84116e-07	0.00144266	0.864516	0.949354	ABCA5
848.594	0.776247	0.524837	0.00238251	0.0599785	ABCA6
341.24	4.70893e-06	0.00144269	0.0231603	0.194681	ABCA7
767.68	3.22376e-06	0.00144269	0.231287	0.551018	ABCA8
0.168805	-1.81306e-07	0.00144269	0.933848	NA	ABCA9-AS1
404.379	4.68782e-06	0.00144269	0.0667323	0.316099	ABCA9
811.586	-4.72229e-06	0.00144261	0.543214	0.790111	ABCB10
8.34512	1.60405e-06	0.00144269	0.323831	0.638549	ABCB11
3861.02	4.82239e-06	0.00144269	0.0853264	0.354073	ABCB1
764.188	-7.70577e-07	0.00144268	0.812313	0.924921	ABCB4
27.2982	2.19064e-07	0.00144269	0.1814	0.495802	ABCB5
58.3542	-4.08949e-06	0.00144269	0.0965316	0.374914	ABCB6
3074.71	7.46383e-07	0.00144258	0.936777	0.977462	ABCB7
227.227	7.44547e-06	0.00144269	0.0212267	0.186354	ABCB8
60.7272	1.63947e-06	0.00144269	0.478839	0.752869	ABCB9
345.759	3.93313e-06	0.00144269	0.172945	0.4879	ABCC10
8.46118	-1.59497e-06	0.00144269	0.374984	0.679873	ABCC11
1.38515	-2.58036e-07	0.00144269	0.103751	0.388491	ABCC12
1.21193	-6.54222e-08	0.00144269	0.980226	NA	ABCC13
3900.36	2.31389e-07	0.00144268	0.953852	0.983206	ABCC1
4665.65	-2.03411e-06	0.00144268	0.488066	0.759163	ABCC2
6375.68	-3.65449e-06	0.00144268	0.268087	0.588072	ABCC3
4404.6	4.38278e-06	0.00144264	0.51522	0.774268	ABCC4
0.106835	2.23394e-07	0.00144269	0.694723	NA	ABCC5-AS1
1979.09	7.43628e-06	0.00144268	0.0554182	0.289129	ABCC5
87.9119	2.28195e-06	0.00144269	0.270658	0.5905	ABCC6P1
41.8894	2.29031e-06	0.00144269	0.155034	0.463928	ABCC6P2
1150.7	1.22499e-06	0.00144269	0.589145	0.817021	ABCC6
33.232	4.50054e-06	0.00144269	0.00924485	0.121232	ABCC8
3926.5	-4.37991e-06	0.00144268	0.256857	0.577409	ABCC9
320.887	2.25059e-06	0.00144269	0.240586	0.561242	ABCD1
129.366	4.31412e-06	0.00144268	0.201298	0.519803	ABCD2
8043.62	-1.1954e-05	0.00144265	0.0924431	0.367135	ABCD3
1001.52	-1.60061e-06	0.00144267	0.693454	0.871531	ABCD4
1785.57	-4.66966e-06	0.00144254	0.664837	0.85734	ABCE1
2666.91	-5.04733e-06	0.00144263	0.487674	0.758851	ABCF1
1248.01	-2.61595e-06	0.00144263	0.702144	0.875277	ABCF2
1132.81	1.56408e-06	0.00144267	0.70565	0.876573	ABCF3
1791.77	1.96913e-06	0.00144268	0.468077	0.744573	ABCG1
1124.17	-4.57076e-06	0.00144269	0.111495	0.401408	ABCG2
9.43199	1.26077e-06	0.00144269	0.410726	0.704826	ABCG4
71.1697	-1.38335e-06	0.00144269	0.511977	0.772434	ABCG5
8.27758	1.33264e-06	0.00144269	NA	NA	ABCG8
553.283	3.20757e-06	0.00144267	0.432609	0.720571	ABHD10
0.131553	-5.97001e-08	0.00144269	0.88475	NA	ABHD11-AS1
137.066	4.50108e-06	0.00144269	0.0218648	0.189431	ABHD11
114.127	4.94338e-06	0.00144269	0.0562633	0.291407	ABHD12B
3635.97	6.33297e-06	0.00144266	0.225525	0.544885	ABHD12
409.986	1.01309e-05	0.00144265	0.146466	0.452898	ABHD13
0	NA	NA	NA	NA	ABHD14A-ACY1
19.8498	3.98982e-06	0.00144269	0.0716647	0.327251	ABHD14A
120.311	3.34918e-06	0.00144269	0.157516	0.466206	ABHD14B
0	NA	NA	NA	NA	ABHD15-AS1
90.8556	3.3592e-06	0.00144269	0.127927	0.426538	ABHD15
7.82928	1.08209e-06	0.00144269	0.642262	0.845201	ABHD16A
0	NA	NA	NA	NA	ABHD16B
0	NA	NA	NA	NA	ABHD17AP2
188.261	2.90319e-06	0.00144269	0.0642237	0.310637	ABHD17A
529.878	-1.13637e-05	0.00144262	0.182624	0.497728	ABHD17B
43.0499	2.93554e-06	0.00144269	0.221395	0.541342	ABHD17C
788.664	5.97031e-06	0.00144259	0.505845	0.769666	ABHD18
59.7952	4.94033e-06	0.00144268	0.137219	0.439645	ABHD1
1181.74	2.44736e-07	0.00144268	0.947258	0.981358	ABHD2
325.945	0.459539	0.353838	0.00246615	0.0610164	ABHD3
289.072	-8.22551e-07	0.00144268	0.807048	0.922915	ABHD4
534.462	-3.7036e-06	0.00144263	0.586515	0.815443	ABHD5
378.164	-3.84479e-07	0.00144268	0.904023	0.963973	ABHD6
33.8687	2.38231e-06	0.00144269	0.109556	0.398654	ABHD8
2924.13	3.35367e-05	0.00144263	0.0144252	0.154846	ABI1
1121.6	1.27521e-05	0.00144261	0.161138	0.472019	ABI2
17208.6	3.32271e-06	0.00144268	0.291039	0.609528	ABI3BP
113.227	3.25223e-06	0.00144269	0.119208	0.412619	ABI3
1394.51	-3.22422e-06	0.00144267	0.444588	0.729197	ABL1
2302.61	1.94391e-06	0.00144265	0.737716	0.891688	ABL2
3640.7	-4.49609e-06	0.00144266	0.38211	0.685728	ABLIM1
199.227	-5.61331e-07	0.00144268	0.861651	0.948579	ABLIM2
2711.56	1.68395e-07	0.00144268	0.965704	0.987899	ABLIM3
178.674	-9.25983e-07	0.00144269	0.620443	0.834485	ABO
131.535	-1.73077e-07	0.00144268	0.957165	0.984413	ABRACL
10.5557	1.22558e-06	0.00144269	0.444701	0.729197	ABRA
653.426	0.429303	0.195441	0.000699249	0.0307763	ABRAXAS1
793.702	6.63876e-06	0.00144261	0.421707	0.713325	ABRAXAS2
1505.44	2.04284e-07	0.00144267	0.962121	0.986174	ABR
103.964	3.59811e-07	0.00144269	0.863851	0.948939	ABT1
286.475	3.00324e-06	0.00144269	0.13276	0.434108	ABTB1
355.776	1.8228e-06	0.00144269	0.354716	0.665033	ABTB2
0.0715709	-2.06306e-07	0.0014427	0.984089	NA	AC000032.1
0	NA	NA	NA	NA	AC000035.1
0.0298382	-2.11072e-07	0.0014427	0.976697	NA	AC000041.1
0	NA	NA	NA	NA	AC000061.1
1.56786	6.15872e-07	0.00144269	0.710572	0.878414	AC000068.2
0.876271	1.72752e-06	0.00144269	0.138385	NA	AC000120.1
0.401877	-1.27096e-07	0.00144269	0.937801	NA	AC002056.2
0.215144	4.5322e-07	0.00144269	0.413967	NA	AC002064.2
0.0717114	-3.35329e-07	0.0014427	0.98547	NA	AC002066.1
0.144211	-3.74151e-07	0.00144269	0.750296	NA	AC002070.1
0	NA	NA	NA	NA	AC002094.1
0	NA	NA	NA	NA	AC002094.3
0	NA	NA	NA	NA	AC002116.1
12.2381	4.46192e-06	0.00144269	0.0345511	0.232585	AC002116.2
0	NA	NA	NA	NA	AC002310.2
0	NA	NA	NA	NA	AC002310.4
0	NA	NA	NA	NA	AC002310.5
0	NA	NA	NA	NA	AC002347.2
17.4636	3.61545e-06	0.00144269	0.0375428	0.242541	AC002350.2
0	NA	NA	NA	NA	AC002378.1
0	NA	NA	NA	NA	AC002398.2
0.259355	-8.67038e-07	0.00144269	0.485043	NA	AC002401.1
0	NA	NA	NA	NA	AC002407.1
0.792684	5.0206e-07	0.00144269	0.532785	NA	AC002429.2
0.0610618	-9.45312e-08	0.00144269	0.908798	NA	AC002456.1
0	NA	NA	NA	NA	AC002465.1
0.0473317	2.50429e-07	0.00144269	0.768052	NA	AC002467.1
0	NA	NA	NA	NA	AC002472.1
0.0875893	-2.22027e-07	0.0014427	0.899732	NA	AC002472.2
0.0512548	-1.25739e-07	0.0014427	0.966344	NA	AC002550.1
6.94334	8.58698e-07	0.00144268	0.784062	0.913719	AC002553.1
2.45801	7.24013e-07	0.00144269	0.666943	0.858249	AC002558.2
33.1579	2.34027e-06	0.00144269	0.2946	0.612636	AC002563.1
0	NA	NA	NA	NA	AC002985.1
0	NA	NA	NA	NA	AC002994.1
0	NA	NA	NA	NA	AC002996.1
160.44	-5.0321e-08	0.00144266	0.990312	0.99602	AC003002.1
0	NA	NA	NA	NA	AC003002.2
0.0137073	-2.89584e-07	0.0014427	0.916681	NA	AC003002.3
0.0562107	-1.88212e-07	0.0014427	0.93679	NA	AC003002.4
0	NA	NA	NA	NA	AC003005.1
0.55773	5.54569e-07	0.00144269	0.415763	NA	AC003006.1
0.0761582	4.20366e-08	0.00144269	0.821615	NA	AC003043.1
0.470655	-4.41011e-07	0.00144269	0.851358	NA	AC003070.1
0.10726	-5.71808e-08	0.00144269	0.980455	NA	AC003075.1
0	NA	NA	NA	NA	AC003098.1
8.87227	3.51802e-06	0.00144269	0.039146	0.246449	AC003101.1
30.0358	2.18412e-06	0.00144267	0.638427	0.844145	AC003681.1
0	NA	NA	NA	NA	AC003688.1
0.531275	-1.84219e-07	0.00144269	0.900155	NA	AC003688.2
0.0620061	-2.12776e-07	0.0014427	0.985043	NA	AC003956.1
0.00939944	-4.96726e-08	0.0014427	0.916681	NA	AC003958.2
0	NA	NA	NA	NA	AC003965.2
0	NA	NA	NA	NA	AC003986.1
0.905739	-7.13091e-07	0.00144269	0.588726	NA	AC003991.1
3.69535	-1.06725e-06	0.00144269	0.479123	0.753077	AC003991.2
0.621685	-5.5704e-07	0.00144269	0.788781	NA	AC004034.1
0.412899	-6.28048e-07	0.00144269	0.606992	NA	AC004039.1
0.0716724	7.55978e-08	0.0014427	0.956521	NA	AC004076.1
0.211148	-1.89579e-08	0.00144269	0.860576	NA	AC004080.1
0	NA	NA	NA	NA	AC004080.3
0	NA	NA	NA	NA	AC004080.5
0	NA	NA	NA	NA	AC004080.6
0.494332	3.93331e-07	0.00144269	0.502086	NA	AC004112.1
0	NA	NA	NA	NA	AC004147.2
0	NA	NA	NA	NA	AC004147.4
131.752	0.759645	0.369423	0.00101681	0.0379852	AC004148.2
1.79253	-4.39236e-07	0.00144269	0.849346	0.942005	AC004160.1
0.267628	-2.21931e-07	0.00144269	0.920709	NA	AC004160.2
0.215999	-8.54331e-07	0.00144269	0.464406	NA	AC004217.2
0	NA	NA	NA	NA	AC004223.3
0	NA	NA	NA	NA	AC004224.2
0.0147215	8.9187e-09	0.0014427	0.846118	NA	AC004231.1
0.0317712	2.35622e-07	0.00144269	0.772415	NA	AC004231.3
0.282294	4.63482e-07	0.00144269	0.469077	NA	AC004241.1
0.341952	-5.39749e-07	0.00144269	0.74884	NA	AC004253.1
0.890397	1.54406e-06	0.00144269	0.0313973	NA	AC004264.1
0	NA	NA	NA	NA	AC004408.1
0	NA	NA	NA	NA	AC004408.2
0	NA	NA	NA	NA	AC004448.5
286.018	2.4422e-05	0.00144278	0.0401596	0.249335	AC004453.1
0.170089	-6.25109e-08	0.00144269	0.919055	NA	AC004466.1
0.0275113	-1.7903e-07	0.00144269	0.981369	NA	AC004471.1
0.270681	1.48839e-07	0.00144269	0.842251	NA	AC004490.1
3.2321	-7.09388e-07	0.00144269	0.675154	0.862512	AC004494.1
0.0157584	2.82427e-07	0.0014427	0.807296	NA	AC004522.1
0.0168928	-1.07422e-07	0.0014427	0.919945	NA	AC004522.2
0	NA	NA	NA	NA	AC004528.1
0	NA	NA	NA	NA	AC004528.2
3.50979	-5.55525e-06	0.00144269	0.00663981	0.102352	AC004540.2
0.0100785	-1.2378e-08	0.0014427	0.921033	NA	AC004551.1
0	NA	NA	NA	NA	AC004590.1
1.1566	-1.76091e-06	0.00144269	0.337774	NA	AC004594.1
0.222748	-3.71931e-07	0.00144269	0.697577	NA	AC004596.1
0.397881	4.90828e-07	0.00144269	0.358971	NA	AC004623.1
17.4175	4.41766e-06	0.00144269	0.0163228	0.163825	AC004687.1
0	NA	NA	NA	NA	AC004691.2
0.021588	-1.10712e-07	0.0014427	0.946651	NA	AC004692.2
0.10686	-8.22901e-08	0.0014427	0.947406	NA	AC004696.1
0.0228684	-1.33884e-07	0.0014427	0.953247	NA	AC004702.1
0	NA	NA	NA	NA	AC004707.1
0.0427023	2.40425e-07	0.0014427	0.72061	NA	AC004754.1
0.856264	-2.1281e-07	0.00144269	0.930982	NA	AC004771.1
0.856264	-2.1281e-07	0.00144269	0.930982	NA	AC004771.1
0.318471	-1.80003e-06	0.00144269	0.185383	NA	AC004771.2
0.0423242	-1.44264e-07	0.0014427	0.982944	NA	AC004771.3
0	NA	NA	NA	NA	AC004771.4
3.46211	4.2507e-06	0.00144269	0.00587673	0.096666	AC004771.5
0.0409576	-2.05631e-07	0.0014427	0.953247	NA	AC004784.1
0.277507	-2.55186e-07	0.0014427	0.624246	NA	AC004801.3
0	NA	NA	NA	NA	AC004801.4
0.0373984	3.10591e-08	0.0014427	0.820707	NA	AC004805.1
0.636976	3.13728e-07	0.00144269	0.621089	NA	AC004812.2
0	NA	NA	NA	NA	AC004824.1
0.0187989	-1.05327e-07	0.0014427	0.946651	NA	AC004824.2
0.00939944	-4.96726e-08	0.0014427	0.916681	NA	AC004828.1
0.0114342	-1.22394e-07	0.0014427	0.919945	NA	AC004830.1
0.0172786	3.25342e-09	0.00144269	0.874999	NA	AC004832.1
0	NA	NA	NA	NA	AC004832.3
0.13606	1.0927e-08	0.00144269	0.850358	NA	AC004834.1
0	NA	NA	NA	NA	AC004837.1
0	NA	NA	NA	NA	AC004837.3
1.13258	4.10885e-07	0.00144269	0.722624	NA	AC004846.1
0.179968	-3.19511e-08	0.00144269	0.724127	NA	AC004846.2
0.113165	2.08588e-07	0.00144269	0.690546	NA	AC004854.2
1.26127	6.8153e-07	0.00144269	0.187771	0.502895	AC004865.2
0.686894	-7.8021e-07	0.00144269	0.471891	NA	AC004877.1
2.46857	-4.15299e-06	0.00144269	0.0145	0.155225	AC004878.3
3.25848	-7.60985e-07	0.00144269	0.30758	0.62556	AC004878.6
3.37903	-2.64212e-06	0.00144269	0.1191	0.412555	AC004884.2
0	NA	NA	NA	NA	AC004888.1
0.448149	-4.10648e-07	0.00144269	0.865207	NA	AC004889.1
0.448149	-4.10648e-07	0.00144269	0.865207	NA	AC004889.1
4.24726	-3.09589e-07	0.00144269	0.884006	0.956765	AC004890.2
3.63978	-4.02683e-06	0.00144269	0.0253594	0.202322	AC004893.2
0.175885	-1.40371e-07	0.0014427	0.889791	NA	AC004906.1
0.0918997	2.16048e-08	0.00144269	0.820902	NA	AC004917.1
1.92238	-3.17096e-06	0.00144269	0.0461396	0.266788	AC004918.1
20.6401	6.08498e-06	0.00144269	0.0691695	0.321857	AC004922.1
0.105156	-2.27e-07	0.0014427	0.856256	NA	AC004923.4
0.36617	-9.01235e-07	0.00144269	0.380469	NA	AC004943.1
1.42138	-2.63622e-06	0.00144269	0.0478684	0.271442	AC004943.2
12.0543	7.06251e-07	0.00144269	0.659854	0.854692	AC004951.1
126.413	4.33074e-06	0.00144269	0.0314683	0.224261	AC004951.2
2.83799	1.22032e-06	0.00144269	0.0936497	0.369476	AC004951.3
0.0226006	2.05604e-07	0.0014427	0.804491	NA	AC004951.4
0	NA	NA	NA	NA	AC004973.1
23.195	-1.04562e-07	0.00144269	0.959166	0.985086	AC004980.1
0.00905593	-2.86109e-09	0.0014427	0.919945	NA	AC004997.1
14.9839	-5.23411e-08	0.00144268	0.98653	0.994599	AC005000.1
2.54827	1.9628e-07	0.00144269	0.924741	0.972081	AC005005.3
0.136342	-1.48457e-07	0.0014427	0.894531	NA	AC005008.2
0	NA	NA	NA	NA	AC005009.2
0.10714	-4.24776e-08	0.00144269	0.874432	NA	AC005013.1
0	NA	NA	NA	NA	AC005020.2
39.9718	1.4033e-07	0.00144269	0.954661	0.983579	AC005021.1
4.35949	-4.09358e-06	0.00144269	0.0459134	0.266055	AC005034.5
0	NA	NA	NA	NA	AC005037.1
0.192355	1.07461e-07	0.00144269	0.67003	NA	AC005037.2
0.0701751	-2.13577e-07	0.0014427	0.923411	NA	AC005041.1
0.591645	-4.7195e-07	0.00144269	0.66132	NA	AC005056.1
0	NA	NA	NA	NA	AC005064.1
3.46571	1.71858e-06	0.00144269	0.48859	0.759619	AC005070.3
0.3501	3.64881e-07	0.00144269	0.49176	NA	AC005071.1
6.41001	4.21935e-06	0.00144269	0.0666779	0.315992	AC005082.1
0	NA	NA	NA	NA	AC005154.6
1.13495	-1.98049e-06	0.00144269	0.0635429	NA	AC005162.3
0	NA	NA	NA	NA	AC005209.1
0	NA	NA	NA	NA	AC005220.1
0.0686534	-1.58201e-08	0.00144269	0.82488	NA	AC005225.1
0.18705	-6.18409e-07	0.00144269	0.777415	NA	AC005225.2
0.030951	-1.15855e-07	0.0014427	0.991585	NA	AC005225.3
0	NA	NA	NA	NA	AC005234.1
0.0977037	4.63447e-09	0.00144269	0.920699	NA	AC005237.1
0	NA	NA	NA	NA	AC005253.2
0	NA	NA	NA	NA	AC005258.1
0.0661601	2.56801e-07	0.0014427	0.84934	NA	AC005261.3
0	NA	NA	NA	NA	AC005262.2
0.323589	7.84069e-07	0.00144269	0.251252	NA	AC005264.1
2.19398	-1.36858e-06	0.00144269	0.591667	0.818116	AC005274.1
0	NA	NA	NA	NA	AC005277.1
0	NA	NA	NA	NA	AC005281.1
1.34328	-2.46126e-06	0.00144269	0.140663	0.443913	AC005288.1
0	NA	NA	NA	NA	AC005291.1
0.0463279	-1.95876e-07	0.00144269	0.984089	NA	AC005291.2
0.0114342	-1.22394e-07	0.0014427	0.919945	NA	AC005306.1
1.22933	4.67881e-07	0.00144269	0.486835	0.758142	AC005323.2
0	NA	NA	NA	NA	AC005324.1
0.448101	2.23785e-07	0.00144269	0.765446	NA	AC005324.3
0	NA	NA	NA	NA	AC005324.4
0.0114706	-2.81758e-07	0.0014427	0.916681	NA	AC005324.5
0.0387847	-1.91852e-07	0.00144269	0.979977	NA	AC005329.1
0.0458823	-1.69691e-07	0.0014427	0.994118	NA	AC005329.3
1.69145	8.46651e-07	0.00144269	0.0551826	0.288421	AC005332.3
0	NA	NA	NA	NA	AC005342.2
0.0350201	-5.81088e-08	0.00144269	0.913145	NA	AC005358.1
0.0350201	-5.81088e-08	0.00144269	0.913145	NA	AC005358.1
0.547989	1.6055e-08	0.00144269	0.910898	NA	AC005358.2
0	NA	NA	NA	NA	AC005363.1
0.0915892	1.41733e-07	0.00144269	0.927598	NA	AC005387.1
0.0270701	-1.75229e-07	0.00144269	0.949926	NA	AC005387.2
0	NA	NA	NA	NA	AC005392.3
0.583183	1.79101e-06	0.00144269	0.0696071	NA	AC005410.1
0	NA	NA	NA	NA	AC005410.2
7.51299	2.22427e-06	0.00144269	0.0841571	0.352039	AC005477.1
1.86975	-2.2573e-06	0.00144269	0.267308	0.586997	AC005480.1
0.764681	4.71491e-07	0.00144269	0.417662	NA	AC005481.1
0.0628186	1.15231e-07	0.00144269	0.902675	NA	AC005493.1
0.192121	-1.93971e-08	0.00144269	0.78778	NA	AC005498.3
0.393928	8.90931e-07	0.00144269	0.274452	NA	AC005519.2
0.0600733	-1.02575e-07	0.00144269	0.933391	NA	AC005520.1
0	NA	NA	NA	NA	AC005523.2
0.100234	-6.56548e-08	0.00144269	0.909373	NA	AC005529.1
2.64249	-6.92537e-07	0.00144269	0.546565	0.791762	AC005534.1
0	NA	NA	NA	NA	AC005538.1
0	NA	NA	NA	NA	AC005538.2
1.85046	1.67189e-06	0.00144269	0.0232644	0.194805	AC005540.1
0	NA	NA	NA	NA	AC005544.1
0	NA	NA	NA	NA	AC005559.1
1.13838	-1.57094e-06	0.00144269	0.300787	NA	AC005562.1
0.031664	-2.22101e-07	0.0014427	0.976697	NA	AC005578.1
0.0519798	-1.41593e-07	0.00144269	0.955516	NA	AC005586.1
0	NA	NA	NA	NA	AC005606.1
0	NA	NA	NA	NA	AC005606.2
0	NA	NA	NA	NA	AC005609.1
0	NA	NA	NA	NA	AC005609.3
0	NA	NA	NA	NA	AC005609.5
0	NA	NA	NA	NA	AC005614.2
0	NA	NA	NA	NA	AC005618.3
0	NA	NA	NA	NA	AC005618.4
0	NA	NA	NA	NA	AC005625.1
0	NA	NA	NA	NA	AC005670.2
0.0480971	-2.27471e-07	0.0014427	0.946651	NA	AC005697.1
0.12404	-5.61825e-08	0.00144269	0.964033	NA	AC005697.2
0.0497063	-2.00208e-07	0.0014427	0.979977	NA	AC005702.1
0	NA	NA	NA	NA	AC005702.2
0.219962	2.99847e-07	0.0014427	0.51244	NA	AC005703.6
0	NA	NA	NA	NA	AC005722.3
15.5422	2.13486e-06	0.00144268	0.521122	0.778532	AC005726.2
0.247847	5.27192e-09	0.00144269	0.949682	NA	AC005726.3
0	NA	NA	NA	NA	AC005726.5
0.186453	-1.48632e-07	0.00144269	0.955114	NA	AC005740.3
0.261211	-1.01936e-07	0.00144269	0.974366	NA	AC005746.2
0	NA	NA	NA	NA	AC005759.1
0.0539829	-1.97886e-07	0.00144269	0.984089	NA	AC005775.1
0.158767	-1.70203e-08	0.00144269	0.9374	NA	AC005779.1
0	NA	NA	NA	NA	AC005779.2
0.827051	1.94314e-06	0.00144269	0.0813165	NA	AC005785.1
0	NA	NA	NA	NA	AC005786.3
0	NA	NA	NA	NA	AC005789.1
0	NA	NA	NA	NA	AC005821.1
0.196868	-7.03463e-08	0.00144269	0.818807	NA	AC005828.1
0	NA	NA	NA	NA	AC005828.3
0.0883484	6.03226e-09	0.00144269	0.878928	NA	AC005832.4
0	NA	NA	NA	NA	AC005833.1
0	NA	NA	NA	NA	AC005833.3
0	NA	NA	NA	NA	AC005837.2
0	NA	NA	NA	NA	AC005838.1
0	NA	NA	NA	NA	AC005841.1
0	NA	NA	NA	NA	AC005841.1
3.52348	5.94796e-07	0.00144269	0.71191	0.878968	AC005841.2
0.0850516	3.25269e-07	0.0014427	0.701744	NA	AC005842.1
0.27873	-2.90202e-07	0.0014427	0.660787	NA	AC005863.1
26.3669	1.48807e-06	0.00144269	0.294482	0.612585	AC005865.2
0.198976	-9.4772e-07	0.00144269	0.664319	NA	AC005884.1
0.0650623	-2.3258e-07	0.0014427	0.989018	NA	AC005884.2
0	NA	NA	NA	NA	AC005899.4
0.808356	4.44667e-07	0.00144269	0.618942	NA	AC005899.8
0.00787919	1.05871e-07	0.0014427	0.846118	NA	AC005906.2
0.436049	-1.22288e-06	0.00144269	0.267601	NA	AC005920.2
12.7152	6.02373e-06	0.00144269	0.0545494	0.28716	AC005921.3
0	NA	NA	NA	NA	AC005943.1
0.0192298	4.67955e-08	0.0014427	0.800724	NA	AC005954.2
0	NA	NA	NA	NA	AC005972.4
0	NA	NA	NA	NA	AC005996.2
15.3095	-1.55834e-06	0.00144269	0.184827	0.500281	AC006014.10
0.199444	-2.2826e-07	0.00144269	0.800612	NA	AC006017.1
0	NA	NA	NA	NA	AC006026.3
0.750417	-3.63951e-07	0.00144269	0.831663	NA	AC006030.1
0	NA	NA	NA	NA	AC006035.1
0.736677	-8.02036e-07	0.00144269	0.361842	NA	AC006042.1
0.219834	-5.49486e-08	0.00144269	0.986482	NA	AC006042.2
0.546202	-1.09425e-06	0.00144269	0.448294	NA	AC006059.1
8.24529	-1.24684e-07	0.00144268	0.964472	0.987377	AC006064.2
0	NA	NA	NA	NA	AC006064.4
42772.3	1.89678e-05	0.00144269	0.0084433	0.115952	AC006064.5
0.0187989	-1.05327e-07	0.0014427	0.946651	NA	AC006070.1
0.151883	9.15834e-09	0.00144269	0.757242	NA	AC006111.1
0.151883	9.15834e-09	0.00144269	0.757242	NA	AC006111.1
0.0271678	-1.18322e-07	0.0014427	0.978318	NA	AC006115.1
0.0399716	-1.32444e-07	0.0014427	0.953247	NA	AC006115.3
0.272847	-1.43247e-08	0.00144269	0.939053	NA	AC006116.10
0	NA	NA	NA	NA	AC006116.7
2.47425	-4.27684e-07	0.00144269	0.60369	0.8251	AC006128.1
0	NA	NA	NA	NA	AC006130.1
1.47684	1.02443e-06	0.00144269	0.482729	0.75514	AC006145.1
0.770114	-1.10334e-07	0.00144269	0.873509	NA	AC006148.1
0	NA	NA	NA	NA	AC006153.1
0.0800995	-2.34795e-08	0.00144269	0.909747	NA	AC006160.1
0.712662	-2.9826e-07	0.00144269	0.895433	NA	AC006213.1
0.0229411	-5.77207e-08	0.0014427	0.946651	NA	AC006213.3
0.683369	-6.46785e-07	0.00144269	0.497257	NA	AC006254.1
0	NA	NA	NA	NA	AC006262.3
0.746881	2.65259e-07	0.00144269	0.505072	NA	AC006288.1
0.357081	-6.26726e-08	0.0014427	0.706429	NA	AC006299.1
12.8449	1.61961e-07	0.00144269	0.893769	0.960164	AC006305.1
30.1593	1.15936e-06	0.00144269	0.400493	0.698732	AC006329.1
0.0565962	-6.9185e-08	0.0014427	0.991843	NA	AC006333.1
0.0840154	1.93689e-07	0.00144269	0.767635	NA	AC006369.1
0.785169	-1.63026e-06	0.00144269	0.163788	NA	AC006372.1
0.415114	-3.12217e-08	0.00144269	0.943923	NA	AC006378.1
0.133628	3.31572e-07	0.00144269	0.594228	NA	AC006387.1
0	NA	NA	NA	NA	AC006435.1
0.559502	-3.67762e-07	0.00144269	0.893713	NA	AC006435.2
0	NA	NA	NA	NA	AC006441.3
0.154338	1.14976e-07	0.00144269	0.764303	NA	AC006449.2
0.00939944	-4.96726e-08	0.0014427	0.916681	NA	AC006449.3
0.0883665	-3.13955e-08	0.00144269	0.815343	NA	AC006449.5
0	NA	NA	NA	NA	AC006450.2
0	NA	NA	NA	NA	AC006450.3
0	NA	NA	NA	NA	AC006455.1
0	NA	NA	NA	NA	AC006455.2
0	NA	NA	NA	NA	AC006455.5
0.218931	2.20326e-07	0.00144269	0.797972	NA	AC006460.1
0.259383	-8.00002e-07	0.00144269	0.495291	NA	AC006483.1
0	NA	NA	NA	NA	AC006486.1
0	NA	NA	NA	NA	AC006486.2
0.0248143	4.90012e-08	0.00144269	0.838629	NA	AC006487.1
0.00787919	1.05871e-07	0.0014427	0.846118	NA	AC006487.2
0.463941	-3.27584e-07	0.00144269	0.940152	NA	AC006511.5
0	NA	NA	NA	NA	AC006538.2
1.12986	-1.22247e-06	0.00144269	0.38515	NA	AC006547.1
0	NA	NA	NA	NA	AC006547.3
0.503343	1.25201e-07	0.00144269	0.936982	NA	AC006548.3
0	NA	NA	NA	NA	AC006557.3
0.031325	6.27233e-08	0.0014427	0.812189	NA	AC006581.1
0.304467	2.56259e-07	0.00144269	0.738143	NA	AC006581.2
0.541858	6.36424e-07	0.00144269	0.228492	NA	AC006942.1
0.0805043	-1.06157e-08	0.00144269	0.947068	NA	AC006978.2
0.107956	-4.76134e-07	0.0014427	0.818021	NA	AC006994.2
0.391637	-7.13528e-07	0.00144269	0.409833	NA	AC007000.3
0	NA	NA	NA	NA	AC007036.3
9.33816	-2.50765e-06	0.00144269	0.278519	0.598309	AC007038.1
9.32717	1.20923e-06	0.00144268	0.667665	0.858469	AC007038.2
0	NA	NA	NA	NA	AC007040.1
0.67683	1.82354e-07	0.0014427	0.666537	NA	AC007040.2
0	NA	NA	NA	NA	AC007161.3
0.0608497	-2.11626e-07	0.0014427	0.985043	NA	AC007182.1
0	NA	NA	NA	NA	AC007192.1
0	NA	NA	NA	NA	AC007192.2
0.0264721	-1.20696e-07	0.0014427	0.946651	NA	AC007193.2
0.395657	-5.42291e-07	0.00144269	0.581671	NA	AC007216.1
0.395657	-5.42291e-07	0.00144269	0.581671	NA	AC007216.1
0.169162	5.96352e-08	0.00144269	0.820529	NA	AC007216.4
0.591865	-4.20926e-07	0.00144269	0.609254	NA	AC007218.1
0	NA	NA	NA	NA	AC007218.2
112.923	9.49259e-07	0.00144269	0.716599	0.881214	AC007228.2
0.11072	-7.69333e-08	0.00144269	0.875565	NA	AC007240.1
0	NA	NA	NA	NA	AC007250.1
0.134766	-3.05012e-07	0.0014427	0.820239	NA	AC007271.1
0.0275261	-2.82943e-08	0.0014427	0.946651	NA	AC007277.1
0.146423	1.17164e-07	0.00144269	0.819853	NA	AC007285.1
0.0849805	7.04212e-09	0.00144269	0.941982	NA	AC007285.2
0.569046	3.50458e-07	0.00144269	0.538099	NA	AC007292.1
0.804975	1.7108e-06	0.00144269	0.101901	NA	AC007292.2
0.0159969	-1.09714e-07	0.0014427	0.919945	NA	AC007292.3
0.0611498	-8.87087e-08	0.0014427	0.966344	NA	AC007298.1
0	NA	NA	NA	NA	AC007298.2
17.5312	0.562788	0.289057	0.00111956	0.039773	AC007308.6
0.0480006	8.54345e-09	0.00144269	0.912059	NA	AC007314.1
2.11367	-1.19669e-06	0.00144269	0.396994	0.695948	AC007319.1
0	NA	NA	NA	NA	AC007326.4
6.06104	3.75656e-06	0.00144269	0.0702468	0.324211	AC007336.1
0.103038	4.25309e-08	0.00144269	0.825067	NA	AC007336.3
3.10918	-3.0683e-06	0.00144269	0.0246327	0.199719	AC007342.3
9.22957	-6.12722e-08	0.00144268	0.98183	0.993516	AC007342.6
0.573117	2.34781e-08	0.00144269	0.8587	NA	AC007362.1
0	NA	NA	NA	NA	AC007375.2
0.616983	-1.2052e-06	0.00144269	0.221355	NA	AC007378.1
1.32189	3.09199e-06	0.00144269	0.0847668	0.353261	AC007388.1
16.2209	-1.06055e-06	0.00144267	0.790758	0.916142	AC007390.2
0.589447	1.848e-08	0.00144269	0.883216	NA	AC007406.1
0.918109	1.27461e-06	0.00144269	0.22508	NA	AC007406.3
0.874851	-4.46034e-07	0.00144269	0.565213	NA	AC007406.4
0	NA	NA	NA	NA	AC007421.1
1.33158	1.01162e-06	0.00144269	0.437864	0.724019	AC007485.1
0.102186	2.60972e-07	0.0014427	0.808068	NA	AC007493.2
0.358011	3.0049e-07	0.00144269	0.640825	NA	AC007533.1
0.0302489	-1.2095e-07	0.0014427	0.919945	NA	AC007540.1
0.0419399	2.48301e-08	0.00144269	0.984089	NA	AC007546.2
0.0389967	-1.28025e-07	0.0014427	0.976697	NA	AC007557.3
0	NA	NA	NA	NA	AC007563.2
24.437	-1.185e-06	0.00144268	0.686047	0.866914	AC007566.1
0.19669	1.39039e-10	0.00144269	0.796115	NA	AC007569.1
0.636058	-1.88434e-07	0.00144269	0.977827	NA	AC007570.1
62.0074	2.87341e-06	0.00144269	0.139172	0.442458	AC007601.1
2.02357	9.32586e-07	0.00144269	0.345131	0.657481	AC007608.1
0.0452584	-7.75941e-08	0.00144269	0.90043	NA	AC007608.3
0	NA	NA	NA	NA	AC007610.1
0.82239	1.3702e-06	0.00144269	0.945377	NA	AC007610.2
0.112257	1.12877e-07	0.00144269	0.949908	NA	AC007613.1
0.17769	-1.04886e-08	0.00144269	0.984757	NA	AC007619.1
0.729557	-9.54468e-07	0.00144269	0.492781	NA	AC007622.2
0.0433805	1.05739e-07	0.0014427	0.902317	NA	AC007655.1
0.10514	7.76332e-08	0.00144269	0.793658	NA	AC007666.1
0.161005	1.77368e-07	0.0014427	0.568704	NA	AC007673.1
2.47306	4.94049e-08	0.00144269	0.973305	0.990497	AC007728.1
11.9199	4.05077e-06	0.00144269	0.119349	0.412771	AC007728.2
0	NA	NA	NA	NA	AC007731.5
1.0946	-9.72302e-07	0.00144269	0.586414	NA	AC007743.1
0	NA	NA	NA	NA	AC007744.1
1.0033	-5.57303e-07	0.00144269	0.564839	NA	AC007750.1
1.18422	-1.10199e-06	0.00144269	0.476447	NA	AC007780.1
0.00787919	1.05871e-07	0.0014427	0.846118	NA	AC007785.1
0.31049	5.3538e-08	0.0014427	0.828171	NA	AC007907.1
0.0337857	-1.28768e-07	0.0014427	0.953247	NA	AC007920.1
0.300528	-9.18498e-07	0.00144269	0.483314	NA	AC007920.2
0.149167	2.64493e-07	0.00144269	0.652296	NA	AC007922.2
1.59274	2.52694e-06	0.00144269	0.0323632	0.227006	AC007938.2
0.862805	-5.61498e-07	0.00144269	0.638844	NA	AC007938.3
0.261422	3.44737e-07	0.00144269	0.394205	NA	AC007952.1
0.261422	3.44737e-07	0.00144269	0.394205	NA	AC007952.1
17.7519	1.33053e-06	0.00144269	0.352678	0.663395	AC007952.2
0.401982	-6.68625e-07	0.00144269	0.584999	NA	AC007952.3
125.548	-1.05742e-06	0.00144269	0.555764	0.796269	AC007952.4
0	NA	NA	NA	NA	AC007952.8
0.0470297	-3.37392e-08	0.00144269	0.902927	NA	AC007956.1
2.83637	9.4744e-08	0.00144269	0.930666	0.974481	AC007966.1
0.0690911	2.96425e-07	0.00144269	0.69979	NA	AC007991.3
0.889368	1.08203e-07	0.00144269	0.813653	NA	AC007991.4
0	NA	NA	NA	NA	AC007993.3
0	NA	NA	NA	NA	AC007998.2
0.231855	-8.42462e-07	0.00144269	0.539583	NA	AC007998.3
0.382863	7.45452e-08	0.00144269	0.816668	NA	AC008011.2
1.39626	1.97912e-06	0.00144269	0.0847149	0.353119	AC008013.1
0.819072	-1.54474e-06	0.00144269	0.304629	NA	AC008014.1
368.953	6.33112e-06	0.00144268	0.0749424	0.334426	AC008038.1
0.30913	-7.86569e-07	0.00144269	0.568121	NA	AC008040.1
0.0394026	-2.20176e-07	0.00144269	0.984351	NA	AC008050.1
0.0906973	-1.17645e-07	0.0014427	0.948633	NA	AC008056.1
1.07162	-3.94971e-07	0.0014427	0.406584	NA	AC008060.1
0.782521	-1.4651e-06	0.00144269	0.21863	NA	AC008063.1
0.00761727	-3.33186e-08	0.0014427	0.921033	NA	AC008067.1
0.00994606	-4.88391e-08	0.0014427	0.916681	NA	AC008073.1
0.247444	-3.15471e-08	0.00144269	0.869267	NA	AC008073.2
0.0796363	-8.04627e-08	0.0014427	0.909897	NA	AC008073.3
0	NA	NA	NA	NA	AC008079.1
4.07771	2.94514e-06	0.00144269	0.206696	0.525908	AC008079.2
80.9693	4.2346e-06	0.00144269	0.106762	0.392747	AC008080.1
0	NA	NA	NA	NA	AC008103.1
0.875126	2.87046e-07	0.00144269	0.749391	NA	AC008105.1
0.10605	1.13115e-07	0.0014427	0.745581	NA	AC008105.2
0.847071	1.90432e-07	0.00144269	0.78087	NA	AC008105.3
4.15076	-6.5807e-07	0.00144269	0.731601	0.889115	AC008115.3
0.88708	-1.19634e-06	0.00144269	0.414591	NA	AC008121.3
93.8751	-3.00571e-06	0.00144268	0.372704	0.678212	AC008124.1
0	NA	NA	NA	NA	AC008127.1
1.67294	1.55762e-06	0.00144269	0.210946	0.530169	AC008132.13
0	NA	NA	NA	NA	AC008133.1
0.179423	-1.11546e-06	0.0014427	0.958037	NA	AC008147.1
1.11289	-3.26913e-06	0.0014427	0.000478616	NA	AC008149.1
0	NA	NA	NA	NA	AC008162.2
0.231899	7.75739e-07	0.00144269	0.368506	NA	AC008243.1
0.424416	-3.90251e-07	0.00144269	0.88416	NA	AC008250.1
6.6237	7.02763e-06	0.00144269	0.023785	0.196258	AC008277.1
0.0181119	-1.33246e-07	0.0014427	0.953096	NA	AC008378.1
33.5636	3.61205e-06	0.00144269	0.111925	0.401979	AC008393.1
0	NA	NA	NA	NA	AC008403.1
0	NA	NA	NA	NA	AC008403.2
0	NA	NA	NA	NA	AC008403.3
13.4859	9.27127e-07	0.00144269	0.71056	0.878414	AC008429.1
0.0734351	-1.39347e-07	0.0014427	0.920343	NA	AC008429.3
0.0918238	5.76332e-08	0.00144269	0.880212	NA	AC008438.1
0.214518	1.31197e-07	0.00144269	0.777431	NA	AC008443.1
0	NA	NA	NA	NA	AC008443.2
0.172246	4.2052e-08	0.00144269	0.63002	NA	AC008443.6
0	NA	NA	NA	NA	AC008453.1
0	NA	NA	NA	NA	AC008456.1
0.0409576	-2.05631e-07	0.0014427	0.953247	NA	AC008464.1
0	NA	NA	NA	NA	AC008481.3
0.0198921	-5.12157e-08	0.0014427	0.946651	NA	AC008494.3
0	NA	NA	NA	NA	AC008496.2
0.724646	-9.47923e-08	0.0014427	0.69995	NA	AC008514.1
0	NA	NA	NA	NA	AC008522.1
0	NA	NA	NA	NA	AC008537.1
0.422896	-8.86144e-07	0.00144269	0.588453	NA	AC008543.1
0	NA	NA	NA	NA	AC008551.1
85.2054	6.86766e-06	0.00144268	0.0839212	0.351921	AC008560.1
0	NA	NA	NA	NA	AC008569.1
0.470309	-8.29713e-07	0.00144269	0.211856	NA	AC008575.1
1.47262	2.79761e-07	0.00144269	0.696163	0.873016	AC008575.2
0.0337857	-1.28768e-07	0.0014427	0.953247	NA	AC008591.1
0.150278	4.27077e-09	0.00144269	0.869255	NA	AC008609.1
0	NA	NA	NA	NA	AC008622.2
0.0413618	-1.29043e-07	0.0014427	0.98107	NA	AC008635.1
0.372908	9.12131e-07	0.00144269	0.219543	NA	AC008649.1
0.0464996	1.47917e-07	0.0014427	0.812189	NA	AC008667.2
12.3871	4.25891e-06	0.00144268	0.203466	0.522195	AC008676.1
1.2984	-8.464e-07	0.00144269	0.458815	0.738249	AC008676.2
2.63546	6.70052e-07	0.00144269	0.434227	0.721442	AC008686.1
2.63546	6.70052e-07	0.00144269	0.434227	0.721442	AC008686.1
0	NA	NA	NA	NA	AC008687.1
0	NA	NA	NA	NA	AC008687.7
0	NA	NA	NA	NA	AC008687.8
0.207802	-3.01132e-07	0.00144269	0.83499	NA	AC008691.1
0	NA	NA	NA	NA	AC008695.1
0	NA	NA	NA	NA	AC008696.2
0.0283294	-1.61975e-07	0.0014427	0.954293	NA	AC008728.1
0.690207	4.68398e-07	0.00144269	0.627563	NA	AC008731.1
0.690207	4.68398e-07	0.00144269	0.627563	NA	AC008731.1
0.0555103	-6.5124e-08	0.0014427	0.88487	NA	AC008734.1
4.04828	3.62575e-06	0.00144269	0.0996393	0.380756	AC008735.2
0	NA	NA	NA	NA	AC008738.1
0	NA	NA	NA	NA	AC008738.5
0	NA	NA	NA	NA	AC008738.7
2.69734	2.70906e-06	0.00144269	0.113677	0.404952	AC008742.1
0	NA	NA	NA	NA	AC008747.1
0.471334	-3.31383e-08	0.00144269	0.882782	NA	AC008750.1
1.72082	-2.48222e-06	0.00144269	0.081463	0.347554	AC008750.2
0	NA	NA	NA	NA	AC008750.3
0.0228684	-1.33884e-07	0.0014427	0.953247	NA	AC008750.4
0	NA	NA	NA	NA	AC008750.8
0	NA	NA	NA	NA	AC008753.2
0	NA	NA	NA	NA	AC008753.3
0	NA	NA	NA	NA	AC008758.1
0	NA	NA	NA	NA	AC008758.3
0.0275113	-1.7903e-07	0.00144269	0.981369	NA	AC008758.4
0	NA	NA	NA	NA	AC008758.5
0.232546	-1.66575e-09	0.00144269	0.891539	NA	AC008758.6
0.169639	2.64566e-07	0.00144269	0.92491	NA	AC008760.1
0	NA	NA	NA	NA	AC008761.1
0	NA	NA	NA	NA	AC008763.2
0	NA	NA	NA	NA	AC008763.3
0.0319939	-2.22093e-07	0.0014427	0.953247	NA	AC008764.1
0.323088	-6.57298e-08	0.00144269	0.953238	NA	AC008764.2
0.155427	3.00022e-07	0.00144269	0.652353	NA	AC008764.4
128.23	5.45027e-06	0.00144268	0.11671	0.408649	AC008770.1
0	NA	NA	NA	NA	AC008770.2
0.448201	-1.0015e-06	0.00144269	0.490009	NA	AC008770.3
0.154303	-5.72046e-08	0.00144269	0.809789	NA	AC008770.4
0.468813	-3.07613e-07	0.00144269	0.924585	NA	AC008771.1
6.42963	-7.1451e-07	0.00144269	0.764794	0.903713	AC008781.1
2.91814	1.83768e-06	0.00144269	0.356884	0.666863	AC008781.2
0.0332196	-1.18374e-07	0.0014427	0.976697	NA	AC008805.2
1.02887	-3.43636e-07	0.00144269	0.0936856	NA	AC008840.1
0	NA	NA	NA	NA	AC008852.1
0.0190143	5.40872e-09	0.00144269	0.874999	NA	AC008870.3
1.08883	-8.15868e-07	0.00144269	0.45668	NA	AC008870.4
0	NA	NA	NA	NA	AC008878.1
0.174929	1.62134e-07	0.0014427	0.812189	NA	AC008878.2
0	NA	NA	NA	NA	AC008878.3
0	NA	NA	NA	NA	AC008878.4
0.301214	2.06412e-07	0.00144269	0.647294	NA	AC008894.2
0.180287	8.77581e-08	0.00144269	0.87184	NA	AC008894.3
0	NA	NA	NA	NA	AC008897.2
6.14441	-2.11733e-06	0.00144269	0.342109	0.655049	AC008906.1
0	NA	NA	NA	NA	AC008914.1
0.0790563	1.6715e-07	0.0014427	0.729943	NA	AC008915.2
0	NA	NA	NA	NA	AC008937.1
0.85385	-3.05925e-07	0.00144269	0.888672	NA	AC008937.2
1.09881	-3.64538e-07	0.00144269	0.833761	NA	AC008937.3
0	NA	NA	NA	NA	AC008945.2
0.101898	6.45022e-08	0.00144269	0.817871	NA	AC008957.1
72.5242	-2.86608e-07	0.00144267	0.941892	0.978558	AC008969.1
0	NA	NA	NA	NA	AC008982.1
0	NA	NA	NA	NA	AC008993.3
0.0987088	-2.8035e-08	0.00144269	0.883024	NA	AC009005.1
19.4412	1.81948e-06	0.00144269	0.00495686	0.0886714	AC009014.1
0	NA	NA	NA	NA	AC009019.1
0.0259247	-1.10184e-07	0.0014427	0.916681	NA	AC009041.1
136.019	3.4953e-06	0.00144269	0.0499099	0.27593	AC009041.2
136.019	3.4953e-06	0.00144269	0.0499099	0.27593	AC009041.2
0	NA	NA	NA	NA	AC009041.3
0	NA	NA	NA	NA	AC009052.1
810.471	-1.53293e-06	0.00144266	0.769183	0.906362	AC009053.1
0.0294429	1.37699e-07	0.0014427	0.800724	NA	AC009055.1
1.26227	-2.43136e-06	0.00144269	0.156958	0.466086	AC009060.1
1.52478	-2.39055e-07	0.00144269	0.576937	0.809353	AC009061.1
1.00768	-6.97641e-07	0.00144269	0.524437	NA	AC009061.2
0.24634	-4.35339e-07	0.00144269	0.916892	NA	AC009063.2
0	NA	NA	NA	NA	AC009065.1
0	NA	NA	NA	NA	AC009065.1
0.120871	3.96778e-07	0.0014427	0.550047	NA	AC009065.2
2.08458	1.54968e-06	0.00144269	0.239293	0.560326	AC009065.3
1.17618	4.37462e-07	0.00144269	0.54486	NA	AC009065.4
0.122215	3.24422e-07	0.0014427	0.598735	NA	AC009065.6
10.9233	6.78357e-07	0.00144269	0.766047	0.904284	AC009078.3
1.05472	-3.67151e-07	0.00144269	0.824739	NA	AC009084.1
6.01879	-1.45574e-06	0.00144269	0.362997	0.671681	AC009084.2
0	NA	NA	NA	NA	AC009086.2
0.0320135	1.47312e-07	0.0014427	0.800724	NA	AC009087.1
0.176074	1.57918e-07	0.0014427	0.526357	NA	AC009088.2
4.94099	-3.46487e-06	0.00144269	0.109124	0.397661	AC009090.3
4.24133	1.72008e-06	0.00144269	0.210247	0.529623	AC009093.3
0.0227936	5.65207e-08	0.0014427	0.850414	NA	AC009093.8
1.97011	-2.82477e-06	0.00144269	0.0132899	0.147964	AC009093.9
0.101157	-1.78148e-07	0.0014427	0.825299	NA	AC009097.1
0.0147215	8.9187e-09	0.0014427	0.846118	NA	AC009097.2
0	NA	NA	NA	NA	AC009097.4
0.0164729	2.16202e-08	0.00144269	0.878984	NA	AC009107.1
0	NA	NA	NA	NA	AC009113.2
0	NA	NA	NA	NA	AC009118.2
2.17583	-3.12768e-06	0.00144269	0.095793	0.373245	AC009118.3
0	NA	NA	NA	NA	AC009119.1
0.474898	1.41127e-07	0.00144269	0.502469	NA	AC009119.2
6.22741	-8.81059e-07	0.00144269	0.60564	0.826183	AC009120.2
7.59591	1.98495e-06	0.00144269	0.33019	0.643598	AC009120.5
0.0259247	-1.10184e-07	0.0014427	0.916681	NA	AC009123.1
6.01898	1.97901e-06	0.00144269	0.135901	0.438015	AC009126.1
25.5619	3.99753e-06	0.00144269	0.0316152	0.224741	AC009133.1
0	NA	NA	NA	NA	AC009133.2
0	NA	NA	NA	NA	AC009133.4
0	NA	NA	NA	NA	AC009133.5
0	NA	NA	NA	NA	AC009133.6
0.0132361	-9.3928e-08	0.0014427	0.916681	NA	AC009134.1
0	NA	NA	NA	NA	AC009137.1
0.0358156	-1.34786e-07	0.0014427	0.987487	NA	AC009139.1
0.0445456	3.24874e-08	0.0014427	0.820707	NA	AC009139.2
0	NA	NA	NA	NA	AC009163.1
0	NA	NA	NA	NA	AC009163.2
0	NA	NA	NA	NA	AC009163.4
0.0440692	-3.4134e-07	0.0014427	0.983642	NA	AC009226.1
0.973072	4.40209e-07	0.00144269	0.584438	NA	AC009227.1
0.157819	2.64424e-08	0.00144269	0.767944	NA	AC009228.1
19.0629	-3.02496e-07	0.00144269	0.890977	0.959199	AC009237.3
0.51262	2.93535e-08	0.00144269	0.883203	NA	AC009242.1
0.350402	3.66361e-07	0.00144269	0.699501	NA	AC009264.1
54.9721	1.08476	0.434926	0.000307216	0.0191147	AC009269.3
0.140333	8.29789e-08	0.00144269	0.697286	NA	AC009292.2
0.361885	-3.8939e-07	0.00144269	0.439072	NA	AC009299.3
2.11561	-5.59476e-06	0.00144269	0.0186456	0.175047	AC009303.2
0.787736	-2.5993e-06	0.00144269	0.184933	NA	AC009318.1
5.47273	4.27262e-06	0.00144269	0.12125	0.416124	AC009318.2
0.155663	2.39584e-07	0.0014427	0.631049	NA	AC009320.1
0.0474903	-6.69004e-08	0.00144269	0.946378	NA	AC009336.2
0	NA	NA	NA	NA	AC009336.3
0.11797	-9.06156e-07	0.0014427	0.830505	NA	AC009365.2
0	NA	NA	NA	NA	AC009396.3
2.16785	-2.14364e-06	0.00144269	0.181001	0.495352	AC009403.1
0.0199858	-3.09954e-08	0.0014427	0.919945	NA	AC009403.2
0.458408	-3.70695e-06	0.0014427	0.00842541	NA	AC009480.1
0	NA	NA	NA	NA	AC009487.1
0	NA	NA	NA	NA	AC009487.3
33.1146	5.21155e-06	0.00144269	0.0308186	0.222397	AC009501.1
0.0187989	-1.05327e-07	0.0014427	0.946651	NA	AC009502.1
0.0241495	-1.62656e-07	0.00144269	0.987248	NA	AC009509.1
0	NA	NA	NA	NA	AC009511.2
351.588	-2.42386e-06	0.00144268	0.469406	0.745729	AC009533.1
1.56025	-2.39339e-07	0.00144269	0.898609	0.962092	AC009542.1
0.0220214	-1.16289e-07	0.0014427	0.977739	NA	AC009562.1
0.0678423	-1.46492e-07	0.0014427	0.992726	NA	AC009563.1
0.528862	1.75536e-07	0.00144269	0.767822	NA	AC009630.1
0	NA	NA	NA	NA	AC009630.2
0	NA	NA	NA	NA	AC009630.3
0	NA	NA	NA	NA	AC009646.2
0.0886853	-9.43685e-08	0.0014427	0.945909	NA	AC009652.2
0.874909	-5.11228e-07	0.00144269	0.598626	NA	AC009690.1
26.3197	6.81144e-07	0.00144266	0.891308	0.959391	AC009690.2
0	NA	NA	NA	NA	AC009690.3
0	NA	NA	NA	NA	AC009704.1
1.14647	-1.34247e-06	0.00144269	0.397707	NA	AC009779.3
0	NA	NA	NA	NA	AC009802.1
0.0421709	-3.51226e-09	0.00144269	0.856194	NA	AC009831.1
0.0506671	-1.79388e-07	0.0014427	0.966105	NA	AC009852.1
0	NA	NA	NA	NA	AC009902.2
4.97777	-2.36689e-06	0.00144269	0.310502	0.62809	AC009948.1
1.86376	-1.07653e-05	0.00144271	1.55644e-08	2.05056e-05	AC009948.3
0.974332	-1.60363e-06	0.00144269	0.213192	NA	AC009948.4
2.36718	5.10124e-07	0.00144269	0.730434	0.888753	AC009950.1
0.0373984	3.10591e-08	0.0014427	0.820707	NA	AC009955.3
0.0319939	-2.22093e-07	0.0014427	0.953247	NA	AC009955.4
0.167191	-3.7692e-09	0.00144269	0.897629	NA	AC009975.1
0	NA	NA	NA	NA	AC009975.2
7.75638	-9.70253e-07	0.00144269	0.49298	0.762095	AC010127.1
0.050109	-2.06822e-07	0.0014427	0.96635	NA	AC010132.3
0.330076	2.81694e-07	0.00144269	0.646544	NA	AC010136.1
0.0433261	5.45386e-08	0.00144269	0.841468	NA	AC010149.1
0.113963	8.60759e-08	0.00144269	0.824154	NA	AC010168.1
0	NA	NA	NA	NA	AC010170.1
0.0398289	1.29688e-08	0.00144269	0.908798	NA	AC010173.1
0	NA	NA	NA	NA	AC010181.1
2.46496	-3.06057e-06	0.00144269	0.0671835	0.317212	AC010185.1
33.2061	-5.22115e-06	0.00144268	0.139496	0.442558	AC010203.1
33.2061	-5.22115e-06	0.00144268	0.139496	0.442558	AC010203.1
1.43432	-7.65095e-07	0.00144269	0.59997	0.822628	AC010210.1
0.344083	-1.01416e-06	0.00144269	0.524308	NA	AC010226.1
0	NA	NA	NA	NA	AC010230.1
0	NA	NA	NA	NA	AC010255.1
1.95582	2.7396e-06	0.00144269	0.958544	0.984934	AC010255.3
0.180549	-4.32589e-07	0.00144269	0.873467	NA	AC010260.1
5.91998	-5.2705e-06	0.00144269	0.0330243	0.229153	AC010261.2
0.127497	-2.68496e-07	0.0014427	0.842101	NA	AC010266.2
1.54225	2.41326e-07	0.00144269	0.711728	0.878968	AC010273.1
0.0201935	-9.81649e-08	0.0014427	0.946651	NA	AC010307.2
0	NA	NA	NA	NA	AC010319.2
0.0618546	-5.00745e-08	0.0014427	0.966344	NA	AC010319.4
0.110335	-2.23415e-07	0.00144269	0.843299	NA	AC010320.2
0.102982	-1.46587e-07	0.00144269	0.965946	NA	AC010320.3
7.19239	9.97715e-07	0.00144269	0.661863	0.855736	AC010320.4
0	NA	NA	NA	NA	AC010323.1
0.0441644	1.26906e-07	0.0014427	0.751169	NA	AC010325.1
0	NA	NA	NA	NA	AC010326.2
0.094673	-8.44604e-08	0.00144269	0.814755	NA	AC010327.1
0.120116	6.06247e-08	0.00144269	0.906496	NA	AC010327.2
0	NA	NA	NA	NA	AC010327.3
0	NA	NA	NA	NA	AC010327.5
23.5807	2.14918e-06	0.00144269	0.144266	0.449469	AC010328.1
0.010794	-9.17225e-08	0.0014427	0.916681	NA	AC010328.3
0.269319	5.2103e-08	0.00144269	0.581058	NA	AC010333.2
0.0536415	-2.11867e-07	0.00144269	0.886694	NA	AC010336.1
0	NA	NA	NA	NA	AC010336.3
1.44437	-1.47439e-06	0.00144269	0.339847	0.652995	AC010401.2
0.300095	-4.46782e-07	0.00144269	0.699613	NA	AC010422.3
0	NA	NA	NA	NA	AC010422.5
0.206533	2.26281e-07	0.00144269	0.689387	NA	AC010422.6
0	NA	NA	NA	NA	AC010441.1
0.0639878	-6.72315e-08	0.0014427	0.973801	NA	AC010457.1
0	NA	NA	NA	NA	AC010463.1
0	NA	NA	NA	NA	AC010487.3
16.2835	-3.90072e-06	0.00144269	0.0583091	0.296613	AC010503.4
0.0862032	-1.34136e-07	0.00144269	0.989108	NA	AC010504.1
0	NA	NA	NA	NA	AC010507.1
0	NA	NA	NA	NA	AC010507.2
0.34028	-5.87336e-08	0.00144269	0.850595	NA	AC010519.1
0	NA	NA	NA	NA	AC010522.1
1.88965	-4.0577e-08	0.00144269	0.989675	0.995759	AC010524.1
0	NA	NA	NA	NA	AC010531.1
0.364029	8.48531e-07	0.00144269	0.242225	NA	AC010531.3
0.319367	-3.91118e-07	0.00144269	0.93477	NA	AC010533.1
14.7151	1.22248	0.849756	0.00267718	0.0638966	AC010536.1
0	NA	NA	NA	NA	AC010536.3
0.125628	-8.01764e-08	0.00144269	0.915002	NA	AC010538.1
0.0236376	3.94226e-08	0.0014427	0.777715	NA	AC010542.1
0.0305307	-2.07133e-07	0.00144269	0.989102	NA	AC010542.3
0.0327396	-3.31617e-08	0.0014427	0.880064	NA	AC010542.4
4.47034	-4.03853e-06	0.00144269	0.0298818	0.218459	AC010542.5
0.629828	6.0572e-07	0.00144269	0.519075	NA	AC010547.1
0	NA	NA	NA	NA	AC010547.5
0	NA	NA	NA	NA	AC010605.1
0.0349437	-1.73734e-07	0.0014427	0.983642	NA	AC010609.1
0	NA	NA	NA	NA	AC010615.4
3.0868	-6.61921e-08	0.00144269	0.957056	0.984401	AC010616.1
0.869112	-3.38401e-07	0.00144269	0.826347	NA	AC010618.3
0	NA	NA	NA	NA	AC010619.1
0	NA	NA	NA	NA	AC010619.2
0.0186992	2.36086e-08	0.0014427	0.853639	NA	AC010624.3
0.113916	8.72631e-09	0.00144269	0.762244	NA	AC010636.2
0.00939944	-4.96726e-08	0.0014427	0.916681	NA	AC010643.1
0	NA	NA	NA	NA	AC010646.1
0	NA	NA	NA	NA	AC010653.2
0	NA	NA	NA	NA	AC010655.2
0	NA	NA	NA	NA	AC010655.4
0.0766216	-2.96179e-07	0.0014427	0.94205	NA	AC010680.1
8.05478	6.87786e-07	0.00144268	0.814276	0.92561	AC010680.2
0.203603	-1.12499e-06	0.00144269	0.41531	NA	AC010680.3
8.89247	-1.23048e-06	0.00144269	0.428397	0.718474	AC010680.4
0.470192	3.10193e-07	0.00144269	0.494433	NA	AC010731.2
3.45163	-1.77099e-06	0.00144269	0.313933	0.630372	AC010761.1
0	NA	NA	NA	NA	AC010761.2
0	NA	NA	NA	NA	AC010761.4
0	NA	NA	NA	NA	AC010761.5
0.666063	2.30647e-07	0.00144269	0.619115	NA	AC010768.1
1.18109	1.47571e-07	0.00144269	0.615478	NA	AC010776.2
0.0838324	-2.74278e-07	0.0014427	0.994381	NA	AC010809.1
0.246773	-6.12114e-07	0.00144269	0.545803	NA	AC010809.2
0	NA	NA	NA	NA	AC010834.1
0.230468	2.60896e-07	0.0014427	0.537479	NA	AC010872.1
0.1426	-3.67991e-07	0.00144269	0.810948	NA	AC010883.1
0	NA	NA	NA	NA	AC010884.1
1.11156	-6.62548e-07	0.00144269	0.6288	NA	AC010894.3
0.0248143	4.90012e-08	0.00144269	0.838629	NA	AC010894.4
0	NA	NA	NA	NA	AC010907.1
0	NA	NA	NA	NA	AC010907.2
0.0291862	-1.17963e-07	0.0014427	0.997742	NA	AC010931.1
0.211695	-1.66474e-07	0.00144269	0.951779	NA	AC010931.2
0.0319939	-2.22093e-07	0.0014427	0.953247	NA	AC010931.3
0.136765	3.18069e-08	0.00144269	0.851786	NA	AC010973.1
0.81259	-1.02943e-07	0.00144269	0.959977	NA	AC010973.2
3.0268	-2.27909e-06	0.00144269	0.315114	0.631898	AC010976.1
0.921987	-1.91258e-06	0.00144269	0.207694	NA	AC010978.1
0	NA	NA	NA	NA	AC010997.3
12.0709	2.21497e-06	0.00144269	0.345962	0.657963	AC011005.1
0.021588	-1.10712e-07	0.0014427	0.946651	NA	AC011005.4
13.9134	-2.14723e-06	0.00144269	0.432233	0.720571	AC011092.2
0.258441	-3.31103e-09	0.00144269	0.536421	NA	AC011195.2
6.94588	1.61613e-06	0.00144269	0.427091	0.717336	AC011239.1
0	NA	NA	NA	NA	AC011270.2
0.788863	3.01428e-07	0.00144269	0.518588	NA	AC011294.1
0.182349	6.57238e-08	0.0014427	0.723595	NA	AC011298.1
0.194563	-3.34705e-07	0.00144269	0.717906	NA	AC011306.1
0	NA	NA	NA	NA	AC011308.1
61.1855	3.15682e-06	0.00144269	0.0688458	0.320928	AC011330.1
1.72123	-9.53215e-07	0.00144269	0.71683	0.881304	AC011337.1
0.0240486	-1.07408e-07	0.0014427	0.916681	NA	AC011363.1
0.791915	-1.29204e-06	0.00144269	0.315571	NA	AC011365.1
2.82489	1.00219e-06	0.00144269	0.386253	0.689097	AC011365.2
0	NA	NA	NA	NA	AC011369.1
1.28044	-1.57291e-06	0.00144269	0.326057	0.640256	AC011377.1
0	NA	NA	NA	NA	AC011396.2
2.60266	-5.11252e-06	0.00144269	0.0659843	0.314259	AC011405.1
0.328634	-1.05563e-07	0.00144269	0.932693	NA	AC011410.1
0.106237	1.95806e-08	0.00144269	0.891446	NA	AC011442.1
0.117579	-4.9822e-07	0.0014427	0.898888	NA	AC011444.1
0.105666	-5.60653e-08	0.0014427	0.887127	NA	AC011445.1
0	NA	NA	NA	NA	AC011446.2
12.8015	1.16314e-06	0.00144269	0.608133	0.827795	AC011447.3
2.40845	9.98689e-07	0.00144269	0.250582	0.571759	AC011448.1
43.5988	-4.94371e-07	0.00144269	0.829058	0.932755	AC011450.1
0	NA	NA	NA	NA	AC011452.1
0.268033	-7.12117e-07	0.00144269	0.853285	NA	AC011453.1
0.0132527	1.78372e-07	0.0014427	0.850414	NA	AC011455.1
0.192012	4.29103e-07	0.00144269	0.751728	NA	AC011455.3
0.0159969	-1.09714e-07	0.0014427	0.919945	NA	AC011462.1
0	NA	NA	NA	NA	AC011462.2
0.0561607	-1.28582e-07	0.0014427	0.966344	NA	AC011466.1
0.366507	-7.59478e-08	0.00144269	0.95642	NA	AC011466.3
0	NA	NA	NA	NA	AC011468.2
1.15771	-2.39504e-08	0.00144269	0.986814	NA	AC011472.1
0.0736091	-1.92044e-07	0.0014427	0.93913	NA	AC011472.2
0.426729	7.07962e-07	0.00144269	0.446794	NA	AC011472.5
0	NA	NA	NA	NA	AC011473.3
0	NA	NA	NA	NA	AC011473.4
0	NA	NA	NA	NA	AC011474.2
11.7035	3.04813e-06	0.00144269	0.251507	0.572282	AC011475.1
1.00966	2.42273e-07	0.00144269	0.695546	NA	AC011476.1
0.0229411	-5.77207e-08	0.0014427	0.946651	NA	AC011476.2
1.18368	-1.08396e-06	0.00144269	0.464094	NA	AC011476.3
33.2701	2.39357e-06	0.00144269	0.309995	0.627934	AC011477.1
0.311581	1.10425e-07	0.00144269	0.714957	NA	AC011477.3
0.0672265	1.10082e-07	0.00144269	0.836989	NA	AC011477.4
0	NA	NA	NA	NA	AC011479.1
0	NA	NA	NA	NA	AC011481.2
0.41428	4.42355e-07	0.00144269	0.427481	NA	AC011481.3
0.0874644	3.80182e-09	0.0014427	0.84934	NA	AC011483.2
0	NA	NA	NA	NA	AC011483.3
0	NA	NA	NA	NA	AC011484.1
0.773806	-7.74861e-07	0.00144269	0.230013	NA	AC011487.1
1.84063	8.07961e-07	0.00144269	0.125842	0.423878	AC011487.2
0.250099	-4.67551e-07	0.0014427	0.539744	NA	AC011489.1
0.185752	-1.72951e-07	0.00144269	0.85828	NA	AC011491.1
0.0445835	-1.34719e-07	0.0014427	0.953247	NA	AC011491.2
0.0285814	-1.23961e-07	0.0014427	0.98107	NA	AC011491.3
0	NA	NA	NA	NA	AC011495.3
0	NA	NA	NA	NA	AC011497.1
0	NA	NA	NA	NA	AC011498.2
0.176401	-3.96837e-07	0.0014427	0.7429	NA	AC011498.3
0.116404	4.15539e-09	0.00144269	0.809769	NA	AC011498.4
0.039909	1.00074e-07	0.0014427	0.90514	NA	AC011498.6
0.0388653	-1.4665e-07	0.0014427	0.989018	NA	AC011499.1
0	NA	NA	NA	NA	AC011500.3
0.875983	1.26751e-06	0.00144269	0.560515	NA	AC011503.1
0.0874644	3.80182e-09	0.0014427	0.84934	NA	AC011504.1
0.0953627	-3.9727e-07	0.00144269	0.790116	NA	AC011510.1
0.0379713	2.42576e-07	0.00144269	0.808068	NA	AC011511.1
0.249774	1.39281e-07	0.00144269	0.797001	NA	AC011511.2
0	NA	NA	NA	NA	AC011511.3
0	NA	NA	NA	NA	AC011511.4
0.0258384	-1.00253e-07	0.0014427	0.977739	NA	AC011511.5
0.0683807	2.30113e-07	0.0014427	0.780231	NA	AC011523.1
0	NA	NA	NA	NA	AC011525.1
0	NA	NA	NA	NA	AC011525.2
0	NA	NA	NA	NA	AC011530.1
0	NA	NA	NA	NA	AC011603.1
0.1586	-5.73853e-08	0.00144269	0.935792	NA	AC011603.2
0	NA	NA	NA	NA	AC011604.2
0	NA	NA	NA	NA	AC011611.3
64.1684	7.22778e-06	0.00144269	0.0437459	0.259205	AC011611.5
0.0859088	-1.23405e-07	0.0014427	0.994118	NA	AC011632.1
12.4127	4.28788e-06	0.00144269	0.01588	0.162034	AC011676.2
0.43814	-2.62493e-07	0.0014427	0.663369	NA	AC011718.2
0	NA	NA	NA	NA	AC011718.3
0.483006	5.4814e-07	0.00144269	0.40628	NA	AC011731.1
0	NA	NA	NA	NA	AC011754.1
0.0427879	4.89393e-08	0.00144269	0.984089	NA	AC011773.1
17.7309	3.36276e-06	0.00144269	0.100207	0.382073	AC011773.2
2.90706	-2.3458e-06	0.00144269	0.264183	0.58372	AC011773.3
0.464445	-2.26714e-07	0.00144269	0.820134	NA	AC011825.2
0	NA	NA	NA	NA	AC011825.3
0.142024	-2.78832e-07	0.0014427	0.798569	NA	AC011840.1
0.154245	-2.14399e-07	0.0014427	0.839751	NA	AC011853.2
0.139081	2.51338e-08	0.00144269	0.811966	NA	AC011893.1
0	NA	NA	NA	NA	AC011897.1
0.127415	2.2014e-07	0.00144269	0.647257	NA	AC011944.1
0.474135	2.87506e-07	0.00144269	0.369831	NA	AC011997.1
0.768972	-1.89802e-08	0.00144269	0.927501	NA	AC012073.1
0.8165	-2.58331e-06	0.00144269	0.0353217	NA	AC012100.2
0.353971	4.02794e-09	0.00144269	0.88589	NA	AC012123.1
0.26012	-3.96559e-08	0.00144269	0.870535	NA	AC012146.1
2.36181	-2.03036e-08	0.00144269	0.991696	0.996464	AC012157.1
0	NA	NA	NA	NA	AC012158.1
0.95986	-2.44844e-06	0.00144269	0.135782	NA	AC012170.2
0.468942	-2.16373e-07	0.00144269	0.981838	NA	AC012170.3
8.63281	7.68988e-07	0.00144269	0.73539	0.890719	AC012173.1
0	NA	NA	NA	NA	AC012184.1
0	NA	NA	NA	NA	AC012184.2
2.74415	-3.24414e-06	0.00144269	0.08882	0.36015	AC012184.3
31.1103	4.04338e-06	0.00144269	0.0991429	0.379778	AC012186.2
0.0992703	2.55998e-07	0.0014427	0.846118	NA	AC012213.1
0	NA	NA	NA	NA	AC012215.1
30.6835	2.55548e-06	0.00144269	0.176589	0.491761	AC012236.1
0.0562516	-7.37944e-08	0.0014427	0.966136	NA	AC012254.1
0	NA	NA	NA	NA	AC012254.2
0.0908797	4.8689e-08	0.00144269	0.764667	NA	AC012309.1
0	NA	NA	NA	NA	AC012309.2
0.0568079	-7.713e-08	0.0014427	0.937752	NA	AC012313.10
6.87951	-1.20668e-06	0.00144268	0.739544	0.89219	AC012313.1
6.64664	3.60175e-06	0.00144269	0.00883228	0.118346	AC012313.2
0.479425	-1.54254e-07	0.00144269	0.987574	NA	AC012313.3
1.58808	7.68913e-07	0.00144269	0.439098	0.724767	AC012313.8
0.14362	1.25192e-07	0.00144269	0.78345	NA	AC012313.9
0	NA	NA	NA	NA	AC012317.1
0.0686052	-1.47624e-07	0.0014427	0.940764	NA	AC012317.2
0.111542	-2.94441e-07	0.0014427	0.897394	NA	AC012349.1
1.73771	5.4422e-07	0.00144269	0.803945	0.922058	AC012358.3
0.35017	-9.41027e-07	0.00144269	0.490311	NA	AC012360.3
0	NA	NA	NA	NA	AC012363.1
0	NA	NA	NA	NA	AC012366.1
0.403077	-2.72065e-08	0.00144269	0.938569	NA	AC012370.1
0.0159969	-1.09714e-07	0.0014427	0.919945	NA	AC012378.1
0.904448	2.96418e-07	0.00144269	0.705291	NA	AC012379.1
0.904448	2.96418e-07	0.00144269	0.705291	NA	AC012379.1
0.664942	-1.3732e-06	0.00144269	0.417367	NA	AC012409.2
0.0636193	-1.81894e-07	0.00144269	0.942616	NA	AC012413.1
0.0809367	-2.20827e-07	0.0014427	0.931319	NA	AC012414.5
0.131802	-1.64925e-07	0.0014427	0.792531	NA	AC012417.1
0.211675	-4.69033e-07	0.00144269	0.695471	NA	AC012447.1
0	NA	NA	NA	NA	AC012456.2
1.61428	-2.32631e-06	0.00144269	0.239291	0.560326	AC012467.2
1.1834	1.94804	0.787554	0.131813	NA	AC012485.1
0.103263	1.22943e-07	0.0014427	0.801791	NA	AC012499.1
0.0978962	-1.03144e-07	0.0014427	0.886904	NA	AC012501.1
0	NA	NA	NA	NA	AC012507.1
0.764494	-2.89878e-06	0.00144269	0.0380456	NA	AC012510.1
0	NA	NA	NA	NA	AC012513.1
0	NA	NA	NA	NA	AC012531.2
0	NA	NA	NA	NA	AC012531.3
0.430999	1.01405e-08	0.00144269	0.867263	NA	AC012555.1
5.53798	2.03053e-06	0.00144269	0.283344	0.603648	AC012568.1
0.225086	1.89294e-07	0.00144269	0.834911	NA	AC012594.1
0.309098	-2.08164e-07	0.00144269	0.877114	NA	AC012613.1
3.86864	-4.127e-06	0.00144269	0.0188524	0.17581	AC012613.2
0	NA	NA	NA	NA	AC012615.2
0.861736	7.86353e-07	0.00144269	0.4208	NA	AC012615.6
0	NA	NA	NA	NA	AC012629.2
0	NA	NA	NA	NA	AC012640.1
1.62072	-3.40372e-06	0.00144269	0.0349594	0.233875	AC012640.4
0.0373984	3.10591e-08	0.0014427	0.820707	NA	AC012645.2
0.195665	-6.77134e-08	0.00144269	0.98356	NA	AC012645.4
92.831	-2.01882e-06	0.00144269	0.433542	0.720934	AC012651.1
1.14544	-5.73505e-07	0.00144269	0.481164	NA	AC012676.1
0	NA	NA	NA	NA	AC013269.1
0	NA	NA	NA	NA	AC013269.1
0	NA	NA	NA	NA	AC013269.3
0	NA	NA	NA	NA	AC013271.1
0.60287	-1.17028e-06	0.00144269	0.279294	NA	AC013275.1
0.357603	3.40137e-07	0.00144269	0.566948	NA	AC013356.2
0	NA	NA	NA	NA	AC013356.4
0	NA	NA	NA	NA	AC013391.2
18.5548	1.24108e-06	0.00144268	0.732496	0.889491	AC013394.1
0.088933	-2.70621e-07	0.0014427	0.891857	NA	AC013451.1
3.17899	1.29285e-06	0.00144269	0.504434	0.76865	AC013468.1
0.138773	2.77152e-07	0.00144269	0.676708	NA	AC013472.3
0.562895	-1.24902e-06	0.00144269	0.240981	NA	AC013476.1
0.021588	-1.10712e-07	0.0014427	0.946651	NA	AC013489.1
0.173181	-1.55892e-08	0.00144269	0.819002	NA	AC013489.3
0.00939944	-4.96726e-08	0.0014427	0.916681	NA	AC013640.1
0.0752446	3.28352e-08	0.00144269	0.896842	NA	AC013643.2
0.582932	-9.2811e-08	0.00144269	0.885613	NA	AC013652.1
0	NA	NA	NA	NA	AC015563.2
0	NA	NA	NA	NA	AC015656.1
0	NA	NA	NA	NA	AC015674.1
0.00603767	4.32863e-08	0.0014427	0.921033	NA	AC015688.5
0.017767	1.72407e-07	0.0014427	0.919945	NA	AC015691.1
2.42778	5.14575e-07	0.00144269	0.763614	0.903713	AC015712.2
0	NA	NA	NA	NA	AC015712.5
0.312133	-1.23146e-06	0.00144269	0.393769	NA	AC015727.1
0.0593843	-1.45356e-07	0.00144269	0.976685	NA	AC015795.2
0	NA	NA	NA	NA	AC015802.1
0.38778	-1.18e-06	0.00144269	0.220483	NA	AC015802.6
0.0919911	1.93079e-07	0.00144269	0.788822	NA	AC015813.5
0	NA	NA	NA	NA	AC015849.1
0	NA	NA	NA	NA	AC015849.2
1.38267	1.0316e-06	0.00144269	0.505867	0.769666	AC015849.3
0.317818	1.19765e-07	0.00144269	0.766921	NA	AC015849.4
0.560892	-2.85867e-06	0.0014427	0.0180491	NA	AC015853.1
0.144211	-2.08248e-08	0.00144269	0.843147	NA	AC015853.3
0.0294429	1.37699e-07	0.0014427	0.800724	NA	AC015878.1
0.374923	-2.36143e-07	0.00144269	0.796186	NA	AC015909.5
0.686991	-9.98645e-07	0.00144269	0.581249	NA	AC015911.5
0.0760948	-1.22899e-07	0.00144269	0.978883	NA	AC015911.6
0	NA	NA	NA	NA	AC015912.1
1.77892	8.7007e-07	0.00144269	0.513197	0.773062	AC015914.1
0	NA	NA	NA	NA	AC015917.2
1.04079	3.64591e-07	0.00144269	0.676783	NA	AC015921.1
0.196711	-4.64401e-07	0.00144269	0.72509	NA	AC015923.1
0.206998	1.39677e-07	0.00144269	0.535978	NA	AC015969.1
2.09364	2.92527e-07	0.00144269	0.883181	0.956438	AC015971.1
0.104093	-1.23676e-07	0.00144269	0.984156	NA	AC015987.1
0	NA	NA	NA	NA	AC015987.2
1.52056	-3.2451e-07	0.00144269	0.844934	0.94002	AC015989.1
0.760078	-1.0211e-06	0.00144269	0.0655769	NA	AC016026.1
23.9505	2.69124e-06	0.00144269	0.226335	0.546	AC016027.1
0.468325	-3.89259e-07	0.00144269	0.596067	NA	AC016065.1
0.174882	-3.07198e-08	0.00144269	0.845831	NA	AC016205.1
103.799	-4.63181e-07	0.00144268	0.891802	0.959483	AC016251.1
103.799	-4.63181e-07	0.00144268	0.891802	0.959483	AC016251.1
1.562	-2.50424e-06	0.00144269	0.172533	0.48727	AC016394.1
0.185667	-2.84232e-07	0.0014427	0.857397	NA	AC016489.1
0.017767	1.72407e-07	0.0014427	0.919945	NA	AC016526.2
0.207704	-5.41427e-07	0.00144269	0.884977	NA	AC016576.1
30.6816	-8.03137e-07	0.00144269	0.705378	0.876573	AC016582.1
1.25789	-5.44982e-07	0.00144269	0.543825	0.790676	AC016582.3
2.30094	3.17078e-06	0.00144269	0.0213548	0.186732	AC016586.1
0	NA	NA	NA	NA	AC016595.1
0.441246	3.82805e-07	0.00144269	0.465803	NA	AC016597.1
0.626791	1.11178e-06	0.00144269	0.794346	NA	AC016644.1
34.171	8.13309e-07	0.00144269	0.608382	0.827995	AC016705.2
0.17951	-4.12616e-07	0.00144269	0.752643	NA	AC016708.1
8.20043	7.23382e-06	0.00144269	0.527063	0.781677	AC016722.2
0.00761727	-3.33186e-08	0.0014427	0.921033	NA	AC016723.1
2.20301	-3.13279e-06	0.00144269	0.0653939	0.313136	AC016727.1
0.0573249	4.74557e-08	0.00144269	0.890094	NA	AC016738.1
0.0934404	1.68008e-07	0.00144269	0.73833	NA	AC016738.2
18.4855	-5.21503e-06	0.00144269	0.0607225	0.301833	AC016745.1
0.0186905	-1.15381e-07	0.0014427	0.951017	NA	AC016746.1
0.0868185	-4.25411e-08	0.00144269	0.993499	NA	AC016747.2
0.240715	-4.68815e-07	0.00144269	0.608983	NA	AC016747.4
0.137794	-1.6748e-07	0.0014427	0.92824	NA	AC016757.1
6.54385	1.16766e-06	0.00144269	0.509948	0.771299	AC016831.1
0.0709152	-1.27399e-07	0.0014427	0.836741	NA	AC016866.1
0.0667316	-7.86113e-08	0.00144269	0.997018	NA	AC016866.2
0.0547926	-1.15079e-07	0.0014427	0.944182	NA	AC016868.1
0.194066	-2.39028e-07	0.00144269	0.931532	NA	AC016876.1
0	NA	NA	NA	NA	AC016876.2
0	NA	NA	NA	NA	AC016888.1
0.229026	-6.15625e-07	0.00144269	0.692733	NA	AC016909.2
0	NA	NA	NA	NA	AC016910.1
0	NA	NA	NA	NA	AC016912.1
0	NA	NA	NA	NA	AC016987.1
0	NA	NA	NA	NA	AC016999.1
0.336989	1.22437e-07	0.00144269	0.790824	NA	AC017000.1
35.2359	2.1827	0.682856	2.12738e-05	0.00375368	AC017028.1
16.9125	-7.49382e-06	0.0014427	0.00109479	0.0396251	AC017083.1
0.361672	-1.25236e-07	0.00144269	0.864373	NA	AC017083.2
9.41134	6.4617e-06	0.00144269	0.00883915	0.118346	AC017083.4
1.16829	-3.45235e-06	0.00144269	0.0430991	NA	AC017101.1
1.84071	2.24652e-08	0.00144269	0.971104	0.989786	AC017104.3
0	NA	NA	NA	NA	AC017116.1
0.863024	-7.77808e-08	0.00144269	0.983631	NA	AC018462.1
0	NA	NA	NA	NA	AC018470.1
0	NA	NA	NA	NA	AC018470.1
0.0568196	4.40676e-08	0.00144269	0.821662	NA	AC018511.2
0.0874644	3.80182e-09	0.0014427	0.84934	NA	AC018512.1
0	NA	NA	NA	NA	AC018521.1
0	NA	NA	NA	NA	AC018521.2
0	NA	NA	NA	NA	AC018521.4
4.30423	5.28422e-07	0.00144269	0.610248	0.828876	AC018521.7
0	NA	NA	NA	NA	AC018523.2
0	NA	NA	NA	NA	AC018552.2
0.0514713	1.21036e-07	0.0014427	0.789331	NA	AC018553.2
0	NA	NA	NA	NA	AC018557.1
1.05393	4.93286e-08	0.00144269	0.836143	NA	AC018563.1
0	NA	NA	NA	NA	AC018616.1
0	NA	NA	NA	NA	AC018630.6
4926.65	4.21496e-06	0.00144269	0.100598	0.382634	AC018638.4
0.527386	-6.79919e-07	0.00144269	0.764874	NA	AC018653.3
0.55828	1.43226e-07	0.00144269	0.614972	NA	AC018659.2
3.52227	2.01102e-06	0.00144269	0.243953	0.564158	AC018665.1
1.90396	4.54269e-07	0.00144269	0.73848	0.891709	AC018682.1
0.0120753	-5.74513e-08	0.0014427	0.949824	NA	AC018693.1
0	NA	NA	NA	NA	AC018709.1
0.452011	-1.81899e-07	0.00144269	0.771383	NA	AC018730.2
120.915	6.10324e-06	0.00144268	0.124909	0.422103	AC018754.1
34.682	1.52292	0.54328	9.82613e-05	0.00951882	AC018755.1
0	NA	NA	NA	NA	AC018755.2
0	NA	NA	NA	NA	AC018761.2
0	NA	NA	NA	NA	AC018761.4
0.00939944	-4.96726e-08	0.0014427	0.916681	NA	AC018766.1
85.8204	1.00591e-05	0.00144268	0.0427749	0.257013	AC018816.1
0	NA	NA	NA	NA	AC018865.1
73.5593	1.4244	0.387206	6.51033e-06	0.00180163	AC018867.1
0.410746	-2.2271e-07	0.00144269	0.898536	NA	AC018867.2
204.03	0.340224	0.323366	0.00377655	0.0771249	AC018868.1
2.15526	2.44683e-07	0.00144269	0.521826	0.77906	AC019068.1
0.154412	-1.54572e-07	0.00144269	0.994843	NA	AC019077.1
0	NA	NA	NA	NA	AC019117.3
0.179306	-3.63283e-07	0.00144269	0.791873	NA	AC019130.1
0	NA	NA	NA	NA	AC019131.1
0	NA	NA	NA	NA	AC019163.1
0	NA	NA	NA	NA	AC019171.1
0	NA	NA	NA	NA	AC019185.2
5.38975	6.12624e-07	0.00144269	0.0387394	0.245532	AC019197.1
1.95611	-1.10873e-06	0.00144269	0.58184	0.812496	AC019205.2
7.37731	2.61595e-06	0.00144269	0.61264	0.830099	AC019294.1
7.37731	2.61595e-06	0.00144269	0.61264	0.830099	AC019294.1
0.390369	2.25945e-07	0.00144269	0.678776	NA	AC019294.2
0.0114342	-1.22394e-07	0.0014427	0.919945	NA	AC019322.1
0.0114342	-1.22394e-07	0.0014427	0.919945	NA	AC019322.1
0	NA	NA	NA	NA	AC019349.1
0	NA	NA	NA	NA	AC020558.1
0.0813991	-8.19134e-08	0.00144269	0.933247	NA	AC020594.1
0	NA	NA	NA	NA	AC020606.1
0.247086	-6.18014e-07	0.00144269	0.624004	NA	AC020611.2
0.0334207	2.33203e-07	0.00144269	0.813253	NA	AC020636.1
1.41398	-1.75583e-07	0.00144269	0.901946	0.963078	AC020636.2
1.60984	-3.88351e-07	0.00144269	0.501442	0.766735	AC020637.1
10.5262	2.93352e-06	0.00144269	0.0493673	0.274884	AC020659.1
0.0191344	-1.46391e-07	0.00144269	0.954293	NA	AC020659.2
0	NA	NA	NA	NA	AC020663.1
0.0199858	-3.09954e-08	0.0014427	0.919945	NA	AC020663.2
0.470682	-5.19818e-07	0.00144269	0.558788	NA	AC020703.1
0	NA	NA	NA	NA	AC020763.4
1.81628	1.90173e-06	0.00144269	0.115833	0.407436	AC020763.5
0.0147215	8.9187e-09	0.0014427	0.846118	NA	AC020892.2
0.0673744	-3.42819e-08	0.00144269	0.947068	NA	AC020895.2
10.0815	-7.85016e-07	0.00144268	0.795523	0.917772	AC020900.1
0	NA	NA	NA	NA	AC020904.3
1.25221	4.16466e-07	0.00144269	0.0477782	0.271442	AC020907.1
0	NA	NA	NA	NA	AC020907.2
0.23277	2.68919e-07	0.00144269	0.669739	NA	AC020907.4
0	NA	NA	NA	NA	AC020908.1
0	NA	NA	NA	NA	AC020908.2
0	NA	NA	NA	NA	AC020909.1
0	NA	NA	NA	NA	AC020909.3
1.61096	-3.56194e-07	0.00144269	0.773398	0.908674	AC020910.2
1.80963	-4.29728e-06	0.00144269	0.0317619	0.224974	AC020913.1
0.120276	2.44251e-07	0.00144269	0.640051	NA	AC020913.2
0.170661	-2.31685e-07	0.0014427	0.761363	NA	AC020914.1
0	NA	NA	NA	NA	AC020914.2
3.43567	6.16493e-07	0.00144269	0.653001	0.851508	AC020915.2
1.96548	5.77799e-07	0.00144269	0.760335	0.902181	AC020915.4
0.197752	3.16907e-07	0.00144269	0.601676	NA	AC020915.6
33.6599	3.5096e-07	0.00144269	0.786039	0.914423	AC020916.1
1.69985	1.62076e-06	0.00144269	0.304482	0.623155	AC020917.2
0	NA	NA	NA	NA	AC020922.1
0	NA	NA	NA	NA	AC020922.2
0	NA	NA	NA	NA	AC020922.3
0.845337	4.14098e-08	0.00144269	0.960277	NA	AC020931.1
0	NA	NA	NA	NA	AC020934.1
0.0320267	1.41521e-07	0.0014427	0.751303	NA	AC020934.2
11.4071	2.48444e-06	0.00144269	0.0861986	0.355035	AC020978.10
0.00787919	1.05871e-07	0.0014427	0.846118	NA	AC020978.3
0.62485	-6.60925e-07	0.00144269	0.745167	NA	AC020978.4
0	NA	NA	NA	NA	AC020978.6
0.288712	-8.22855e-08	0.00144269	0.813596	NA	AC020978.8
0.921451	-1.50702e-06	0.00144269	0.288904	NA	AC021054.1
71.4861	-3.29096e-06	0.00144267	0.426336	0.716677	AC021078.1
2.08395	-2.01762e-06	0.00144269	0.699634	0.874572	AC021087.3
0.0541403	3.85273e-08	0.00144269	0.985043	NA	AC021088.1
0.0229411	-5.77207e-08	0.0014427	0.946651	NA	AC021092.1
0	NA	NA	NA	NA	AC021097.1
0.45862	-4.05266e-07	0.00144269	0.854111	NA	AC021106.1
0.0152345	-5.48598e-08	0.0014427	0.958754	NA	AC021205.1
18.8531	2.54103e-07	0.00144269	0.873681	0.952529	AC021218.1
0.184614	-2.41006e-07	0.00144269	0.839538	NA	AC021237.1
0	NA	NA	NA	NA	AC021242.3
0.0227936	5.65207e-08	0.0014427	0.850414	NA	AC021491.2
0	NA	NA	NA	NA	AC021660.2
0.0793728	-5.37978e-08	0.0014427	0.879972	NA	AC021678.2
0	NA	NA	NA	NA	AC021733.1
6.18747	2.01443e-06	0.00144269	0.385627	0.688416	AC021739.2
4.36561	-9.24162e-06	0.0014427	0.00282537	0.0659209	AC021739.4
7.05731	1.38279e-06	0.00144269	0.078791	0.342809	AC022007.1
0.0114342	-1.22394e-07	0.0014427	0.919945	NA	AC022017.1
0	NA	NA	NA	NA	AC022028.2
0	NA	NA	NA	NA	AC022039.1
1.24243	2.24009e-06	0.00144269	0.119799	0.413676	AC022075.1
0	NA	NA	NA	NA	AC022075.2
2.06732	-3.55046e-07	0.00144269	0.806846	0.922837	AC022098.1
0.0476564	7.13492e-07	0.0014427	0.916314	NA	AC022098.2
0.171536	3.39057e-07	0.00144269	0.60475	NA	AC022113.1
0	NA	NA	NA	NA	AC022118.1
9.84394	3.15612e-06	0.00144269	0.0779179	0.340742	AC022144.1
0.143555	-2.18271e-07	0.00144269	0.929012	NA	AC022148.1
0	NA	NA	NA	NA	AC022150.1
16.5823	4.05837e-06	0.00144269	0.0507571	0.278088	AC022150.3
0.540465	-1.9869e-08	0.00144269	0.948477	NA	AC022154.1
0.250509	-1.90637e-07	0.00144269	0.959658	NA	AC022165.1
0.547963	-1.66491e-07	0.00144269	0.996287	NA	AC022167.2
0.0639878	-6.72315e-08	0.0014427	0.973801	NA	AC022167.3
233.445	5.33081e-06	0.00144268	0.112633	0.402868	AC022173.1
0.025184	4.51869e-09	0.00144269	0.878984	NA	AC022182.1
0.992033	-1.37726e-07	0.00144269	0.960239	NA	AC022182.2
0	NA	NA	NA	NA	AC022201.2
7.7833	3.43751e-06	0.00144269	0.0330885	0.229197	AC022211.2
0.147673	-8.85367e-08	0.00144269	0.970675	NA	AC022211.4
0	NA	NA	NA	NA	AC022217.3
0.65743	2.03982e-07	0.00144269	0.620812	NA	AC022239.1
4.20167	2.18297e-06	0.00144269	0.0733113	0.330696	AC022239.2
0.66378	7.85862e-07	0.00144269	0.327845	NA	AC022239.3
0.285166	2.35928e-07	0.00144269	0.499317	NA	AC022272.1
0	NA	NA	NA	NA	AC022335.1
1.82441	-5.91271e-07	0.00144269	0.375975	0.680539	AC022364.1
0.0365009	3.12082e-08	0.0014427	0.880064	NA	AC022382.1
0	NA	NA	NA	NA	AC022384.1
1.21128	5.0781e-06	0.0014427	0.0383253	NA	AC022395.1
0.295984	1.38077e-07	0.00144269	0.734178	NA	AC022400.2
0.295984	1.38077e-07	0.00144269	0.734178	NA	AC022400.2
0	NA	NA	NA	NA	AC022400.3
0.0409453	-1.10732e-07	0.0014427	0.994118	NA	AC022400.6
3.68319	-3.58816e-06	0.00144269	0.0446847	0.261725	AC022400.8
0.0645357	-2.13976e-07	0.0014427	0.926649	NA	AC022400.9
0.022292	-1.66579e-07	0.00144269	0.949926	NA	AC022405.1
2.45813	-1.31616e-06	0.00144269	0.557625	0.797611	AC022415.1
0	NA	NA	NA	NA	AC022424.2
0.893735	1.39e-06	0.00144269	0.254985	NA	AC022445.1
0	NA	NA	NA	NA	AC022486.1
0.118672	2.83874e-07	0.0014427	0.584931	NA	AC022498.1
0.189243	2.07894e-07	0.00144269	0.832144	NA	AC022509.1
0.643512	-8.87167e-07	0.00144269	0.501245	NA	AC022509.2
2.95865	9.44373e-07	0.00144269	0.562431	0.800834	AC022532.1
2.95865	9.44373e-07	0.00144269	0.562431	0.800834	AC022532.1
2.00742	1.24382e-06	0.00144269	0.596544	0.82113	AC022540.1
0.0384874	-1.49844e-08	0.00144269	0.872796	NA	AC022558.2
3.73789	-7.74907e-07	0.00144269	0.75081	0.897285	AC022558.3
0.230597	-3.56501e-07	0.00144269	0.834732	NA	AC022601.1
6.182	6.96341e-07	0.00144269	0.296282	0.614544	AC022679.1
8.968	1.0823e-06	0.00144269	0.0216278	0.187916	AC022679.2
0.126672	2.85429e-08	0.00144269	0.721328	NA	AC022748.1
0.118495	6.17514e-08	0.00144269	0.813351	NA	AC022762.1
58.9913	-2.39265e-06	0.00144269	0.186694	0.501927	AC022784.3
1.42525	7.9632e-07	0.00144269	0.508191	0.770888	AC022784.7
0	NA	NA	NA	NA	AC022826.2
0.142619	-2.01606e-07	0.00144269	0.912523	NA	AC022858.1
0.902891	3.72314e-07	0.00144269	0.792392	NA	AC022872.1
0	NA	NA	NA	NA	AC022966.2
0.232814	-1.61334e-07	0.00144269	0.955838	NA	AC022973.4
0.35342	-4.55078e-07	0.00144269	0.723405	NA	AC023024.1
3.60533	-1.62961e-06	0.00144269	0.360539	0.669968	AC023024.2
0.480595	-1.55364e-07	0.00144269	0.93265	NA	AC023051.1
0.0692957	-1.09131e-07	0.00144269	0.977905	NA	AC023055.1
0.263019	1.95123e-08	0.00144269	0.836981	NA	AC023080.1
0.0377989	-4.90235e-08	0.00144269	0.937752	NA	AC023090.1
0	NA	NA	NA	NA	AC023136.1
13.8867	3.45889e-06	0.00144269	0.135731	0.437861	AC023154.1
0	NA	NA	NA	NA	AC023194.3
8.69379	5.51814e-06	0.00144269	0.986274	0.994548	AC023271.1
5.03894	2.60827e-08	0.00144269	0.990633	0.99602	AC023283.1
0	NA	NA	NA	NA	AC023300.2
0.500166	-3.18791e-07	0.00144269	0.600569	NA	AC023355.1
1.20085	1.68091e-06	0.00144269	0.193568	NA	AC023389.1
1.00867	1.9297e-06	0.00144269	0.916232	NA	AC023421.2
0.102203	-2.66364e-07	0.0014427	0.841637	NA	AC023469.1
0	NA	NA	NA	NA	AC023469.2
0	NA	NA	NA	NA	AC023490.1
0	NA	NA	NA	NA	AC023509.1
0.165092	-5.69897e-07	0.00144269	0.638291	NA	AC023509.2
0.463298	-1.06767e-06	0.00144269	0.370088	NA	AC023509.3
0.446648	-9.82427e-07	0.00144269	0.382823	NA	AC023510.1
4.62938	1.10019e-07	0.00144269	0.96138	0.985823	AC023510.2
14.4795	-3.10758e-06	0.00144268	0.372666	0.678212	AC023512.1
39.4659	4.68851e-06	0.00144269	0.0378079	0.243202	AC023590.1
65.6791	0.889858	0.389913	0.000631431	0.0290619	AC023632.1
0.0461081	-5.98534e-08	0.00144269	0.917255	NA	AC023644.1
17.0677	1.84563e-07	0.00144269	0.898905	0.962149	AC023794.2
0	NA	NA	NA	NA	AC023796.2
0.328481	-5.15213e-08	0.00144269	0.980218	NA	AC023825.2
0.0247109	-2.57257e-08	0.00144269	0.909501	NA	AC023855.1
0.00603767	4.32863e-08	0.0014427	0.921033	NA	AC023866.1
0.0159969	-1.09714e-07	0.0014427	0.919945	NA	AC023866.2
0	NA	NA	NA	NA	AC023886.1
0.406124	-8.21868e-07	0.00144269	0.483051	NA	AC023906.4
0.328465	-7.41214e-07	0.00144269	0.587809	NA	AC023906.5
0	NA	NA	NA	NA	AC023908.2
0	NA	NA	NA	NA	AC023946.1
0.0618044	-1.23545e-07	0.0014427	0.976697	NA	AC023983.1
10.8713	-5.76333e-06	0.00144269	0.0146124	0.155755	AC024060.1
0.272736	-1.14514e-06	0.00144269	0.333213	NA	AC024145.1
0	NA	NA	NA	NA	AC024224.2
0	1.55912e-07	0.0014427	1	NA	AC024267.1
0.357909	-9.63884e-07	0.00144269	0.397423	NA	AC024267.4
0	NA	NA	NA	NA	AC024267.6
0.0644378	1.06113e-07	0.00144269	0.738652	NA	AC024270.2
0.0375948	6.22853e-08	0.00144269	0.902675	NA	AC024270.4
0.0227936	5.65207e-08	0.0014427	0.850414	NA	AC024563.1
0.128176	1.89058e-07	0.00144269	0.655069	NA	AC024575.1
558.366	1.16576	0.434438	0.000169276	0.0132748	AC024580.1
0.0988893	-4.08481e-08	0.00144269	0.94928	NA	AC024592.1
0	NA	NA	NA	NA	AC024592.3
9.13913	2.06406e-06	0.00144268	0.574175	0.80793	AC024896.1
0.167893	8.58844e-08	0.00144269	0.800464	NA	AC024909.3
1.80765	1.89026e-06	0.00144269	0.263321	0.58325	AC024933.1
31.8735	2.56764e-06	0.00144269	0.177234	0.492545	AC024940.1
0	NA	NA	NA	NA	AC024958.1
0.416532	2.92451e-07	0.00144269	0.532377	NA	AC025034.1
1.09717	-3.1757e-06	0.0014427	0.00153876	NA	AC025043.1
56.2738	3.69517e-06	0.00144268	0.207476	0.526788	AC025048.6
0.0479908	-1.44468e-07	0.0014427	0.989018	NA	AC025125.1
0	NA	NA	NA	NA	AC025154.1
0	NA	NA	NA	NA	AC025154.2
0	NA	NA	NA	NA	AC025162.1
0.300507	-2.03951e-07	0.00144269	0.944263	NA	AC025165.1
0	NA	NA	NA	NA	AC025165.2
0	NA	NA	NA	NA	AC025165.3
0.496167	-4.81299e-07	0.00144269	0.605892	NA	AC025171.1
0.586235	-9.91708e-07	0.00144269	0.619781	NA	AC025178.1
0.128426	1.65369e-07	0.00144269	0.692412	NA	AC025180.1
0.115217	-1.65748e-07	0.00144269	0.930654	NA	AC025188.1
0.129866	-1.77736e-08	0.00144269	0.906035	NA	AC025211.1
0	NA	NA	NA	NA	AC025257.1
0	NA	NA	NA	NA	AC025259.1
0.327452	-5.32266e-07	0.00144269	0.529121	NA	AC025259.3
0	NA	NA	NA	NA	AC025263.2
0.521753	-1.06528e-06	0.00144269	0.487955	NA	AC025265.1
0	NA	NA	NA	NA	AC025265.2
0	NA	NA	NA	NA	AC025265.3
0.133214	-9.81955e-08	0.00144269	0.942878	NA	AC025271.2
0.52954	-1.06354e-06	0.00144269	0.263416	NA	AC025278.1
0.52954	-1.06354e-06	0.00144269	0.263416	NA	AC025278.1
0	NA	NA	NA	NA	AC025278.3
0.0453972	5.40126e-08	0.00144269	0.841468	NA	AC025279.1
0	NA	NA	NA	NA	AC025283.2
0	NA	NA	NA	NA	AC025284.1
0.375095	-9.36789e-07	0.00144269	0.340666	NA	AC025287.1
0.375095	-9.36789e-07	0.00144269	0.340666	NA	AC025287.1
0	NA	NA	NA	NA	AC025419.1
0	NA	NA	NA	NA	AC025423.2
0	NA	NA	NA	NA	AC025423.4
0.411986	-7.30306e-08	0.00144269	0.862127	NA	AC025431.1
0.0198921	-5.12157e-08	0.0014427	0.946651	NA	AC025442.1
0.568074	-1.06748e-06	0.00144269	0.232307	NA	AC025470.1
0	NA	NA	NA	NA	AC025470.2
25.6729	-1.07657e-05	0.0014427	0.00144087	0.0459264	AC025569.1
0	NA	NA	NA	NA	AC025575.1
0.304077	1.46169e-07	0.00144269	0.94015	NA	AC025575.2
0.374917	-1.83542e-06	0.00144269	0.172293	NA	AC025576.2
0.149088	9.22161e-08	0.00144269	0.867585	NA	AC025580.1
0.177641	-7.87946e-08	0.00144269	0.832033	NA	AC025580.2
11.8061	1.21667e-06	0.00144269	0.336648	0.649707	AC025594.2
20.8981	-2.01667e-06	0.00144269	0.328797	0.642376	AC025627.1
0.299756	3.14451e-07	0.00144269	0.62347	NA	AC025682.1
0	NA	NA	NA	NA	AC025809.1
0.281876	-4.81084e-07	0.00144269	0.816706	NA	AC025871.1
5.87698	2.77976e-06	0.00144269	0.28685	0.605929	AC025917.1
2.90328	-5.5449e-07	0.00144269	0.667523	0.858469	AC025918.1
0.243858	-2.15024e-07	0.00144269	0.914687	NA	AC026150.1
6.70671	-3.78016e-07	0.00144269	0.79305	0.917021	AC026150.2
99.8757	2.17135e-06	0.00144269	0.31056	0.62809	AC026150.3
0.399794	-1.52012e-06	0.00144269	0.209155	NA	AC026202.2
0	NA	NA	NA	NA	AC026202.3
0	NA	NA	NA	NA	AC026271.3
0	NA	NA	NA	NA	AC026310.1
0	NA	NA	NA	NA	AC026310.3
0	NA	NA	NA	NA	AC026333.3
0	NA	NA	NA	NA	AC026347.1
0	NA	NA	NA	NA	AC026362.1
0.36204	-3.03585e-07	0.00144269	0.758338	NA	AC026369.1
4.9984	-3.54117e-06	0.00144269	0.0993616	0.380155	AC026369.2
0.122063	-5.03293e-08	0.0014427	0.76407	NA	AC026398.1
0.324643	-9.59487e-07	0.00144269	0.296612	NA	AC026401.1
0	NA	NA	NA	NA	AC026407.1
12.325	3.89873e-06	0.00144269	0.0137287	0.150854	AC026410.1
0.0724374	-2.57044e-07	0.0014427	0.929871	NA	AC026427.1
0	NA	NA	NA	NA	AC026461.1
0.0413369	3.52868e-08	0.00144269	0.835068	NA	AC026461.2
0	NA	NA	NA	NA	AC026464.1
0	NA	NA	NA	NA	AC026464.3
0	NA	NA	NA	NA	AC026464.4
0.385044	-1.63913e-07	0.00144269	0.977543	NA	AC026470.3
2.16285	-1.18498e-06	0.00144269	0.453917	0.734785	AC026471.1
0	NA	NA	NA	NA	AC026471.3
0	NA	NA	NA	NA	AC026471.5
0.0682284	2.14789e-08	0.00144269	0.941982	NA	AC026704.1
0.0562627	1.42607e-07	0.0014427	0.768638	NA	AC026746.1
0.211772	1.15664e-07	0.00144269	0.817075	NA	AC026771.1
0	NA	NA	NA	NA	AC026786.1
0	NA	NA	NA	NA	AC026786.2
0	NA	NA	NA	NA	AC026787.1
0.400113	4.27228e-07	0.00144269	0.67982	NA	AC026894.1
0	NA	NA	NA	NA	AC026954.2
0	NA	NA	NA	NA	AC026954.3
0.189979	-2.28585e-07	0.00144269	0.982001	NA	AC026956.1
0.0880026	-7.52433e-07	0.0014427	0.978893	NA	AC026979.2
0.314004	-1.87733e-07	0.00144269	0.915314	NA	AC027018.1
0.0455871	1.05317e-07	0.0014427	0.814316	NA	AC027031.1
0	NA	NA	NA	NA	AC027045.1
0.0137631	-9.57732e-08	0.0014427	0.916681	NA	AC027045.2
1.06845	1.34852e-07	0.00144269	0.930284	NA	AC027045.3
0	NA	NA	NA	NA	AC027088.1
0.0294429	1.37699e-07	0.0014427	0.800724	NA	AC027088.3
63.3612	4.04828e-06	0.00144267	0.405016	0.701497	AC027097.1
11.1354	-4.21831e-06	0.00144268	0.242368	0.56283	AC027097.2
3.00562	-1.09636e-07	0.00144269	0.961106	0.985713	AC027130.1
0	NA	NA	NA	NA	AC027228.2
1.10719	-1.13952e-07	0.00144269	0.928777	NA	AC027237.2
23.7706	1.9944e-06	0.00144269	0.386599	0.689442	AC027237.3
9.09853	2.72779e-06	0.00144269	0.12993	0.429882	AC027237.4
0	NA	NA	NA	NA	AC027243.1
0.137059	1.11647e-07	0.0014427	0.687346	NA	AC027288.3
21.9875	3.70997e-06	0.00144268	0.239631	0.560595	AC027290.2
0	NA	NA	NA	NA	AC027307.1
0	NA	NA	NA	NA	AC027307.1
0.682235	5.18811e-07	0.00144269	0.471627	NA	AC027307.2
0	NA	NA	NA	NA	AC027451.1
47.4895	-3.06408e-06	0.00144268	0.427363	0.717559	AC027559.1
0.235606	1.88913e-07	0.00144269	0.754407	NA	AC027601.1
0.101128	4.06823e-08	0.00144269	0.770656	NA	AC027601.2
0	NA	NA	NA	NA	AC027601.4
1.31965	-5.62722e-07	0.00144269	0.786042	0.914423	AC027607.1
0	NA	NA	NA	NA	AC027627.1
0	NA	NA	NA	NA	AC027682.2
0	NA	NA	NA	NA	AC027682.3
0.0324085	1.50238e-07	0.0014427	0.808342	NA	AC027682.5
0.235192	7.9256e-08	0.0014427	0.754697	NA	AC027796.3
0.838412	1.50668e-06	0.00144269	0.169947	NA	AC027796.4
33.2095	3.6968e-06	0.00144269	0.0993575	0.380155	AC027801.1
0.0492921	9.9795e-08	0.00144269	0.789161	NA	AC027808.1
30.3718	0.986599	0.368586	0.000228018	0.0160359	AC027808.2
140.938	9.67145e-06	0.00144269	0.0233205	0.194805	AC034102.1
0	NA	NA	NA	NA	AC034102.2
0	NA	NA	NA	NA	AC034102.3
0	NA	NA	NA	NA	AC034102.4
0.0955944	-2.33615e-07	0.0014427	0.885658	NA	AC034102.5
0.108339	-2.06929e-07	0.00144269	0.919879	NA	AC034102.6
8.56705	4.97814e-07	0.00144269	0.246857	0.56712	AC034105.1
0	NA	NA	NA	NA	AC034105.4
0.139462	-1.11283e-07	0.00144269	0.923048	NA	AC034154.1
0	NA	NA	NA	NA	AC034198.1
0.018113	-4.35063e-08	0.0014427	0.969743	NA	AC034206.1
0	NA	NA	NA	NA	AC034228.2
0.24603	1.92745e-07	0.00144269	0.794379	NA	AC034228.3
0.21423	-1.14666e-07	0.00144269	0.994569	NA	AC034236.2
0.610516	-6.56355e-07	0.00144269	0.321185	NA	AC034238.1
3.12438	8.21826e-09	0.00144269	0.892843	0.959888	AC036103.1
0	NA	NA	NA	NA	AC036108.1
0.177098	-2.51521e-07	0.00144269	0.942417	NA	AC036108.2
2.75915	8.13885e-07	0.00144269	0.636182	0.842773	AC036108.3
0	NA	NA	NA	NA	AC036214.3
0	NA	NA	NA	NA	AC037198.1
0	NA	NA	NA	NA	AC037198.3
0	NA	NA	NA	NA	AC037199.1
0	NA	NA	NA	NA	AC037459.1
7.34209	-1.22509e-06	0.00144269	0.408551	0.703322	AC037459.3
0	NA	NA	NA	NA	AC037459.4
0.943119	5.48869e-07	0.00144269	0.431857	NA	AC037487.4
0.065054	2.92708e-07	0.0014427	0.735048	NA	AC039056.1
1.88257	9.42993e-07	0.00144269	0.53928	0.7882	AC040160.1
1.88257	9.42993e-07	0.00144269	0.53928	0.7882	AC040160.1
1.71981	-3.73264e-07	0.00144269	0.866612	0.949896	AC040162.1
1.71981	-3.73264e-07	0.00144269	0.866612	0.949896	AC040162.1
0.471218	1.83584e-06	0.00144269	0.753571	NA	AC040162.3
8.59316	-1.66707e-06	0.00144269	0.41178	0.705409	AC040934.1
0.527274	-6.30969e-08	0.00144269	0.827284	NA	AC040970.1
0.132321	-3.87381e-07	0.00144269	0.79594	NA	AC040977.1
0	NA	NA	NA	NA	AC040977.2
79.3771	-2.56987e-06	0.00144269	0.0665596	0.315626	AC044797.1
0.254255	-1.60627e-07	0.00144269	0.905589	NA	AC044798.1
0.031325	6.27233e-08	0.0014427	0.812189	NA	AC044802.2
0	NA	NA	NA	NA	AC044810.2
0	NA	NA	NA	NA	AC044810.3
0.0160067	1.25776e-07	0.0014427	0.846118	NA	AC044849.2
0	NA	NA	NA	NA	AC046130.1
0.233157	4.67286e-09	0.00144269	0.820518	NA	AC046143.1
0	NA	NA	NA	NA	AC046185.1
0	NA	NA	NA	NA	AC048338.1
4.35058	2.7858e-07	0.00144269	0.898636	0.962092	AC048341.2
0	NA	NA	NA	NA	AC048344.1
3.03402	2.99277e-06	0.00144269	0.0574847	0.295075	AC048382.5
0	NA	NA	NA	NA	AC048382.6
0.578899	-1.10972e-07	0.00144269	0.944449	NA	AC051619.4
1.31911	-4.69437e-07	0.00144269	0.743337	0.894249	AC051619.5
0	NA	NA	NA	NA	AC051619.6
0	NA	NA	NA	NA	AC051619.7
0.00905593	-2.86109e-09	0.0014427	0.919945	NA	AC051649.1
18.3028	3.59118e-06	0.00144269	0.0217495	0.188597	AC051649.2
0	NA	NA	NA	NA	AC053481.5
0	NA	NA	NA	NA	AC053503.1
0	NA	NA	NA	NA	AC053503.2
0	NA	NA	NA	NA	AC053503.4
0.0228684	-1.33884e-07	0.0014427	0.953247	NA	AC053503.5
1.04064	-1.48738e-06	0.00144269	0.243033	NA	AC055713.1
0.349858	1.6877e-07	0.0014427	0.725777	NA	AC055716.3
0.0396483	-1.81977e-07	0.00144269	0.949926	NA	AC055736.1
9.9963	-8.82446e-07	0.00144269	0.649292	0.849644	AC055764.1
21.3973	2.7301e-06	0.00144269	0.328144	0.641687	AC055811.1
0.0895724	-2.21354e-07	0.0014427	0.872537	NA	AC055811.2
0	NA	NA	NA	NA	AC055854.1
0.1618	-2.40773e-07	0.0014427	0.763492	NA	AC055855.2
0	NA	NA	NA	NA	AC055860.1
0.0187989	-1.05327e-07	0.0014427	0.946651	NA	AC055876.1
3.91924	1.76262e-06	0.00144269	0.204516	0.523189	AC055876.2
0	NA	NA	NA	NA	AC058822.1
0.252189	-1.73128e-07	0.00144269	0.899569	NA	AC060234.2
0.0773401	1.32806e-07	0.0014427	0.880111	NA	AC060234.3
0.708944	-5.29204e-07	0.00144269	0.711489	NA	AC060814.2
0	NA	NA	NA	NA	AC061975.6
0	NA	NA	NA	NA	AC061979.1
0.15059	4.40511e-08	0.00144269	0.703701	NA	AC061992.1
2.11112	1.83735e-06	0.00144269	0.226125	0.545761	AC062017.1
0.184702	-2.4093e-07	0.0014427	0.807029	NA	AC062028.1
2.07934	2.54292e-06	0.00144269	0.148596	0.455634	AC062037.2
0.0096149	1.58802e-07	0.0014427	0.846118	NA	AC063926.3
0.164692	5.45069e-08	0.00144269	0.859133	NA	AC063944.1
0	NA	NA	NA	NA	AC063949.2
1.08582	-1.13082e-06	0.00144269	0.442155	NA	AC063952.1
0	NA	NA	NA	NA	AC063977.3
0	NA	NA	NA	NA	AC063977.6
34.8161	2.14328e-06	0.00144269	0.343959	0.656425	AC064799.1
23.2892	1.94624e-06	0.00144269	0.424025	0.714808	AC064807.1
13.3207	-3.86893e-06	0.00144269	0.0459222	0.266055	AC064852.1
0	NA	NA	NA	NA	AC064871.1
108.439	7.55081e-06	0.00144268	0.052655	0.283161	AC064874.1
0.0169633	1.24076e-07	0.0014427	0.84934	NA	AC066612.1
0	NA	NA	NA	NA	AC066612.2
0.710875	-2.83642e-07	0.00144269	0.895414	NA	AC066613.1
0.143229	5.74328e-08	0.00144269	0.790005	NA	AC066613.2
0.176693	1.12341e-07	0.00144269	0.761201	NA	AC066615.1
0.0560425	-2.56404e-07	0.0014427	0.984089	NA	AC067735.1
0	NA	NA	NA	NA	AC067852.1
2.36822	2.77565e-06	0.00144269	0.164972	0.477111	AC067852.2
0	NA	NA	NA	NA	AC067930.2
0.204858	-3.77614e-08	0.0014427	0.770755	NA	AC067930.5
0.0704878	6.68613e-07	0.0014427	0.910159	NA	AC067930.6
0.37698	-9.78941e-07	0.00144269	0.567259	NA	AC067931.1
4.74657	-5.16576e-06	0.00144269	0.0862528	0.35511	AC067942.1
1.48376	-1.19145e-06	0.00144269	0.46622	0.74332	AC067945.3
0	NA	NA	NA	NA	AC067968.1
0.438664	-1.24455e-06	0.00144269	0.13255	NA	AC067969.1
0.346867	2.46426e-07	0.00144269	0.60058	NA	AC067969.2
0.103388	-1.45405e-07	0.00144269	0.982705	NA	AC068039.1
0.179742	-2.93037e-07	0.00144269	0.793661	NA	AC068051.1
0.586007	1.9775e-07	0.00144269	0.407405	NA	AC068058.1
0	NA	NA	NA	NA	AC068134.1
0.0628314	2.39709e-08	0.00144269	0.781718	NA	AC068134.3
126.361	-3.21453e-06	0.00144265	0.58734	0.81608	AC068152.1
0.0797243	-1.48651e-07	0.0014427	0.920476	NA	AC068189.2
0	NA	NA	NA	NA	AC068205.1
1.13111	3.95456e-08	0.00144269	0.886316	NA	AC068205.2
0	NA	NA	NA	NA	AC068228.2
0	NA	NA	NA	NA	AC068234.1
0.128834	-1.76828e-07	0.00144269	0.966689	NA	AC068338.2
0.165778	-5.90294e-10	0.00144269	0.750241	NA	AC068473.1
0.0415568	-1.26601e-07	0.0014427	0.98107	NA	AC068481.1
0.391659	-1.03339e-06	0.00144269	0.252566	NA	AC068533.3
0	NA	NA	NA	NA	AC068533.4
6.01022	3.82056e-06	0.00144269	0.0163979	0.164412	AC068538.1
0	NA	NA	NA	NA	AC068547.1
0.547892	8.85161e-07	0.00144269	0.101822	NA	AC068580.1
1.20065	1.30487e-06	0.00144269	0.193283	NA	AC068580.3
4.74929	3.0564e-06	0.00144269	0.0791605	0.343591	AC068580.4
0	NA	NA	NA	NA	AC068587.10
13.2104	4.59512e-06	0.00144269	0.0109502	0.134334	AC068587.6
0	NA	NA	NA	NA	AC068587.9
0.249118	2.34105e-07	0.00144269	0.462086	NA	AC068594.1
1.05241	-1.72145e-06	0.00144269	0.17481	NA	AC068620.3
0.30888	-1.02475e-07	0.00144269	0.762258	NA	AC068631.1
0	NA	NA	NA	NA	AC068631.2
0.524699	6.68637e-07	0.00144269	0.59759	NA	AC068631.3
0.232362	-3.95601e-07	0.0014427	0.619589	NA	AC068633.1
0	NA	NA	NA	NA	AC068643.1
0.124241	2.90864e-09	0.00144269	0.931334	NA	AC068643.2
0.0788669	1.06136e-07	0.00144269	0.780653	NA	AC068675.1
0	NA	NA	NA	NA	AC068724.2
0.452792	-8.37521e-07	0.00144269	0.602683	NA	AC068768.1
158.111	6.74824e-07	0.00144268	0.832277	0.934086	AC068775.1
0	NA	NA	NA	NA	AC068775.2
0	NA	NA	NA	NA	AC068790.8
0.173359	-2.87334e-07	0.0014427	0.706033	NA	AC068831.3
23.351	-3.91367e-06	0.00144269	0.178868	0.493832	AC068888.1
0.205554	-4.37641e-08	0.00144269	0.822996	NA	AC068896.1
1.30088	8.44425e-07	0.00144269	0.481317	0.754544	AC068946.1
1.30088	8.44425e-07	0.00144269	0.481317	0.754544	AC068946.1
0.0106756	1.13831e-07	0.0014427	0.846118	NA	AC068987.1
0	NA	NA	NA	NA	AC068987.2
0.346611	1.45512e-07	0.00144269	0.664456	NA	AC068987.3
0	NA	NA	NA	NA	AC069023.1
0.118412	-1.79031e-07	0.00144269	0.991203	NA	AC069029.1
0	NA	NA	NA	NA	AC069113.2
39.2141	-2.41403e-07	0.00144269	0.886446	0.95747	AC069120.2
14.2163	-5.75407e-07	0.00144269	0.603794	0.825186	AC069185.1
0	NA	NA	NA	NA	AC069228.1
0	NA	NA	NA	NA	AC069257.3
0.113675	1.42678e-07	0.00144269	0.788822	NA	AC069272.1
6.88303	4.00976e-06	0.00144269	0.0417352	0.253542	AC069281.2
0	NA	NA	NA	NA	AC069287.2
0.0464996	1.47917e-07	0.0014427	0.812189	NA	AC069287.3
0.169518	1.11584e-07	0.00144269	0.867811	NA	AC069368.1
0.0709316	2.1114e-08	0.00144269	0.84236	NA	AC069444.1
0.907181	-3.76386e-06	0.0014427	0.00475353	NA	AC069503.2
0.0176958	-4.28544e-08	0.0014427	0.958754	NA	AC069528.1
1.2124	6.61208e-08	0.00144269	0.934448	NA	AC069542.1
56.9584	3.7281e-06	0.00144268	0.344131	0.656543	AC069544.2
34.9349	5.14046e-06	0.00144269	0.0239093	0.196719	AC072022.2
1.30006	-1.29024e-06	0.00144269	0.52508	0.780844	AC072039.2
0.318709	-2.02881e-07	0.00144269	0.93365	NA	AC072062.1
0.0815979	-3.8662e-07	0.00144269	0.982705	NA	AC073052.2
34.2031	-2.64041e-06	0.00144268	0.491423	0.761558	AC073063.1
34.2031	-2.64041e-06	0.00144268	0.491423	0.761558	AC073063.1
0.00939944	-4.96726e-08	0.0014427	0.916681	NA	AC073072.1
0.0159969	-1.09714e-07	0.0014427	0.919945	NA	AC073082.1
0.110387	-2.3489e-07	0.00144269	0.898016	NA	AC073107.1
0	NA	NA	NA	NA	AC073111.3
0	NA	NA	NA	NA	AC073111.4
0.572641	2.61869e-07	0.00144269	0.707081	NA	AC073130.2
0.217453	-9.71394e-07	0.00144269	0.362137	NA	AC073167.1
0.102785	-1.45897e-07	0.00144269	0.979324	NA	AC073254.1
0.494741	-5.05941e-07	0.0014427	0.291636	NA	AC073263.1
0.194733	-7.46366e-08	0.0014427	0.982812	NA	AC073264.3
11.5002	1.26449e-06	0.00144269	0.0267737	0.207328	AC073264.4
0.412315	-9.28537e-07	0.00144269	0.469318	NA	AC073310.1
0.464135	6.43005e-07	0.00144269	0.893554	NA	AC073316.1
0.0942094	-1.31543e-07	0.00144269	0.969644	NA	AC073316.3
0.214895	-6.80136e-07	0.00144269	0.602869	NA	AC073320.1
0.00761727	-3.33186e-08	0.0014427	0.921033	NA	AC073323.1
0.940375	6.4114e-07	0.00144269	0.567366	NA	AC073333.1
0	NA	NA	NA	NA	AC073336.1
0.0639601	-1.42898e-07	0.00144269	0.972405	NA	AC073342.1
0	NA	NA	NA	NA	AC073342.2
76.6651	0.599879	0.724656	0.00408372	0.0798244	AC073343.1
0.0320001	1.08702e-07	0.00144269	0.833553	NA	AC073343.2
0.0320001	1.08702e-07	0.00144269	0.833553	NA	AC073343.2
0.301843	-5.02643e-07	0.00144269	0.520183	NA	AC073346.1
0	NA	NA	NA	NA	AC073348.1
0	NA	NA	NA	NA	AC073365.1
0.0981623	-1.15549e-07	0.00144269	0.987649	NA	AC073367.1
0.147035	2.36261e-07	0.00144269	0.700357	NA	AC073389.2
0.170384	6.19149e-08	0.00144269	0.845215	NA	AC073439.1
0	NA	NA	NA	NA	AC073508.2
0.0114342	-1.22394e-07	0.0014427	0.919945	NA	AC073525.1
0.270948	-3.89909e-07	0.00144269	0.786519	NA	AC073548.1
1.21299	3.67345e-06	0.00144269	0.0178965	NA	AC073569.1
0.469884	-8.32034e-07	0.00144269	0.586915	NA	AC073569.2
0	NA	NA	NA	NA	AC073571.1
0.0922246	7.12759e-08	0.00144269	0.843584	NA	AC073573.1
13.0037	3.2972e-06	0.00144269	0.0634782	0.308524	AC073585.1
1.39901	-1.8618e-06	0.00144269	0.0677316	0.318541	AC073610.1
0	NA	NA	NA	NA	AC073610.2
0.341401	9.01782e-08	0.00144269	0.55615	NA	AC073610.3
0.169905	-1.23621e-07	0.00144269	0.830259	NA	AC073611.1
0	NA	NA	NA	NA	AC073612.1
4.29009	-2.72083e-07	0.00144269	0.88377	0.956727	AC073621.2
0.0612211	2.55684e-07	0.0014427	0.768052	NA	AC073626.1
0.020157	-4.57256e-08	0.0014427	0.958754	NA	AC073641.1
1.61698	-1.52585e-06	0.00144269	0.0747937	0.334103	AC073648.1
22.298	4.94755e-06	0.00144269	0.0813063	0.347261	AC073655.2
0	NA	NA	NA	NA	AC073834.1
0.0365821	-1.81539e-07	0.00144269	0.979977	NA	AC073842.2
2.0041	-8.7502e-07	0.00144269	0.620567	0.834485	AC073857.1
0.209074	-1.36128e-07	0.00144269	0.725127	NA	AC073863.1
268.523	2.62246e-06	0.00144267	0.52275	0.779373	AC073869.1
0.0368786	-2.25815e-07	0.0014427	0.953247	NA	AC073869.2
0	NA	NA	NA	NA	AC073869.5
0	NA	NA	NA	NA	AC073896.1
0.133751	-1.0696e-07	0.00144269	0.862935	NA	AC073896.2
3.56736	5.05254e-06	0.00144269	0.104756	0.390088	AC073896.4
0.0214166	1.06681e-07	0.0014427	0.946651	NA	AC073896.5
1.85317	3.30181e-06	0.00144269	0.143372	0.447874	AC073912.1
0.400466	-7.55138e-07	0.00144269	0.828217	NA	AC073912.2
0	NA	NA	NA	NA	AC073957.2
2.74079	-3.47597e-08	0.00144269	0.983372	0.994165	AC073957.3
0.0428345	2.73247e-08	0.00144269	0.929937	NA	AC074011.1
0	NA	NA	NA	NA	AC074031.1
48.7622	7.61179e-07	0.00144268	0.803954	0.922058	AC074032.1
0.0464996	1.47917e-07	0.0014427	0.812189	NA	AC074044.1
0.341736	-5.14626e-07	0.00144269	0.771891	NA	AC074085.2
0	NA	NA	NA	NA	AC074091.1
0	NA	NA	NA	NA	AC074091.1
9.00596	3.80097e-06	0.00144268	0.344152	0.656543	AC074117.1
32.5515	3.98254e-07	0.00144269	0.86323	0.9488	AC074124.1
0.915375	-2.61495e-06	0.00144269	0.128205	NA	AC074141.1
0	NA	NA	NA	NA	AC074143.1
0	NA	NA	NA	NA	AC074212.1
0.0114706	-2.81758e-07	0.0014427	0.916681	NA	AC074386.1
7.75611	2.33737e-06	0.00144269	0.0567469	0.29269	AC074389.1
0.323971	2.14143e-07	0.00144269	0.789821	NA	AC078778.2
0.199885	-2.47586e-08	0.00144269	0.890912	NA	AC078785.1
1.03673	-3.44168e-07	0.00144269	0.734323	NA	AC078795.1
0	NA	NA	NA	NA	AC078795.2
0	NA	NA	NA	NA	AC078795.3
0.0100785	-1.2378e-08	0.0014427	0.921033	NA	AC078860.1
0	NA	NA	NA	NA	AC078865.1
0.746039	-5.87097e-07	0.00144269	0.245126	NA	AC078880.2
1.96528	-4.702e-06	0.00144269	0.0325907	0.227985	AC078883.1
0.173416	-2.11581e-07	0.00144269	0.855446	NA	AC078883.2
7.87538	-2.81866e-06	0.00144269	0.169625	0.483624	AC078883.3
0	NA	NA	NA	NA	AC078909.1
0	NA	NA	NA	NA	AC078927.1
0.331351	-7.81377e-08	0.00144269	0.709693	NA	AC078955.1
0.0411548	-2.59417e-08	0.00144269	0.869906	NA	AC078993.1
0.701939	-2.64965e-07	0.00144269	0.945377	NA	AC079035.1
5.23114	2.02296e-06	0.00144269	0.0955071	0.372796	AC079061.1
0.021588	-1.10712e-07	0.0014427	0.946651	NA	AC079145.1
2.61987	-3.48076e-06	0.00144269	0.0380244	0.243561	AC079203.2
7.25228	1.69021e-07	0.00144269	0.937299	0.977462	AC079210.1
7.25228	1.69021e-07	0.00144269	0.937299	0.977462	AC079210.1
0	NA	NA	NA	NA	AC079226.1
0	NA	NA	NA	NA	AC079233.1
0.0186992	2.36086e-08	0.0014427	0.853639	NA	AC079296.1
0.608804	-1.02412e-07	0.00144269	0.990767	NA	AC079298.1
1.81976	-6.3228e-08	0.00144269	0.998509	0.999723	AC079298.3
0.319699	8.08378e-07	0.00144269	0.241128	NA	AC079305.1
2.35666	4.93671e-07	0.00144269	0.71236	0.879305	AC079313.1
0	NA	NA	NA	NA	AC079313.2
15.3004	3.92499e-06	0.00144269	0.0161701	0.163175	AC079328.2
0	NA	NA	NA	NA	AC079328.3
0	NA	NA	NA	NA	AC079329.1
21.6415	5.84973e-06	0.00144269	0.0284163	0.213652	AC079354.2
0.99387	1.00523e-06	0.00144269	0.167926	NA	AC079360.1
19.9788	4.4031e-06	0.00144269	0.0424814	0.256311	AC079385.1
0	NA	NA	NA	NA	AC079385.2
0	NA	NA	NA	NA	AC079385.3
0.0337857	-1.28768e-07	0.0014427	0.953247	NA	AC079395.1
0.0630228	7.89176e-08	0.0014427	0.990364	NA	AC079395.2
0	NA	NA	NA	NA	AC079414.1
5.16318	-2.96246e-07	0.00144269	0.896938	0.961447	AC079416.3
0.826199	-1.27622e-06	0.00144269	0.483661	NA	AC079447.1
0.0658641	6.00915e-09	0.00144269	0.92992	NA	AC079465.1
0	NA	NA	NA	NA	AC079584.2
0	NA	NA	NA	NA	AC079594.2
6.18037	-6.48862e-07	0.00144269	0.937447	0.977501	AC079598.2
1.89974	-1.97538e-06	0.00144269	0.086042	0.354833	AC079601.1
1.19325	9.75613e-07	0.00144269	0.229112	NA	AC079610.1
0.0833661	-1.45209e-07	0.0014427	0.97819	NA	AC079612.1
0	NA	NA	NA	NA	AC079742.1
3.45524	6.68206e-07	0.00144269	0.519865	0.777595	AC079779.2
0.010794	-9.17225e-08	0.0014427	0.916681	NA	AC079790.1
0.428842	3.44234e-07	0.00144269	0.346195	NA	AC079793.1
0.587766	7.12808e-07	0.00144269	0.316111	NA	AC079807.2
0.209173	-7.41207e-07	0.00144269	0.635677	NA	AC079880.1
0.631766	-2.36669e-07	0.00144269	0.944694	NA	AC079907.1
0.833581	-1.48807e-06	0.00144269	0.140417	NA	AC079921.1
0.987216	9.41919e-09	0.00144269	0.906866	NA	AC080013.1
0.497485	7.904e-07	0.00144269	0.191953	NA	AC080038.3
0.0991736	1.27274e-07	0.00144269	0.76043	NA	AC080075.1
9.51465	3.56453e-06	0.00144269	0.112629	0.402868	AC080112.2
2.0527	-1.36402e-06	0.00144269	0.348757	0.660167	AC080112.4
4.14654	-5.81166e-06	0.0014427	0.00127674	0.0428368	AC080162.1
1.10522	1.55245e-07	0.00144269	0.858855	NA	AC083798.2
0	NA	NA	NA	NA	AC083800.1
2.57396	1.81712e-06	0.00144269	0.290098	0.608978	AC083806.2
0.142189	-3.8465e-07	0.00144269	0.753575	NA	AC083809.1
0	NA	NA	NA	NA	AC083841.1
0	NA	NA	NA	NA	AC083841.2
52.1966	1.07953e-06	0.00144268	0.72855	0.887773	AC083862.1
0.402546	-1.10347e-06	0.00144269	0.374519	NA	AC083862.2
0	NA	NA	NA	NA	AC083864.1
124.272	-5.79872e-06	0.00144268	0.100281	0.382209	AC083899.1
0	NA	NA	NA	NA	AC083902.1
1.0892	2.25228e-08	0.00144269	0.794792	NA	AC083902.2
0.232487	-2.85264e-07	0.00144269	0.958237	NA	AC083949.1
0.802374	-4.00157e-06	0.0014427	0.00184212	NA	AC083964.1
148.506	5.42096e-06	0.00144269	0.00339711	0.072577	AC084018.1
0.0198921	-5.12157e-08	0.0014427	0.946651	NA	AC084024.3
1.1591	-4.20041e-06	0.00144269	0.0138014	NA	AC084036.1
0.886638	-5.41115e-07	0.00144269	0.624633	NA	AC084082.1
0	NA	NA	NA	NA	AC084116.4
13.5668	-4.60647e-07	0.00144269	0.799885	0.920261	AC084117.1
0.020157	-4.57256e-08	0.0014427	0.958754	NA	AC084125.1
0.302808	8.30208e-08	0.00144269	0.682064	NA	AC084125.2
0.0120753	-5.74513e-08	0.0014427	0.949824	NA	AC084125.4
0	NA	NA	NA	NA	AC084337.2
0.0474183	-1.30486e-07	0.0014427	0.994118	NA	AC084357.2
0	NA	NA	NA	NA	AC084361.1
0.863235	-2.79819e-06	0.00144269	0.0178225	NA	AC084782.1
0.0227936	5.65207e-08	0.0014427	0.850414	NA	AC084809.1
29.0086	-5.55436e-07	0.00144268	0.834463	0.935269	AC084824.4
0	NA	NA	NA	NA	AC084859.1
0	NA	NA	NA	NA	AC084866.1
129.59	-2.54072e-06	0.00144269	0.254135	0.574231	AC084871.1
8.37528	5.05216e-06	0.00144269	0.058393	0.296657	AC084876.1
0.133808	-1.66591e-07	0.00144269	0.981872	NA	AC084879.1
0.285381	-9.92906e-09	0.00144269	0.837402	NA	AC087071.2
0.0959283	1.99964e-07	0.00144269	0.751728	NA	AC087164.1
0.258152	9.37005e-07	0.00144269	0.268817	NA	AC087239.1
0.200939	-1.71674e-07	0.00144269	0.974385	NA	AC087242.1
0	NA	NA	NA	NA	AC087269.1
0	NA	NA	NA	NA	AC087273.1
0.0888204	-6.03927e-08	0.00144269	0.910159	NA	AC087276.2
8.58592	2.05742e-06	0.00144269	0.305589	0.623933	AC087276.3
2.34224	2.2278e-06	0.00144269	0.218171	0.538667	AC087276.4
0.245646	6.31318e-08	0.00144269	0.786806	NA	AC087280.2
0.781996	-1.54327e-06	0.00144269	0.297436	NA	AC087286.2
0	NA	NA	NA	NA	AC087286.3
0.153346	2.55444e-07	0.00144269	0.632467	NA	AC087289.1
0.0559484	1.92062e-07	0.0014427	0.71866	NA	AC087289.2
0.17599	3.04504e-08	0.00144269	0.776757	NA	AC087289.3
0.00603767	4.32863e-08	0.0014427	0.921033	NA	AC087289.5
0.321905	-7.31968e-07	0.00144269	0.519109	NA	AC087294.1
6.33438	-8.75277e-07	0.00144269	0.644186	0.846052	AC087301.1
0.169621	-9.93528e-08	0.00144269	0.927239	NA	AC087362.1
0.465386	-1.61048e-06	0.0014427	0.0801822	NA	AC087362.2
0.12038	-7.05568e-08	0.00144269	0.855124	NA	AC087380.1
0.0709368	-1.07726e-07	0.0014427	0.994958	NA	AC087439.1
0	NA	NA	NA	NA	AC087457.1
144.579	-1.55908e-06	0.00144269	0.48664	0.758078	AC087482.1
1.89536	5.50632e-07	0.00144269	0.527871	0.781744	AC087491.1
7.78105	-6.84598e-06	0.0014427	0.00384419	0.0777572	AC087500.1
0.181679	2.3354e-07	0.00144269	0.528316	NA	AC087521.1
0.948488	-7.13329e-07	0.00144269	0.69864	NA	AC087521.2
0.216123	8.45688e-08	0.00144269	0.852306	NA	AC087521.3
0.0453043	-4.34922e-08	0.0014427	0.872418	NA	AC087565.3
0.279758	-4.09298e-07	0.0014427	0.5038	NA	AC087623.1
16.1909	1.11155e-06	0.00144269	0.420691	0.712582	AC087623.2
1.10213	-1.20922e-06	0.00144269	0.446571	NA	AC087623.4
7.21532	1.78715e-06	0.00144269	0.498663	0.765124	AC087632.1
1.51582	-2.94539e-07	0.00144269	0.795878	0.917896	AC087641.1
0	NA	NA	NA	NA	AC087645.1
8.34747	-7.24901e-07	0.00144268	0.806741	0.922777	AC087741.1
0.565203	-8.19797e-07	0.00144269	0.63586	NA	AC087752.4
0.0100785	-1.2378e-08	0.0014427	0.921033	NA	AC089987.1
0.0942	1.44449e-07	0.00144269	0.999727	NA	AC089987.3
0	NA	NA	NA	NA	AC089999.1
0	NA	NA	NA	NA	AC089999.2
0	NA	NA	NA	NA	AC090001.1
0.0806616	2.80311e-07	0.0014427	0.659821	NA	AC090004.1
0.165407	-2.82988e-07	0.0014427	0.800283	NA	AC090061.1
0.649184	7.36467e-07	0.00144269	0.776511	NA	AC090099.1
0.11324	-4.86415e-08	0.00144269	0.951895	NA	AC090099.2
0	NA	NA	NA	NA	AC090099.4
0.0369256	-1.23339e-07	0.0014427	0.976697	NA	AC090136.3
0.436955	-5.2822e-08	0.00144269	0.879077	NA	AC090150.2
0.0811589	9.26354e-08	0.00144269	0.846704	NA	AC090152.1
0.0584678	5.29325e-08	0.0014427	0.946065	NA	AC090155.1
0.0580909	-2.12536e-07	0.0014427	0.94552	NA	AC090186.1
0.174929	1.62134e-07	0.0014427	0.812189	NA	AC090193.1
5.21165	-7.64417e-07	0.00144269	0.680402	0.864505	AC090197.1
35.2433	5.35013e-06	0.00144269	0.0356532	0.235881	AC090198.1
0	NA	NA	NA	NA	AC090227.1
0.143256	-2.41204e-07	0.0014427	0.792972	NA	AC090241.2
0.0293083	9.74189e-08	0.0014427	0.835062	NA	AC090286.1
0.0445835	-1.34719e-07	0.0014427	0.953247	NA	AC090340.1
0.0726817	-2.24019e-07	0.0014427	0.893998	NA	AC090360.1
0.00761727	-3.33186e-08	0.0014427	0.921033	NA	AC090371.2
0	NA	NA	NA	NA	AC090386.1
2.23512	-1.68428e-06	0.00144269	0.432406	0.720571	AC090425.2
3.36762	2.6845e-07	0.00144269	0.390927	0.692206	AC090458.1
0	NA	NA	NA	NA	AC090510.3
0	NA	NA	NA	NA	AC090527.2
0	NA	NA	NA	NA	AC090531.1
0.245991	2.94515e-07	0.00144269	0.679778	NA	AC090541.1
0.336741	1.34708e-07	0.00144269	0.858748	NA	AC090568.2
0	NA	NA	NA	NA	AC090572.3
0.575086	-1.30366e-07	0.00144269	0.868618	NA	AC090579.1
1.42548	-1.9738e-06	0.00144269	0.280013	0.599851	AC090607.1
9.61681	6.27432e-07	0.00144269	0.71861	0.881949	AC090616.6
0.438871	-9.12517e-07	0.00144269	0.592022	NA	AC090616.7
0	NA	NA	NA	NA	AC090617.4
0.0373984	3.10591e-08	0.0014427	0.820707	NA	AC090625.2
3.64443	-9.21608e-08	0.00144269	0.849925	0.942442	AC090673.1
0	NA	NA	NA	NA	AC090673.2
2.75379	1.63468e-06	0.00144269	0.0977045	0.377411	AC090772.1
0.0157584	1.18307e-07	0.0014427	0.807296	NA	AC090772.2
0.21465	-6.0012e-08	0.00144269	0.951177	NA	AC090772.3
10.0706	2.35326e-07	0.00144269	0.880586	0.955469	AC090825.1
10.0706	2.35326e-07	0.00144269	0.880586	0.955469	AC090825.1
0	NA	NA	NA	NA	AC090825.2
0	NA	NA	NA	NA	AC090826.2
0.984196	4.08552e-07	0.00144269	0.39689	NA	AC090877.2
0.0215491	-6.51688e-08	0.0014427	0.951017	NA	AC090907.1
0.289058	8.62912e-07	0.00144269	0.625501	NA	AC090907.2
11.6551	-3.43463e-07	0.00144269	0.859725	0.947523	AC090922.1
2.17207	7.08636e-07	0.00144269	0.362535	0.671505	AC090971.2
0.0776383	-2.37496e-07	0.0014427	0.923411	NA	AC091045.1
163.095	-8.20948e-06	0.00144269	0.0249031	0.200191	AC091046.3
0	NA	NA	NA	NA	AC091053.1
0.797609	2.03346e-07	0.00144269	0.281464	NA	AC091060.1
0	NA	NA	NA	NA	AC091062.1
0.0247801	4.05055e-08	0.00144269	0.841877	NA	AC091100.1
0	NA	NA	NA	NA	AC091117.1
0.0274146	-4.68969e-08	0.0014427	0.946651	NA	AC091117.2
15.9276	1.48539e-06	0.00144269	0.527635	0.781744	AC091132.1
0.346622	-5.14857e-08	0.00144269	0.746725	NA	AC091132.2
0	NA	NA	NA	NA	AC091133.1
0.0643904	-2.09553e-08	0.00144269	0.999541	NA	AC091152.2
0.248907	-2.24945e-07	0.00144269	0.76831	NA	AC091153.2
0	NA	NA	NA	NA	AC091153.4
[truncated: 24,755 more rows]

## Sheet: Supp_Table_3
Supplementary Table 3: All genes compared in the male versus female groups with their associated statistics.
baseMean	log2FoldChange	lfcSE	pvalue	padj	gene
0.40083	8.20813e-07	0.00144269	0.192643	NA	A1BG-AS1
0.202195	1.05683e-07	0.0014427	0.746093	NA	A1BG
1070.71	-1.75837e-06	0.00144269	0.359318	0.856505	A1CF
1.47038	1.81204e-06	0.0014427	0.0135273	NA	A2M-AS1
0	NA	NA	NA	NA	A2ML1-AS1
26.3074	9.76803e-07	0.00144269	0.652617	0.937912	A2ML1
0.538874	9.62099e-07	0.00144269	0.0999704	NA	A2MP1
53540.3	-1.85247e-06	0.00144268	0.593387	0.923826	A2M
18.2766	1.5863e-06	0.00144269	0.188541	0.738044	A3GALT2
749.463	1.37922e-06	0.00144269	0.402102	0.872753	A4GALT
105.919	-7.32131e-07	0.00144269	0.73192	0.954377	A4GNT
1899.99	1.34028e-06	0.00144268	0.63016	0.931204	AAAS
457.765	3.11385e-06	0.00144269	0.223657	0.763409	AACS
0.0275261	4.01172e-08	0.0014427	0.905305	NA	AADACL2-AS1
10.0013	4.96652e-07	0.00144269	0.599234	0.924643	AADACL2
0.178489	8.34252e-08	0.00144269	0.884401	NA	AADACL3
1.33522	-1.19592e-07	0.00144269	0.78241	NA	AADACL4
1.69378	1.81388e-07	0.00144269	0.715539	NA	AADAC
317.589	-5.94136e-08	0.00144268	0.982899	0.997445	AADAT
294.468	1.02485e-06	0.00144268	0.775433	0.961204	AAED1
1009.48	-1.4798e-05	0.00144268	0.0169421	0.309444	AAGAB
3153.17	-4.49806e-06	0.00144263	0.517501	0.909925	AAK1
141.346	1.94262e-06	0.00144265	0.732884	0.954857	AAMDC
1524.59	1.31946e-06	0.00144269	0.576626	0.922019	AAMP
11.9155	1.33777e-06	0.00144269	0.225494	0.763823	AANAT
514.734	1.09547e-06	0.00144269	0.647986	0.937188	AAR2
2.99568	2.73356e-07	0.00144269	0.551912	0.918184	AARD
474.199	1.18898e-06	0.00144268	0.663317	0.94027	AARS2
11.9368	2.4881e-06	0.00144269	0.364714	0.856914	AARSD1
6846.93	-2.43227e-05	0.00144278	0.998475	0.99978	AARS
290.258	-8.63678e-06	0.00144266	0.143635	0.682283	AASDHPPT
1289.6	-9.53948e-06	0.00144263	0.198293	0.743939	AASDH
2669.09	-9.46285e-07	0.00144267	0.802944	0.96904	AASS
2047.16	1.36023e-05	0.00144267	0.027794	0.385936	AATF
0.259176	1.55073e-07	0.0014427	0.660852	NA	AATK-AS1
37.2716	4.68499e-07	0.00144269	0.645684	0.936632	AATK
0.615102	4.20759e-07	0.00144269	0.36846	NA	ABALON
695.49	3.7413e-06	0.00144269	0.0655096	0.536004	ABAT
549.237	3.42696e-07	0.00144269	0.336037	0.844725	ABCA10
47.7355	1.04394e-06	0.00144268	0.71976	0.952465	ABCA11P
1533.76	1.08783	0.457333	0.000234127	0.0249662	ABCA12
70.1562	2.54151e-06	0.00144269	0.47299	0.898614	ABCA13
17807.9	7.01136e-06	0.00144268	0.0927679	0.596815	ABCA1
1448.83	6.50173e-09	0.00144269	0.993088	0.999567	ABCA2
2148.23	2.96318e-06	0.00144269	0.0760591	0.55614	ABCA3
94.3544	1.08621e-06	0.00144269	0.601262	0.924643	ABCA4
3296.15	-3.5322e-06	0.00144267	0.411022	0.87504	ABCA5
848.594	1.33461e-06	0.00144269	0.502557	0.905232	ABCA6
341.24	1.64717e-06	0.00144269	0.213846	0.756984	ABCA7
767.68	1.25732e-06	0.00144269	0.525146	0.912563	ABCA8
0.168805	2.62145e-07	0.0014427	0.584065	NA	ABCA9-AS1
404.379	7.83743e-08	0.00144269	0.227134	0.76428	ABCA9
811.586	2.6308e-06	0.00144265	0.659217	0.939671	ABCB10
8.34512	1.301e-06	0.00144269	0.154557	0.699438	ABCB11
3861.02	0.942257	0.955303	0.00192529	0.100162	ABCB1
764.188	3.33671e-06	0.00144269	0.145478	0.686174	ABCB4
27.2982	-3.55304e-07	0.00144269	0.741295	0.956274	ABCB5
58.3542	2.63082e-06	0.00144269	0.1105	0.633596	ABCB6
3074.71	1.75413e-06	0.00144263	0.803102	0.96904	ABCB7
227.227	1.2277e-06	0.00144269	0.612248	0.92646	ABCB8
60.7272	-2.92426e-07	0.00144269	0.869147	0.981342	ABCB9
345.759	2.35006e-06	0.00144269	0.248757	0.783751	ABCC10
8.46118	-2.33995e-06	0.00144269	0.166461	0.71397	ABCC11
1.38515	1.84383e-08	0.00144269	0.834266	NA	ABCC12
1.21193	8.09191e-08	0.00144269	0.889971	NA	ABCC13
3900.36	1.57306e-06	0.00144268	0.574535	0.921266	ABCC1
4665.65	4.77511e-06	0.00144269	0.00677098	0.195346	ABCC2
6375.68	5.88686e-06	0.0014427	0.00298569	0.125804	ABCC3
4404.6	-5.78182e-07	0.00144266	0.908929	0.988668	ABCC4
0.106835	1.43837e-06	0.0014427	0.996482	NA	ABCC5-AS1
1979.09	-3.89984e-06	0.00144268	0.207523	0.753037	ABCC5
87.9119	1.94841e-06	0.00144269	0.113759	0.639391	ABCC6P1
41.8894	9.67564e-07	0.00144269	0.326502	0.839394	ABCC6P2
1150.7	2.08599e-06	0.00144269	0.137667	0.675345	ABCC6
33.232	7.7048e-07	0.00144269	0.511829	0.907573	ABCC8
3926.5	-7.75945e-06	0.00144269	0.0340726	0.419627	ABCC9
320.887	1.49503e-06	0.00144269	0.238196	0.776151	ABCD1
129.366	2.2287e-06	0.00144269	0.346382	0.850464	ABCD2
8043.62	-2.609e-06	0.00144265	0.642499	0.935773	ABCD3
1001.52	2.1608e-06	0.00144268	0.479359	0.900113	ABCD4
1785.57	-1.73438e-05	0.00144264	0.0490991	0.481536	ABCE1
2666.91	2.73568e-06	0.00144265	0.624285	0.931004	ABCF1
1248.01	-2.67283e-07	0.00144266	0.956367	0.995122	ABCF2
1132.81	3.82972e-07	0.00144268	0.904458	0.988208	ABCF3
1791.77	1.89585e-06	0.00144269	0.80084	0.968849	ABCG1
1124.17	-3.20378e-06	0.00144269	0.203185	0.749127	ABCG2
9.43199	6.86116e-07	0.00144269	0.525549	0.912596	ABCG4
71.1697	4.8574e-07	0.00144269	0.772275	0.960802	ABCG5
8.27758	3.22016e-07	0.00144269	NA	NA	ABCG8
553.283	-8.48109e-07	0.00144268	0.78082	0.962581	ABHD10
0.131553	1.04297e-07	0.0014427	0.728308	NA	ABHD11-AS1
137.066	1.97773e-06	0.00144269	0.347733	0.850464	ABHD11
114.127	3.67786e-06	0.00144269	0.0147725	0.290647	ABHD12B
3635.97	4.95376e-05	0.0014431	0.875045	0.982315	ABHD12
409.986	-1.29225e-05	0.00144268	0.0281417	0.38742	ABHD13
0	NA	NA	NA	NA	ABHD14A-ACY1
19.8498	1.40468e-06	0.00144269	0.352909	0.853464	ABHD14A
120.311	-1.37861e-06	0.00144269	0.501398	0.905232	ABHD14B
0	NA	NA	NA	NA	ABHD15-AS1
90.8556	2.4127e-06	0.00144269	0.0732378	0.551742	ABHD15
7.82928	1.45743e-08	0.00144269	0.99612	0.99978	ABHD16A
0	NA	NA	NA	NA	ABHD16B
0	NA	NA	NA	NA	ABHD17AP2
188.261	-6.74393e-08	0.00144269	0.94695	0.994198	ABHD17A
529.878	-1.48689e-05	0.00144266	0.0353827	0.426293	ABHD17B
43.0499	-4.15777e-06	0.00144269	0.0437387	0.461873	ABHD17C
788.664	-1.93288e-06	0.00144263	0.77979	0.9622	ABHD18
59.7952	5.0547e-06	0.00144269	0.0146126	0.28927	ABHD1
1181.74	-5.44807e-06	0.00144269	0.039355	0.442136	ABHD2
325.945	-9.41595e-06	0.00144269	0.00686998	0.196441	ABHD3
289.072	9.30147e-07	0.00144269	0.717846	0.95239	ABHD4
534.462	-1.08352e-05	0.00144267	0.0540494	0.499876	ABHD5
378.164	6.52952e-08	0.00144269	0.984492	0.997652	ABHD6
33.8687	7.17366e-07	0.00144269	0.488476	0.901505	ABHD8
2924.13	1.10343e-05	0.00144257	0.28804	0.815075	ABI1
1121.6	2.67455e-09	0.00144263	0.998212	0.99978	ABI2
17208.6	2.08086e-06	0.00144269	0.359944	0.856811	ABI3BP
113.227	1.05871e-06	0.00144269	0.467916	0.897535	ABI3
1394.51	1.2784e-06	0.00144268	0.694966	0.947083	ABL1
2302.61	6.02854e-06	0.00144268	0.150118	0.694401	ABL2
3640.7	2.18288e-06	0.00144267	0.582577	0.922717	ABLIM1
199.227	1.09928	0.523034	0.000337618	0.0322592	ABLIM2
2711.56	3.25536e-06	0.00144269	0.214162	0.757199	ABLIM3
178.674	-1.11664e-06	0.00144269	0.481137	0.900113	ABO
131.535	-1.3277e-06	0.00144268	0.622702	0.93042	ABRACL
10.5557	2.27861e-06	0.0014427	0.00436891	0.153317	ABRA
653.426	-4.48494e-06	0.00144266	0.371608	0.858879	ABRAXAS1
793.702	-2.11996e-06	0.00144264	0.737743	0.955359	ABRAXAS2
1505.44	1.59032e-06	0.00144268	0.586539	0.923091	ABR
103.964	-1.86541e-07	0.00144269	0.900607	0.987852	ABT1
286.475	8.17088e-07	0.00144269	0.568719	0.920366	ABTB1
355.776	-2.74995e-07	0.00144269	0.829457	0.97397	ABTB2
0.0715709	-6.9953e-08	0.0014427	0.900479	NA	AC000032.1
0	NA	NA	NA	NA	AC000035.1
0.0298382	4.05067e-08	0.0014427	0.886823	NA	AC000041.1
0	NA	NA	NA	NA	AC000061.1
1.56786	-1.30846e-07	0.00144269	0.930814	NA	AC000068.2
0.876271	6.41342e-07	0.00144269	0.431263	NA	AC000120.1
0.401877	6.50978e-07	0.00144269	0.164913	NA	AC002056.2
0.215144	1.73229e-07	0.00144269	0.639904	NA	AC002064.2
0.0717114	1.37887e-08	0.0014427	0.967554	NA	AC002066.1
0.144211	-1.11573e-07	0.00144269	0.907858	NA	AC002070.1
0	NA	NA	NA	NA	AC002094.1
0	NA	NA	NA	NA	AC002094.3
0	NA	NA	NA	NA	AC002116.1
12.2381	1.98724e-06	0.00144269	0.143592	0.682283	AC002116.2
0	NA	NA	NA	NA	AC002310.2
0	NA	NA	NA	NA	AC002310.4
0	NA	NA	NA	NA	AC002310.5
0	NA	NA	NA	NA	AC002347.2
17.4636	1.86579e-06	0.00144269	0.0640967	0.530963	AC002350.2
0	NA	NA	NA	NA	AC002378.1
0	NA	NA	NA	NA	AC002398.2
0.259355	-3.38061e-07	0.00144269	0.807277	NA	AC002401.1
0	NA	NA	NA	NA	AC002407.1
0.792684	2.35579e-07	0.00144269	0.547898	NA	AC002429.2
0.0610618	8.45314e-08	0.0014427	0.890445	NA	AC002456.1
0	NA	NA	NA	NA	AC002465.1
0.0473317	4.54581e-08	0.0014427	0.888473	NA	AC002467.1
0	NA	NA	NA	NA	AC002472.1
0.0875893	5.56566e-08	0.0014427	0.852392	NA	AC002472.2
0.0512548	4.40134e-08	0.0014427	0.848375	NA	AC002550.1
6.94334	1.70496e-06	0.00144269	0.465849	0.897161	AC002553.1
2.45801	3.92015e-07	0.00144269	0.767095	0.960802	AC002558.2
33.1579	-6.80046e-07	0.00144269	0.690271	0.946926	AC002563.1
0	NA	NA	NA	NA	AC002985.1
0	NA	NA	NA	NA	AC002994.1
0	NA	NA	NA	NA	AC002996.1
160.44	-4.96886e-06	0.00144268	0.20012	0.746093	AC003002.1
0	NA	NA	NA	NA	AC003002.2
0.0137073	3.38987e-08	0.0014427	0.923838	NA	AC003002.3
0.0562107	-1.21889e-07	0.0014427	0.913203	NA	AC003002.4
0	NA	NA	NA	NA	AC003005.1
0.55773	5.50953e-07	0.00144269	0.307702	NA	AC003006.1
0.0761582	9.88412e-08	0.0014427	0.849125	NA	AC003043.1
0.470655	5.16627e-07	0.00144269	0.488232	NA	AC003070.1
0.10726	-1.59839e-07	0.0014427	0.895359	NA	AC003075.1
0	NA	NA	NA	NA	AC003098.1
8.87227	2.23535e-06	0.00144269	0.0221165	0.351723	AC003101.1
30.0358	-6.77499e-07	0.00144268	0.852506	0.977557	AC003681.1
0	NA	NA	NA	NA	AC003688.1
0.531275	-1.3908e-07	0.00144269	0.892354	NA	AC003688.2
0.0620061	5.77222e-08	0.0014427	0.881741	NA	AC003956.1
0.00939944	3.22427e-08	0.0014427	0.923838	NA	AC003958.2
0	NA	NA	NA	NA	AC003965.2
0	NA	NA	NA	NA	AC003986.1
0.905739	-2.34488e-07	0.00144269	0.828685	NA	AC003991.1
3.69535	3.67651e-07	0.00144269	0.755932	0.959039	AC003991.2
0.621685	-1.82142e-06	0.00144269	0.121054	NA	AC004034.1
0.412899	-4.02874e-08	0.00144269	0.950812	NA	AC004039.1
0.0716724	2.27735e-08	0.0014427	0.947339	NA	AC004076.1
0.211148	1.26974e-07	0.0014427	0.677868	NA	AC004080.1
0	NA	NA	NA	NA	AC004080.3
0	NA	NA	NA	NA	AC004080.5
0	NA	NA	NA	NA	AC004080.6
0.494332	8.88319e-08	0.00144269	0.713382	NA	AC004112.1
0	NA	NA	NA	NA	AC004147.2
0	NA	NA	NA	NA	AC004147.4
131.752	1.24486e-06	0.00144269	0.627239	0.931004	AC004148.2
1.79253	-2.37591e-06	0.00144269	0.139842	0.678133	AC004160.1
0.267628	-2.47538e-07	0.00144269	0.730512	NA	AC004160.2
0.215999	-4.1967e-07	0.00144269	0.670471	NA	AC004217.2
0	NA	NA	NA	NA	AC004223.3
0	NA	NA	NA	NA	AC004224.2
0.0147215	-1.57118e-08	0.0014427	0.920478	NA	AC004231.1
0.0317712	5.45473e-08	0.0014427	0.88557	NA	AC004231.3
0.282294	-4.68808e-07	0.00144269	0.641834	NA	AC004241.1
0.341952	-1.34976e-07	0.00144269	0.903237	NA	AC004253.1
0.890397	9.5385e-08	0.00144269	0.83704	NA	AC004264.1
0	NA	NA	NA	NA	AC004408.1
0	NA	NA	NA	NA	AC004408.2
0	NA	NA	NA	NA	AC004448.5
286.018	3.23328e-06	0.00144269	0.247308	0.782436	AC004453.1
0.170089	2.04583e-07	0.0014427	0.627788	NA	AC004466.1
0.0275113	5.60308e-08	0.0014427	0.901418	NA	AC004471.1
0.270681	1.03422e-08	0.00144269	0.967776	NA	AC004490.1
3.2321	-1.85394e-07	0.00144269	0.888886	0.984437	AC004494.1
0.0157584	4.45482e-08	0.0014427	0.899421	NA	AC004522.1
0.0168928	4.25304e-09	0.0014427	0.930844	NA	AC004522.2
0	NA	NA	NA	NA	AC004528.1
0	NA	NA	NA	NA	AC004528.2
3.50979	-1.03611e-06	0.00144269	0.551928	0.918184	AC004540.2
0.0100785	-1.33232e-07	0.0014427	0.983779	NA	AC004551.1
0	NA	NA	NA	NA	AC004590.1
1.1566	1.64072e-06	0.00144269	0.165103	NA	AC004594.1
0.222748	-2.6947e-07	0.00144269	0.840948	NA	AC004596.1
0.397881	9.37815e-08	0.00144269	0.800797	NA	AC004623.1
17.4175	2.24903e-06	0.00144269	0.0347512	0.422909	AC004687.1
0	NA	NA	NA	NA	AC004691.2
0.021588	3.84466e-08	0.0014427	0.905305	NA	AC004692.2
0.10686	-6.80537e-08	0.0014427	0.889488	NA	AC004696.1
0.0228684	-1.92141e-09	0.0014427	0.919273	NA	AC004702.1
0	NA	NA	NA	NA	AC004707.1
0.0427023	6.57529e-08	0.0014427	0.851706	NA	AC004754.1
0.856264	3.75598e-07	0.00144269	0.652098	NA	AC004771.1
0.856264	3.75598e-07	0.00144269	0.652098	NA	AC004771.1
0.318471	-6.90348e-07	0.00144269	0.727759	NA	AC004771.2
0.0423242	-1.11572e-07	0.0014427	0.933979	NA	AC004771.3
0	NA	NA	NA	NA	AC004771.4
3.46211	5.76684e-07	0.00144269	0.615336	0.927831	AC004771.5
0.0409576	5.20746e-09	0.0014427	0.919273	NA	AC004784.1
0.277507	6.1156e-08	0.0014427	0.713392	NA	AC004801.3
0	NA	NA	NA	NA	AC004801.4
0.0373984	-1.69939e-07	0.0014427	0.902844	NA	AC004805.1
0.636976	-5.27164e-07	0.00144269	0.499814	NA	AC004812.2
0	NA	NA	NA	NA	AC004824.1
0.0187989	3.75522e-08	0.0014427	0.905305	NA	AC004824.2
0.00939944	3.22427e-08	0.0014427	0.923838	NA	AC004828.1
0.0114342	-2.45056e-09	0.0014427	0.930844	NA	AC004830.1
0.0172786	5.27906e-08	0.0014427	0.901557	NA	AC004832.1
0	NA	NA	NA	NA	AC004832.3
0.13606	-5.09948e-08	0.00144269	0.981702	NA	AC004834.1
0	NA	NA	NA	NA	AC004837.1
0	NA	NA	NA	NA	AC004837.3
1.13258	1.13873e-06	0.00144269	0.153681	NA	AC004846.1
0.179968	1.94807e-07	0.0014427	0.594976	NA	AC004846.2
0.113165	-2.02063e-07	0.00144269	0.935961	NA	AC004854.2
1.26127	2.05211e-07	0.00144269	0.661156	NA	AC004865.2
0.686894	3.6426e-07	0.00144269	0.419147	NA	AC004877.1
2.46857	-3.05303e-06	0.00144269	0.0731661	0.551482	AC004878.3
3.25848	2.39076e-07	0.00144269	0.709754	0.949571	AC004878.6
3.37903	1.77018e-07	0.00144269	0.890358	0.984754	AC004884.2
0	NA	NA	NA	NA	AC004888.1
0.448149	-2.56674e-07	0.00144269	0.847736	NA	AC004889.1
0.448149	-2.56674e-07	0.00144269	0.847736	NA	AC004889.1
4.24726	-7.13578e-07	0.00144269	0.677424	0.94263	AC004890.2
3.63978	5.20909e-07	0.00144269	0.704498	0.949128	AC004893.2
0.175885	-1.57539e-07	0.0014427	0.75634	NA	AC004906.1
0.0918997	-1.00651e-07	0.00144269	0.932797	NA	AC004917.1
1.92238	-1.06863e-06	0.00144269	0.483018	0.900537	AC004918.1
20.6401	1.72425e-06	0.00144269	0.473794	0.899184	AC004922.1
0.105156	7.94826e-08	0.0014427	0.801697	NA	AC004923.4
0.36617	-3.62685e-07	0.00144269	0.762594	NA	AC004943.1
1.42138	1.29554e-06	0.00144269	0.207802	NA	AC004943.2
12.0543	-1.64496e-07	0.00144269	0.88854	0.984412	AC004951.1
126.413	7.86503e-07	0.00144269	0.600928	0.924643	AC004951.2
2.83799	-7.78409e-08	0.00144269	0.913534	0.988967	AC004951.3
0.0226006	1.0869e-08	0.0014427	0.897893	NA	AC004951.4
0	NA	NA	NA	NA	AC004973.1
23.195	-6.42586e-07	0.00144269	0.707871	0.949359	AC004980.1
0.00905593	-5.02949e-09	0.0014427	0.930844	NA	AC004997.1
14.9839	-3.22607e-07	0.00144269	0.892771	0.985551	AC005000.1
2.54827	1.5415e-06	0.00144269	0.290663	0.817437	AC005005.3
0.136342	-2.81007e-07	0.0014427	0.627147	NA	AC005008.2
0	NA	NA	NA	NA	AC005009.2
0.10714	9.18254e-08	0.0014427	0.79906	NA	AC005013.1
0	NA	NA	NA	NA	AC005020.2
39.9718	1.03046e-06	0.00144269	0.55439	0.918184	AC005021.1
4.35949	-3.7601e-07	0.00144269	0.824646	0.973065	AC005034.5
0	NA	NA	NA	NA	AC005037.1
0.192355	-1.5269e-08	0.00144269	0.880513	NA	AC005037.2
0.0701751	5.83151e-08	0.0014427	0.844471	NA	AC005041.1
0.591645	-4.85764e-07	0.00144269	0.485949	NA	AC005056.1
0	NA	NA	NA	NA	AC005064.1
3.46571	2.76365e-06	0.00144269	0.11039	0.633596	AC005070.3
0.3501	1.33755e-07	0.00144269	0.791766	NA	AC005071.1
6.41001	-1.91843e-07	0.00144269	0.909752	0.988856	AC005082.1
0	NA	NA	NA	NA	AC005154.6
1.13495	4.90213e-07	0.00144269	0.485631	NA	AC005162.3
0	NA	NA	NA	NA	AC005209.1
0	NA	NA	NA	NA	AC005220.1
0.0686534	9.45066e-08	0.0014427	0.811829	NA	AC005225.1
0.18705	-2.59208e-07	0.00144269	0.907645	NA	AC005225.2
0.030951	-9.47106e-08	0.00144269	0.915492	NA	AC005225.3
0	NA	NA	NA	NA	AC005234.1
0.0977037	-2.04191e-07	0.00144269	0.844479	NA	AC005237.1
0	NA	NA	NA	NA	AC005253.2
0	NA	NA	NA	NA	AC005258.1
0.0661601	1.07286e-08	0.0014427	0.927481	NA	AC005261.3
0	NA	NA	NA	NA	AC005262.2
0.323589	8.53104e-08	0.00144269	0.954925	NA	AC005264.1
2.19398	2.43684e-07	0.00144269	0.903815	0.988208	AC005274.1
0	NA	NA	NA	NA	AC005277.1
0	NA	NA	NA	NA	AC005281.1
1.34328	-7.42068e-07	0.00144269	0.639162	NA	AC005288.1
0	NA	NA	NA	NA	AC005291.1
0.0463279	1.37841e-07	0.0014427	0.900479	NA	AC005291.2
0.0114342	-2.45056e-09	0.0014427	0.930844	NA	AC005306.1
1.22933	4.61357e-07	0.00144269	0.464658	NA	AC005323.2
0	NA	NA	NA	NA	AC005324.1
0.448101	2.62765e-08	0.00144269	0.999195	NA	AC005324.3
0	NA	NA	NA	NA	AC005324.4
0.0114706	3.16922e-08	0.0014427	0.923838	NA	AC005324.5
0.0387847	7.59087e-08	0.0014427	0.89379	NA	AC005329.1
0.0458823	4.31234e-08	0.0014427	0.867931	NA	AC005329.3
1.69145	2.89744e-07	0.00144269	0.527917	NA	AC005332.3
0	NA	NA	NA	NA	AC005342.2
0.0350201	2.68876e-09	0.00144269	0.9826	NA	AC005358.1
0.0350201	2.68876e-09	0.00144269	0.9826	NA	AC005358.1
0.547989	-1.07785e-07	0.00144269	0.898442	NA	AC005358.2
0	NA	NA	NA	NA	AC005363.1
0.0915892	1.03201e-07	0.0014427	0.845951	NA	AC005387.1
0.0270701	3.87211e-08	0.0014427	0.912293	NA	AC005387.2
0	NA	NA	NA	NA	AC005392.3
0.583183	1.88691e-06	0.00144269	0.386233	NA	AC005410.1
0	NA	NA	NA	NA	AC005410.2
7.51299	-1.08038e-06	0.00144269	0.305428	0.824253	AC005477.1
1.86975	-1.64378e-06	0.00144269	0.316039	0.834601	AC005480.1
0.764681	-4.30434e-07	0.00144269	0.484251	NA	AC005481.1
0.0628186	1.07743e-07	0.0014427	0.881962	NA	AC005493.1
0.192121	1.72856e-08	0.00144269	0.79734	NA	AC005498.3
0.393928	-1.53505e-07	0.00144269	0.908061	NA	AC005519.2
0.0600733	1.29013e-07	0.0014427	0.847891	NA	AC005520.1
0	NA	NA	NA	NA	AC005523.2
0.100234	-3.41327e-08	0.0014427	0.869841	NA	AC005529.1
2.64249	-4.32943e-08	0.00144269	0.954978	0.995043	AC005534.1
0	NA	NA	NA	NA	AC005538.1
0	NA	NA	NA	NA	AC005538.2
1.85046	1.79766e-07	0.00144269	0.786856	0.965794	AC005540.1
0	NA	NA	NA	NA	AC005544.1
0	NA	NA	NA	NA	AC005559.1
1.13838	-7.94417e-07	0.00144269	0.898855	NA	AC005562.1
0.031664	4.02705e-08	0.0014427	0.886823	NA	AC005578.1
0.0519798	-1.9493e-07	0.00144269	0.843877	NA	AC005586.1
0	NA	NA	NA	NA	AC005606.1
0	NA	NA	NA	NA	AC005606.2
0	NA	NA	NA	NA	AC005609.1
0	NA	NA	NA	NA	AC005609.3
0	NA	NA	NA	NA	AC005609.5
0	NA	NA	NA	NA	AC005614.2
0	NA	NA	NA	NA	AC005618.3
0	NA	NA	NA	NA	AC005618.4
0	NA	NA	NA	NA	AC005625.1
0	NA	NA	NA	NA	AC005670.2
0.0480971	4.54489e-08	0.0014427	0.905305	NA	AC005697.1
0.12404	-6.01083e-08	0.00144269	0.910095	NA	AC005697.2
0.0497063	2.63142e-08	0.0014427	0.89379	NA	AC005702.1
0	NA	NA	NA	NA	AC005702.2
0.219962	4.65484e-08	0.0014427	0.76219	NA	AC005703.6
0	NA	NA	NA	NA	AC005722.3
15.5422	-1.19929e-06	0.00144269	0.653647	0.938553	AC005726.2
0.247847	5.37425e-07	0.00144269	0.466329	NA	AC005726.3
0	NA	NA	NA	NA	AC005726.5
0.186453	6.84405e-08	0.00144269	0.898414	NA	AC005740.3
0.261211	2.28597e-08	0.00144269	0.870219	NA	AC005746.2
0	NA	NA	NA	NA	AC005759.1
0.0539829	5.81261e-08	0.0014427	0.900479	NA	AC005775.1
0.158767	1.00706e-07	0.0014427	0.805344	NA	AC005779.1
0	NA	NA	NA	NA	AC005779.2
0.827051	4.19895e-07	0.00144269	0.656705	NA	AC005785.1
0	NA	NA	NA	NA	AC005786.3
0	NA	NA	NA	NA	AC005789.1
0	NA	NA	NA	NA	AC005821.1
0.196868	2.73716e-07	0.00144269	0.609257	NA	AC005828.1
0	NA	NA	NA	NA	AC005828.3
0.0883484	-4.23716e-09	0.00144269	0.890405	NA	AC005832.4
0	NA	NA	NA	NA	AC005833.1
0	NA	NA	NA	NA	AC005833.3
0	NA	NA	NA	NA	AC005837.2
0	NA	NA	NA	NA	AC005838.1
0	NA	NA	NA	NA	AC005841.1
0	NA	NA	NA	NA	AC005841.1
3.52348	-3.81465e-07	0.00144269	0.760782	0.960525	AC005841.2
0.0850516	-3.74188e-08	0.00144269	0.941114	NA	AC005842.1
0.27873	-2.01596e-07	0.00144269	0.668455	NA	AC005863.1
26.3669	1.74789e-07	0.00144269	0.873662	0.982133	AC005865.2
0.198976	-3.51802e-07	0.00144269	0.74158	NA	AC005884.1
0.0650623	-1.87998e-07	0.0014427	0.906893	NA	AC005884.2
0	NA	NA	NA	NA	AC005899.4
0.808356	7.46929e-08	0.00144269	0.90607	NA	AC005899.8
0.00787919	8.79312e-09	0.0014427	0.920478	NA	AC005906.2
0.436049	4.54937e-07	0.00144269	0.586076	NA	AC005920.2
12.7152	5.20664e-08	0.00144269	0.984889	0.997732	AC005921.3
0	NA	NA	NA	NA	AC005943.1
0.0192298	-1.40056e-08	0.0014427	0.89584	NA	AC005954.2
0	NA	NA	NA	NA	AC005972.4
0	NA	NA	NA	NA	AC005996.2
15.3095	5.2999e-07	0.00144269	0.570947	0.920603	AC006014.10
0.199444	-1.08676e-07	0.00144269	0.845578	NA	AC006017.1
0	NA	NA	NA	NA	AC006026.3
0.750417	-8.01134e-07	0.00144269	0.416219	NA	AC006030.1
0	NA	NA	NA	NA	AC006035.1
0.736677	-8.28644e-07	0.00144269	0.142902	NA	AC006042.1
0.219834	1.92698e-07	0.00144269	0.553471	NA	AC006042.2
0.546202	1.99577e-07	0.00144269	0.771714	NA	AC006059.1
8.24529	1.84165e-07	0.00144269	0.935445	0.992143	AC006064.2
0	NA	NA	NA	NA	AC006064.4
42772.3	-3.45176e-06	0.00144265	0.532468	0.915666	AC006064.5
0.0187989	3.75522e-08	0.0014427	0.905305	NA	AC006070.1
0.151883	-2.3896e-07	0.00144269	0.877154	NA	AC006111.1
0.151883	-2.3896e-07	0.00144269	0.877154	NA	AC006111.1
0.0271678	-1.32164e-09	0.0014427	0.910591	NA	AC006115.1
0.0399716	-5.98421e-08	0.0014427	0.919273	NA	AC006115.3
0.272847	1.36442e-07	0.00144269	0.875008	NA	AC006116.10
0	NA	NA	NA	NA	AC006116.7
2.47425	-3.36488e-09	0.00144269	0.997587	0.99978	AC006128.1
0	NA	NA	NA	NA	AC006130.1
1.47684	9.61198e-08	0.00144269	0.930819	NA	AC006145.1
0.770114	7.79117e-07	0.0014427	0.137078	NA	AC006148.1
0	NA	NA	NA	NA	AC006153.1
0.0800995	7.0164e-08	0.0014427	0.78802	NA	AC006160.1
0.712662	2.01963e-07	0.00144269	0.800635	NA	AC006213.1
0.0229411	3.89203e-08	0.0014427	0.905305	NA	AC006213.3
0.683369	6.637e-07	0.00144269	0.338116	NA	AC006254.1
0	NA	NA	NA	NA	AC006262.3
0.746881	-8.84861e-07	0.00144269	0.238707	NA	AC006288.1
0.357081	1.73923e-08	0.0014427	0.779788	NA	AC006299.1
12.8449	8.20437e-07	0.00144269	0.259703	0.793751	AC006305.1
30.1593	-9.40668e-08	0.00144269	0.913556	0.988967	AC006329.1
0.0565962	-2.81842e-07	0.0014427	0.798685	NA	AC006333.1
0.0840154	-5.12491e-08	0.00144269	0.947994	NA	AC006369.1
0.785169	7.45267e-07	0.00144269	0.309531	NA	AC006372.1
0.415114	2.12015e-07	0.00144269	0.465314	NA	AC006378.1
0.133628	-5.26805e-08	0.00144269	0.90138	NA	AC006387.1
0	NA	NA	NA	NA	AC006435.1
0.559502	3.41988e-07	0.00144269	0.592849	NA	AC006435.2
0	NA	NA	NA	NA	AC006441.3
0.154338	-1.04016e-07	0.00144269	0.897088	NA	AC006449.2
0.00939944	3.22427e-08	0.0014427	0.923838	NA	AC006449.3
0.0883665	-1.9108e-07	0.0014427	0.84728	NA	AC006449.5
0	NA	NA	NA	NA	AC006450.2
0	NA	NA	NA	NA	AC006450.3
0	NA	NA	NA	NA	AC006455.1
0	NA	NA	NA	NA	AC006455.2
0	NA	NA	NA	NA	AC006455.5
0.218931	-3.82824e-07	0.00144269	0.549938	NA	AC006460.1
0.259383	2.42583e-07	0.00144269	0.743793	NA	AC006483.1
0	NA	NA	NA	NA	AC006486.1
0	NA	NA	NA	NA	AC006486.2
0.0248143	7.58249e-08	0.0014427	0.887261	NA	AC006487.1
0.00787919	8.79312e-09	0.0014427	0.920478	NA	AC006487.2
0.463941	8.33396e-07	0.00144269	0.337688	NA	AC006511.5
0	NA	NA	NA	NA	AC006538.2
1.12986	-1.31081e-06	0.00144269	0.228312	NA	AC006547.1
0	NA	NA	NA	NA	AC006547.3
0.503343	-7.00843e-07	0.00144269	0.88588	NA	AC006548.3
0	NA	NA	NA	NA	AC006557.3
0.031325	9.33199e-09	0.0014427	0.912574	NA	AC006581.1
0.304467	9.58048e-08	0.0014427	0.776417	NA	AC006581.2
0.541858	-2.74957e-07	0.00144269	0.448379	NA	AC006942.1
0.0805043	2.64466e-07	0.0014427	0.885302	NA	AC006978.2
0.107956	3.438e-08	0.0014427	0.930979	NA	AC006994.2
0.391637	1.0181e-07	0.00144269	0.93103	NA	AC007000.3
0	NA	NA	NA	NA	AC007036.3
9.33816	-1.00404e-06	0.00144269	0.599004	0.924643	AC007038.1
9.32717	-2.0874e-07	0.00144269	0.921539	0.990194	AC007038.2
0	NA	NA	NA	NA	AC007040.1
0.67683	-2.88438e-07	0.0014427	0.323122	NA	AC007040.2
0	NA	NA	NA	NA	AC007161.3
0.0608497	5.36034e-08	0.0014427	0.881741	NA	AC007182.1
0	NA	NA	NA	NA	AC007192.1
0	NA	NA	NA	NA	AC007192.2
0.0264721	4.00184e-08	0.0014427	0.905305	NA	AC007193.2
0.395657	-1.29482e-07	0.00144269	0.838323	NA	AC007216.1
0.395657	-1.29482e-07	0.00144269	0.838323	NA	AC007216.1
0.169162	3.38446e-08	0.00144269	0.898514	NA	AC007216.4
0.591865	1.39551e-07	0.00144269	0.787644	NA	AC007218.1
0	NA	NA	NA	NA	AC007218.2
112.923	-1.40083e-06	0.00144269	0.525566	0.912596	AC007228.2
0.11072	1.26538e-07	0.0014427	0.762186	NA	AC007240.1
0	NA	NA	NA	NA	AC007250.1
0.134766	9.11335e-08	0.0014427	0.711143	NA	AC007271.1
0.0275261	4.01172e-08	0.0014427	0.905305	NA	AC007277.1
0.146423	5.42211e-08	0.00144269	0.97789	NA	AC007285.1
0.0849805	-1.25824e-07	0.0014427	0.971055	NA	AC007285.2
0.569046	1.90572e-07	0.00144269	0.718684	NA	AC007292.1
0.804975	5.62552e-07	0.00144269	0.361299	NA	AC007292.2
0.0159969	6.75821e-09	0.0014427	0.930844	NA	AC007292.3
0.0611498	4.97732e-08	0.0014427	0.848375	NA	AC007298.1
0	NA	NA	NA	NA	AC007298.2
17.5312	-2.3798e-06	0.00144268	0.50887	0.907541	AC007308.6
0.0480006	8.59977e-08	0.0014427	0.897417	NA	AC007314.1
2.11367	5.00925e-07	0.00144269	0.627037	0.931004	AC007319.1
0	NA	NA	NA	NA	AC007326.4
6.06104	-1.57372e-06	0.00144269	0.363667	0.856914	AC007336.1
0.103038	-6.05582e-08	0.00144269	0.959301	NA	AC007336.3
3.10918	-2.64509e-06	0.00144269	0.692212	0.946926	AC007342.3
9.22957	1.65431e-06	0.00144269	0.421188	0.87828	AC007342.6
0.573117	2.89376e-07	0.00144269	0.517399	NA	AC007362.1
0	NA	NA	NA	NA	AC007375.2
0.616983	4.39305e-07	0.00144269	0.381145	NA	AC007378.1
1.32189	-4.19285e-07	0.00144269	0.776288	NA	AC007388.1
16.2209	-2.47667e-06	0.00144268	0.457604	0.894582	AC007390.2
0.589447	1.23932e-07	0.00144269	0.852653	NA	AC007406.1
0.918109	-6.24741e-07	0.00144269	0.554297	NA	AC007406.3
0.874851	-3.41703e-07	0.00144269	0.625656	NA	AC007406.4
0	NA	NA	NA	NA	AC007421.1
1.33158	-5.19797e-07	0.00144269	0.653179	NA	AC007485.1
0.102186	4.23291e-08	0.0014427	0.905079	NA	AC007493.2
0.358011	1.4679e-07	0.00144269	0.60967	NA	AC007533.1
0.0302489	-4.04193e-08	0.0014427	0.930844	NA	AC007540.1
0.0419399	3.78941e-08	0.0014427	0.900479	NA	AC007546.2
0.0389967	4.46818e-08	0.0014427	0.886823	NA	AC007557.3
0	NA	NA	NA	NA	AC007563.2
24.437	1.61277e-06	0.00144269	0.45177	0.892429	AC007566.1
0.19669	1.51498e-07	0.0014427	0.645234	NA	AC007569.1
0.636058	6.57845e-07	0.00144269	0.298741	NA	AC007570.1
62.0074	4.47619e-07	0.00144269	0.769372	0.960802	AC007601.1
2.02357	8.27839e-07	0.00144269	0.166308	0.713959	AC007608.1
0.0452584	-1.24244e-07	0.00144269	0.968274	NA	AC007608.3
0	NA	NA	NA	NA	AC007610.1
0.82239	8.64663e-07	0.00144269	0.528894	NA	AC007610.2
0.112257	3.38953e-08	0.0014427	0.861096	NA	AC007613.1
0.17769	2.0553e-07	0.00144269	0.643777	NA	AC007619.1
0.729557	-6.60263e-07	0.00144269	0.550018	NA	AC007622.2
0.0433805	-9.67988e-08	0.0014427	0.886684	NA	AC007655.1
0.10514	-2.78865e-08	0.00144269	0.934112	NA	AC007666.1
0.161005	-8.36974e-08	0.00144269	0.897635	NA	AC007673.1
2.47306	-4.42619e-07	0.00144269	0.706811	0.949145	AC007728.1
11.9199	8.07944e-07	0.00144269	0.680806	0.944295	AC007728.2
0	NA	NA	NA	NA	AC007731.5
1.0946	1.03633e-06	0.00144269	0.378134	NA	AC007743.1
0	NA	NA	NA	NA	AC007744.1
1.0033	9.37547e-08	0.00144269	0.829426	NA	AC007750.1
1.18422	-1.27829e-07	0.00144269	0.944817	NA	AC007780.1
0.00787919	8.79312e-09	0.0014427	0.920478	NA	AC007785.1
0.31049	1.14391e-07	0.0014427	0.857985	NA	AC007907.1
0.0337857	9.25925e-09	0.0014427	0.919273	NA	AC007920.1
0.300528	2.98628e-07	0.00144269	0.749944	NA	AC007920.2
0.149167	8.15613e-08	0.0014427	0.785116	NA	AC007922.2
1.59274	1.36218e-06	0.00144269	0.0484649	NA	AC007938.2
0.862805	-1.16397e-07	0.00144269	0.904601	NA	AC007938.3
0.261422	-1.83512e-07	0.00144269	0.866218	NA	AC007952.1
0.261422	-1.83512e-07	0.00144269	0.866218	NA	AC007952.1
17.7519	-1.72242e-06	0.00144269	0.204268	0.749991	AC007952.2
0.401982	-9.45232e-08	0.00144269	0.942389	NA	AC007952.3
125.548	2.41843e-06	0.00144269	0.0605855	0.523907	AC007952.4
0	NA	NA	NA	NA	AC007952.8
0.0470297	6.21093e-08	0.0014427	0.937222	NA	AC007956.1
2.83637	-8.59301e-08	0.00144269	0.921458	0.990194	AC007966.1
0.0690911	-6.46917e-08	0.00144269	0.975433	NA	AC007991.3
0.889368	5.32652e-07	0.00144269	0.307407	NA	AC007991.4
0	NA	NA	NA	NA	AC007993.3
0	NA	NA	NA	NA	AC007998.2
0.231855	3.41997e-07	0.00144269	0.553118	NA	AC007998.3
0.382863	-7.62173e-08	0.00144269	0.864064	NA	AC008011.2
1.39626	6.33147e-07	0.00144269	0.491715	NA	AC008013.1
0.819072	4.66934e-07	0.00144269	0.677585	NA	AC008014.1
368.953	3.90612e-06	0.00144269	0.0933548	0.598618	AC008038.1
0.30913	3.02416e-07	0.00144269	0.754668	NA	AC008040.1
0.0394026	-1.4057e-08	0.00144269	0.985975	NA	AC008050.1
0.0906973	-7.93592e-08	0.00144269	0.962393	NA	AC008056.1
1.07162	1.603e-07	0.0014427	0.509355	NA	AC008060.1
0.782521	3.50179e-07	0.00144269	0.618344	NA	AC008063.1
0.00761727	-1.27775e-07	0.0014427	0.983779	NA	AC008067.1
0.00994606	3.1433e-08	0.0014427	0.923838	NA	AC008073.1
0.247444	1.61489e-07	0.00144269	0.506628	NA	AC008073.2
0.0796363	4.67422e-08	0.0014427	0.810147	NA	AC008073.3
0	NA	NA	NA	NA	AC008079.1
4.07771	1.58086e-06	0.00144269	0.158952	0.702643	AC008079.2
80.9693	2.07399e-06	0.00144269	0.260235	0.793751	AC008080.1
0	NA	NA	NA	NA	AC008103.1
0.875126	6.49698e-07	0.00144269	0.399797	NA	AC008105.1
0.10605	-1.69056e-07	0.0014427	0.995503	NA	AC008105.2
0.847071	-1.81547e-07	0.00144269	0.871304	NA	AC008105.3
4.15076	2.849e-06	0.00144269	0.0126996	0.269951	AC008115.3
0.88708	-1.03638e-06	0.00144269	0.396701	NA	AC008121.3
93.8751	-2.2244e-06	0.00144268	0.413654	0.87504	AC008124.1
0	NA	NA	NA	NA	AC008127.1
1.67294	7.07196e-07	0.00144269	0.152328	NA	AC008132.13
0	NA	NA	NA	NA	AC008133.1
0.179423	-5.14398e-08	0.00144269	0.882012	NA	AC008147.1
1.11289	-4.0907e-07	0.00144269	0.796135	NA	AC008149.1
0	NA	NA	NA	NA	AC008162.2
0.231899	2.90238e-07	0.00144269	0.48538	NA	AC008243.1
0.424416	-1.73722e-07	0.00144269	0.910673	NA	AC008250.1
6.6237	7.22454e-07	0.00144269	0.756558	0.959039	AC008277.1
0.0181119	-6.1388e-09	0.0014427	0.919325	NA	AC008378.1
33.5636	1.2656e-06	0.00144269	0.411951	0.87504	AC008393.1
0	NA	NA	NA	NA	AC008403.1
0	NA	NA	NA	NA	AC008403.2
0	NA	NA	NA	NA	AC008403.3
13.4859	3.06353e-06	0.00144269	0.0719138	0.549706	AC008429.1
0.0734351	4.63765e-08	0.0014427	0.816135	NA	AC008429.3
0.0918238	1.05836e-07	0.0014427	0.819529	NA	AC008438.1
0.214518	-5.99031e-07	0.00144269	0.536418	NA	AC008443.1
0	NA	NA	NA	NA	AC008443.2
0.172246	1.10453e-07	0.0014427	0.739692	NA	AC008443.6
0	NA	NA	NA	NA	AC008453.1
0	NA	NA	NA	NA	AC008456.1
0.0409576	5.20746e-09	0.0014427	0.919273	NA	AC008464.1
0	NA	NA	NA	NA	AC008481.3
0.0198921	3.52297e-08	0.0014427	0.905305	NA	AC008494.3
0	NA	NA	NA	NA	AC008496.2
0.724646	-1.85333e-07	0.0014427	0.9099	NA	AC008514.1
0	NA	NA	NA	NA	AC008522.1
0	NA	NA	NA	NA	AC008537.1
0.422896	5.00238e-07	0.00144269	0.566209	NA	AC008543.1
0	NA	NA	NA	NA	AC008551.1
85.2054	-2.1508e-06	0.00144268	0.50316	0.905232	AC008560.1
0	NA	NA	NA	NA	AC008569.1
0.470309	1.99452e-08	0.00144269	0.951171	NA	AC008575.1
1.47262	-1.73761e-06	0.00144269	0.0576174	NA	AC008575.2
0.0337857	9.25925e-09	0.0014427	0.919273	NA	AC008591.1
0.150278	3.69516e-08	0.0014427	0.827149	NA	AC008609.1
0	NA	NA	NA	NA	AC008622.2
0.0413618	2.17695e-08	0.0014427	0.978942	NA	AC008635.1
0.372908	-8.63648e-08	0.00144269	0.877698	NA	AC008649.1
0.0464996	1.04201e-08	0.0014427	0.912574	NA	AC008667.2
12.3871	1.00504e-06	0.00144269	0.692342	0.946926	AC008676.1
1.2984	3.22817e-07	0.00144269	0.593007	NA	AC008676.2
2.63546	4.38602e-07	0.00144269	0.481283	0.900113	AC008686.1
2.63546	4.38602e-07	0.00144269	0.481283	0.900113	AC008686.1
0	NA	NA	NA	NA	AC008687.1
0	NA	NA	NA	NA	AC008687.7
0	NA	NA	NA	NA	AC008687.8
0.207802	1.684e-07	0.00144269	0.804659	NA	AC008691.1
0	NA	NA	NA	NA	AC008695.1
0	NA	NA	NA	NA	AC008696.2
0.0283294	-9.36357e-08	0.0014427	0.995385	NA	AC008728.1
0.690207	2.46516e-07	0.00144269	0.728369	NA	AC008731.1
0.690207	2.46516e-07	0.00144269	0.728369	NA	AC008731.1
0.0555103	-1.32113e-07	0.0014427	0.925427	NA	AC008734.1
4.04828	-2.09349e-06	0.00144269	0.285974	0.814624	AC008735.2
0	NA	NA	NA	NA	AC008738.1
0	NA	NA	NA	NA	AC008738.5
0	NA	NA	NA	NA	AC008738.7
2.69734	-2.52174e-06	0.00144269	0.111797	0.635769	AC008742.1
0	NA	NA	NA	NA	AC008747.1
0.471334	6.91831e-08	0.00144269	0.879119	NA	AC008750.1
1.72082	1.1397e-06	0.00144269	0.212842	0.7556	AC008750.2
0	NA	NA	NA	NA	AC008750.3
0.0228684	-1.92141e-09	0.0014427	0.919273	NA	AC008750.4
0	NA	NA	NA	NA	AC008750.8
0	NA	NA	NA	NA	AC008753.2
0	NA	NA	NA	NA	AC008753.3
0	NA	NA	NA	NA	AC008758.1
0	NA	NA	NA	NA	AC008758.3
0.0275113	5.60308e-08	0.0014427	0.901418	NA	AC008758.4
0	NA	NA	NA	NA	AC008758.5
0.232546	3.69105e-09	0.00144269	0.968288	NA	AC008758.6
0.169639	4.44032e-08	0.00144269	0.927167	NA	AC008760.1
0	NA	NA	NA	NA	AC008761.1
0	NA	NA	NA	NA	AC008763.2
0	NA	NA	NA	NA	AC008763.3
0.0319939	3.22802e-09	0.0014427	0.919273	NA	AC008764.1
0.323088	2.19141e-07	0.00144269	0.634819	NA	AC008764.2
0.155427	-1.99177e-08	0.00144269	0.968126	NA	AC008764.4
128.23	8.02828e-07	0.00144268	0.771652	0.960802	AC008770.1
0	NA	NA	NA	NA	AC008770.2
0.448201	8.20483e-07	0.00144269	0.271648	NA	AC008770.3
0.154303	-1.90907e-08	0.00144269	0.85697	NA	AC008770.4
0.468813	-7.13086e-07	0.00144269	0.398768	NA	AC008771.1
6.42963	-1.2408e-06	0.00144269	0.544264	0.917213	AC008781.1
2.91814	-7.57474e-07	0.00144269	0.637498	0.933836	AC008781.2
0.0332196	4.30619e-08	0.0014427	0.886823	NA	AC008805.2
1.02887	6.62664e-07	0.00144269	0.53353	NA	AC008840.1
0	NA	NA	NA	NA	AC008852.1
0.0190143	5.90598e-08	0.0014427	0.901557	NA	AC008870.3
1.08883	-5.08307e-07	0.00144269	0.607369	NA	AC008870.4
0	NA	NA	NA	NA	AC008878.1
0.174929	1.11528e-08	0.0014427	0.912574	NA	AC008878.2
0	NA	NA	NA	NA	AC008878.3
0	NA	NA	NA	NA	AC008878.4
0.301214	1.19793e-07	0.00144269	0.639992	NA	AC008894.2
0.180287	5.63964e-08	0.00144269	0.920389	NA	AC008894.3
0	NA	NA	NA	NA	AC008897.2
6.14441	1.49284e-06	0.00144269	0.2441	0.780486	AC008906.1
0	NA	NA	NA	NA	AC008914.1
0.0790563	-5.53995e-08	0.0014427	0.857067	NA	AC008915.2
0	NA	NA	NA	NA	AC008937.1
0.85385	-8.70323e-07	0.00144269	0.463679	NA	AC008937.2
1.09881	-9.40609e-07	0.00144269	0.441728	NA	AC008937.3
0	NA	NA	NA	NA	AC008945.2
0.101898	1.33063e-08	0.00144269	0.885865	NA	AC008957.1
72.5242	1.12459e-06	0.00144268	0.720253	0.952465	AC008969.1
0	NA	NA	NA	NA	AC008982.1
0	NA	NA	NA	NA	AC008993.3
0.0987088	8.733e-08	0.00144269	0.899714	NA	AC009005.1
19.4412	7.28628e-07	0.00144269	0.134655	0.672597	AC009014.1
0	NA	NA	NA	NA	AC009019.1
0.0259247	3.85286e-08	0.0014427	0.923838	NA	AC009041.1
136.019	-7.09122e-07	0.00144269	0.616037	0.927831	AC009041.2
136.019	-7.09122e-07	0.00144269	0.616037	0.927831	AC009041.2
0	NA	NA	NA	NA	AC009041.3
0	NA	NA	NA	NA	AC009052.1
810.471	2.24463e-06	0.00144267	0.575383	0.921278	AC009053.1
0.0294429	2.13583e-08	0.0014427	0.89584	NA	AC009055.1
1.26227	8.68556e-07	0.00144269	0.436645	NA	AC009060.1
1.52478	-4.14114e-07	0.00144269	0.462668	NA	AC009061.1
1.00768	5.93819e-07	0.00144269	0.563244	NA	AC009061.2
0.24634	-2.50235e-07	0.00144269	0.814435	NA	AC009063.2
0	NA	NA	NA	NA	AC009065.1
0	NA	NA	NA	NA	AC009065.1
0.120871	-9.6627e-08	0.00144269	0.938447	NA	AC009065.2
2.08458	5.20046e-07	0.00144269	0.56511	0.919649	AC009065.3
1.17618	4.54167e-07	0.00144269	0.448092	NA	AC009065.4
0.122215	-1.28114e-08	0.00144269	0.971459	NA	AC009065.6
10.9233	7.18482e-07	0.00144269	0.66828	0.941837	AC009078.3
1.05472	4.51085e-07	0.00144269	0.586675	NA	AC009084.1
6.01879	1.86079e-06	0.00144269	0.0628292	0.528051	AC009084.2
0	NA	NA	NA	NA	AC009086.2
0.0320135	-3.60535e-08	0.0014427	0.89584	NA	AC009087.1
0.176074	1.43034e-08	0.0014427	0.740084	NA	AC009088.2
4.94099	-1.90595e-06	0.00144269	0.347464	0.850464	AC009090.3
4.24133	4.95422e-07	0.00144269	0.615919	0.927831	AC009093.3
0.0227936	-1.83419e-08	0.0014427	0.987155	NA	AC009093.8
1.97011	-8.48403e-07	0.00144269	0.418362	0.877438	AC009093.9
0.101157	-1.03568e-08	0.00144269	0.994673	NA	AC009097.1
0.0147215	-1.57118e-08	0.0014427	0.920478	NA	AC009097.2
0	NA	NA	NA	NA	AC009097.4
0.0164729	2.76476e-08	0.0014427	0.908938	NA	AC009107.1
0	NA	NA	NA	NA	AC009113.2
0	NA	NA	NA	NA	AC009118.2
2.17583	-2.07927e-06	0.00144269	0.218329	0.759684	AC009118.3
0	NA	NA	NA	NA	AC009119.1
0.474898	8.35713e-08	0.00144269	0.933825	NA	AC009119.2
6.22741	-1.75973e-06	0.00144269	0.274986	0.80407	AC009120.2
7.59591	-1.19007e-06	0.00144269	0.480452	0.900113	AC009120.5
0.0259247	3.85286e-08	0.0014427	0.923838	NA	AC009123.1
6.01898	1.29003e-06	0.00144269	0.125504	0.658628	AC009126.1
25.5619	2.85168e-06	0.0014427	0.00387028	0.145615	AC009133.1
0	NA	NA	NA	NA	AC009133.2
0	NA	NA	NA	NA	AC009133.4
0	NA	NA	NA	NA	AC009133.5
0	NA	NA	NA	NA	AC009133.6
0.0132361	3.38834e-08	0.0014427	0.923838	NA	AC009134.1
0	NA	NA	NA	NA	AC009137.1
0.0358156	-1.405e-09	0.0014427	0.963227	NA	AC009139.1
0.0445456	-1.51788e-07	0.0014427	0.902844	NA	AC009139.2
0	NA	NA	NA	NA	AC009163.1
0	NA	NA	NA	NA	AC009163.2
0	NA	NA	NA	NA	AC009163.4
0.0440692	-1.24775e-07	0.0014427	0.946107	NA	AC009226.1
0.973072	-7.2003e-07	0.00144269	0.310058	NA	AC009227.1
0.157819	5.58184e-08	0.00144269	0.895758	NA	AC009228.1
19.0629	2.5425e-06	0.00144269	0.0491662	0.481764	AC009237.3
0.51262	2.96649e-07	0.00144269	0.612019	NA	AC009242.1
0.350402	2.06327e-07	0.0014427	0.685398	NA	AC009264.1
54.9721	9.16382e-07	0.00144269	0.645138	0.936632	AC009269.3
0.140333	9.51532e-08	0.0014427	0.736522	NA	AC009292.2
0.361885	4.14028e-07	0.00144269	0.673322	NA	AC009299.3
2.11561	-5.64138e-06	0.00144269	0.0127457	0.270632	AC009303.2
0.787736	4.05087e-07	0.00144269	0.734062	NA	AC009318.1
5.47273	2.4632e-06	0.00144269	0.202652	0.748876	AC009318.2
0.155663	7.20797e-08	0.0014427	0.734919	NA	AC009320.1
0.0474903	1.58341e-08	0.00144269	0.970998	NA	AC009336.2
0	NA	NA	NA	NA	AC009336.3
0.11797	1.49292e-07	0.0014427	0.77002	NA	AC009365.2
0	NA	NA	NA	NA	AC009396.3
2.16785	9.26001e-08	0.00144269	0.944103	0.993999	AC009403.1
0.0199858	3.82772e-09	0.0014427	0.930844	NA	AC009403.2
0.458408	-7.19281e-07	0.00144269	0.634072	NA	AC009480.1
0	NA	NA	NA	NA	AC009487.1
0	NA	NA	NA	NA	AC009487.3
33.1146	-1.58952e-06	0.00144269	0.434411	0.883608	AC009501.1
0.0187989	3.75522e-08	0.0014427	0.905305	NA	AC009502.1
0.0241495	-9.23188e-08	0.0014427	0.993143	NA	AC009509.1
0	NA	NA	NA	NA	AC009511.2
351.588	3.50335e-06	0.00144269	0.138174	0.676193	AC009533.1
1.56025	7.84929e-07	0.00144269	0.519364	NA	AC009542.1
0.0220214	-7.27044e-08	0.00144269	0.945102	NA	AC009562.1
0.0678423	4.20855e-08	0.00144269	0.999413	NA	AC009563.1
0.528862	2.69838e-07	0.00144269	0.463552	NA	AC009630.1
0	NA	NA	NA	NA	AC009630.2
0	NA	NA	NA	NA	AC009630.3
0	NA	NA	NA	NA	AC009646.2
0.0886853	-1.75107e-07	0.00144269	0.776876	NA	AC009652.2
0.874909	-1.2898e-07	0.00144269	0.923913	NA	AC009690.1
26.3197	9.9591e-08	0.00144267	0.981176	0.997013	AC009690.2
0	NA	NA	NA	NA	AC009690.3
0	NA	NA	NA	NA	AC009704.1
1.14647	1.44347e-06	0.00144269	0.0748619	NA	AC009779.3
0	NA	NA	NA	NA	AC009802.1
0.0421709	7.81342e-08	0.0014427	0.857236	NA	AC009831.1
0.0506671	-2.12282e-07	0.0014427	0.8258	NA	AC009852.1
0	NA	NA	NA	NA	AC009902.2
4.97777	1.77405e-06	0.00144269	0.287308	0.814767	AC009948.1
1.86376	9.44548e-07	0.00144269	0.448826	0.891451	AC009948.3
0.974332	5.80917e-07	0.00144269	0.553832	NA	AC009948.4
2.36718	1.30974e-06	0.00144269	0.171156	0.719694	AC009950.1
0.0373984	-1.69939e-07	0.0014427	0.902844	NA	AC009955.3
0.0319939	3.22802e-09	0.0014427	0.919273	NA	AC009955.4
0.167191	8.79768e-08	0.00144269	0.817001	NA	AC009975.1
0	NA	NA	NA	NA	AC009975.2
7.75638	6.10753e-07	0.00144269	0.536585	0.916453	AC010127.1
0.050109	8.10176e-08	0.0014427	0.875311	NA	AC010132.3
0.330076	3.75565e-07	0.00144269	0.59583	NA	AC010136.1
0.0433261	8.78147e-08	0.0014427	0.894021	NA	AC010149.1
0.113963	1.02294e-07	0.0014427	0.826092	NA	AC010168.1
0	NA	NA	NA	NA	AC010170.1
0.0398289	8.7849e-08	0.0014427	0.890445	NA	AC010173.1
0	NA	NA	NA	NA	AC010181.1
2.46496	-1.48899e-07	0.00144269	0.919281	0.989408	AC010185.1
33.2061	-6.71356e-07	0.00144268	0.817125	0.971614	AC010203.1
33.2061	-6.71356e-07	0.00144268	0.817125	0.971614	AC010203.1
1.43432	7.51587e-07	0.00144269	0.46466	NA	AC010210.1
0.344083	6.94052e-07	0.00144269	0.423096	NA	AC010226.1
0	NA	NA	NA	NA	AC010230.1
0	NA	NA	NA	NA	AC010255.1
1.95582	5.9231e-07	0.00144269	0.959653	0.995237	AC010255.3
0.180549	6.73833e-08	0.00144269	0.760094	NA	AC010260.1
5.91998	-1.64925e-06	0.00144269	0.419723	0.877438	AC010261.2
0.127497	1.41605e-09	0.00144269	0.983454	NA	AC010266.2
1.54225	-2.60438e-07	0.00144269	0.758026	NA	AC010273.1
0.0201935	-1.67155e-07	0.0014427	0.905305	NA	AC010307.2
0	NA	NA	NA	NA	AC010319.2
0.0618546	4.54725e-08	0.0014427	0.848375	NA	AC010319.4
0.110335	-5.61317e-08	0.00144269	0.885976	NA	AC010320.2
0.102982	9.93815e-08	0.0014427	0.822436	NA	AC010320.3
7.19239	9.26908e-09	0.00144269	0.996899	0.99978	AC010320.4
0	NA	NA	NA	NA	AC010323.1
0.0441644	1.54665e-08	0.0014427	0.868654	NA	AC010325.1
0	NA	NA	NA	NA	AC010326.2
0.094673	7.62062e-08	0.0014427	0.835101	NA	AC010327.1
0.120116	-2.42257e-08	0.00144269	0.946179	NA	AC010327.2
0	NA	NA	NA	NA	AC010327.3
0	NA	NA	NA	NA	AC010327.5
23.5807	1.12862e-06	0.00144269	0.150132	0.694401	AC010328.1
0.010794	3.21641e-08	0.0014427	0.923838	NA	AC010328.3
0.269319	-5.51955e-07	0.00144269	0.45473	NA	AC010333.2
0.0536415	7.97283e-08	0.0014427	0.839358	NA	AC010336.1
0	NA	NA	NA	NA	AC010336.3
1.44437	-1.2818e-06	0.00144269	0.356104	NA	AC010401.2
0.300095	1.79349e-07	0.00144269	0.807251	NA	AC010422.3
0	NA	NA	NA	NA	AC010422.5
0.206533	-1.58608e-07	0.00144269	0.925612	NA	AC010422.6
0	NA	NA	NA	NA	AC010441.1
0.0639878	-8.40076e-08	0.0014427	0.894058	NA	AC010457.1
0	NA	NA	NA	NA	AC010463.1
0	NA	NA	NA	NA	AC010487.3
16.2835	-1.0039e-06	0.00144269	0.57784	0.922052	AC010503.4
0.0862032	2.51838e-08	0.00144269	0.950679	NA	AC010504.1
0	NA	NA	NA	NA	AC010507.1
0	NA	NA	NA	NA	AC010507.2
0.34028	-5.44101e-07	0.00144269	0.671326	NA	AC010519.1
0	NA	NA	NA	NA	AC010522.1
1.88965	-1.43237e-06	0.00144269	0.247535	0.782551	AC010524.1
0	NA	NA	NA	NA	AC010531.1
0.364029	-2.31603e-07	0.00144269	0.888321	NA	AC010531.3
0.319367	-3.50284e-07	0.00144269	0.806963	NA	AC010533.1
14.7151	1.30819e-06	0.00144269	0.212107	0.7556	AC010536.1
0	NA	NA	NA	NA	AC010536.3
0.125628	-8.80276e-08	0.00144269	0.90155	NA	AC010538.1
0.0236376	1.45897e-07	0.0014427	0.883258	NA	AC010542.1
0.0305307	-5.02406e-08	0.00144269	0.957127	NA	AC010542.3
0.0327396	-8.5983e-08	0.0014427	0.994205	NA	AC010542.4
4.47034	1.67009e-06	0.00144269	0.221759	0.763144	AC010542.5
0.629828	4.35309e-07	0.00144269	0.501065	NA	AC010547.1
0	NA	NA	NA	NA	AC010547.5
0	NA	NA	NA	NA	AC010605.1
0.0349437	-1.15599e-07	0.0014427	0.946107	NA	AC010609.1
0	NA	NA	NA	NA	AC010615.4
3.0868	-2.5937e-07	0.00144269	0.739335	0.95553	AC010616.1
0.869112	-1.58574e-07	0.00144269	0.902541	NA	AC010618.3
0	NA	NA	NA	NA	AC010619.1
0	NA	NA	NA	NA	AC010619.2
0.0186992	-1.287e-07	0.0014427	0.980122	NA	AC010624.3
0.113916	1.1816e-07	0.0014427	0.7332	NA	AC010636.2
0.00939944	3.22427e-08	0.0014427	0.923838	NA	AC010643.1
0	NA	NA	NA	NA	AC010646.1
0	NA	NA	NA	NA	AC010653.2
0	NA	NA	NA	NA	AC010655.2
0	NA	NA	NA	NA	AC010655.4
0.0766216	4.93934e-08	0.0014427	0.875024	NA	AC010680.1
8.05478	2.6279e-06	0.00144269	0.194788	0.741703	AC010680.2
0.203603	1.40032e-07	0.00144269	0.760938	NA	AC010680.3
8.89247	7.56557e-07	0.00144269	0.527155	0.912596	AC010680.4
0.470192	2.71039e-07	0.00144269	0.497566	NA	AC010731.2
3.45163	-9.98635e-07	0.00144269	0.482314	0.900537	AC010761.1
0	NA	NA	NA	NA	AC010761.2
0	NA	NA	NA	NA	AC010761.4
0	NA	NA	NA	NA	AC010761.5
0.666063	-1.09567e-06	0.00144269	0.105129	NA	AC010768.1
1.18109	-1.30944e-07	0.0014427	0.294785	NA	AC010776.2
0.0838324	4.68293e-09	0.0014427	0.804827	NA	AC010809.1
0.246773	5.91701e-08	0.00144269	0.86171	NA	AC010809.2
0	NA	NA	NA	NA	AC010834.1
0.230468	-1.18111e-07	0.00144269	0.781338	NA	AC010872.1
0.1426	5.18841e-08	0.00144269	0.932554	NA	AC010883.1
0	NA	NA	NA	NA	AC010884.1
1.11156	4.32703e-07	0.00144269	0.593347	NA	AC010894.3
0.0248143	7.58249e-08	0.0014427	0.887261	NA	AC010894.4
0	NA	NA	NA	NA	AC010907.1
0	NA	NA	NA	NA	AC010907.2
0.0291862	-9.03075e-08	0.00144269	0.902353	NA	AC010931.1
0.211695	1.2447e-06	0.0014427	0.631396	NA	AC010931.2
0.0319939	3.22802e-09	0.0014427	0.919273	NA	AC010931.3
0.136765	4.01351e-08	0.0014427	0.877348	NA	AC010973.1
0.81259	7.1941e-07	0.00144269	0.215021	NA	AC010973.2
3.0268	1.27995e-06	0.00144269	0.450153	0.891576	AC010976.1
0.921987	6.14249e-07	0.00144269	0.509221	NA	AC010978.1
0	NA	NA	NA	NA	AC010997.3
12.0709	2.67183e-06	0.00144269	0.0710887	0.547738	AC011005.1
0.021588	3.84466e-08	0.0014427	0.905305	NA	AC011005.4
13.9134	-3.45381e-06	0.00144269	0.142135	0.681119	AC011092.2
0.258441	2.66325e-07	0.0014427	0.634798	NA	AC011195.2
6.94588	2.43504e-06	0.00144269	0.0560131	0.50824	AC011239.1
0	NA	NA	NA	NA	AC011270.2
0.788863	9.27405e-08	0.00144269	0.765124	NA	AC011294.1
0.182349	-1.67319e-07	0.0014427	0.557237	NA	AC011298.1
0.194563	8.1835e-08	0.00144269	0.94842	NA	AC011306.1
0	NA	NA	NA	NA	AC011308.1
61.1855	1.25252e-06	0.00144269	0.283656	0.813216	AC011330.1
1.72123	4.47197e-06	0.0014427	0.00272197	0.119855	AC011337.1
0.0240486	3.80655e-08	0.0014427	0.923838	NA	AC011363.1
0.791915	9.60224e-07	0.00144269	0.218755	NA	AC011365.1
2.82489	1.37411e-06	0.00144269	0.0487824	0.481028	AC011365.2
0	NA	NA	NA	NA	AC011369.1
1.28044	1.39132e-07	0.00144269	0.888439	NA	AC011377.1
0	NA	NA	NA	NA	AC011396.2
2.60266	-5.15005e-07	0.00144269	0.81528	0.971493	AC011405.1
0.328634	1.11821e-07	0.0014427	0.653754	NA	AC011410.1
0.106237	4.86541e-08	0.00144269	0.911965	NA	AC011442.1
0.117579	1.06498e-07	0.0014427	0.8222	NA	AC011444.1
0.105666	9.35783e-08	0.0014427	0.848047	NA	AC011445.1
0	NA	NA	NA	NA	AC011446.2
12.8015	1.06729e-06	0.00144269	0.510812	0.907541	AC011447.3
2.40845	3.48514e-08	0.00144269	0.957544	0.995122	AC011448.1
43.5988	1.45742e-06	0.00144269	0.370409	0.858568	AC011450.1
0	NA	NA	NA	NA	AC011452.1
0.268033	7.60384e-07	0.00144269	0.331049	NA	AC011453.1
0.0132527	-1.48313e-07	0.0014427	0.987155	NA	AC011455.1
0.192012	2.39117e-07	0.0014427	0.850859	NA	AC011455.3
0.0159969	6.75821e-09	0.0014427	0.930844	NA	AC011462.1
0	NA	NA	NA	NA	AC011462.2
0.0561607	4.51128e-08	0.0014427	0.848375	NA	AC011466.1
0.366507	7.56257e-07	0.00144269	0.210558	NA	AC011466.3
0	NA	NA	NA	NA	AC011468.2
1.15771	4.87369e-07	0.00144269	0.529517	NA	AC011472.1
0.0736091	-8.42859e-08	0.0014427	0.967522	NA	AC011472.2
0.426729	1.20814e-07	0.00144269	0.778552	NA	AC011472.5
0	NA	NA	NA	NA	AC011473.3
0	NA	NA	NA	NA	AC011473.4
0	NA	NA	NA	NA	AC011474.2
11.7035	3.06412e-06	0.00144269	0.0742762	0.554157	AC011475.1
1.00966	-1.0234e-06	0.00144269	0.0623161	NA	AC011476.1
0.0229411	3.89203e-08	0.0014427	0.905305	NA	AC011476.2
1.18368	-5.55548e-07	0.00144269	0.654989	NA	AC011476.3
33.2701	2.1707e-06	0.00144269	0.198774	0.744379	AC011477.1
0.311581	-1.32997e-07	0.00144269	0.873231	NA	AC011477.3
0.0672265	-7.68176e-08	0.00144269	0.963082	NA	AC011477.4
0	NA	NA	NA	NA	AC011479.1
0	NA	NA	NA	NA	AC011481.2
0.41428	5.20492e-07	0.00144269	0.390586	NA	AC011481.3
0.0874644	1.13423e-08	0.0014427	0.927481	NA	AC011483.2
0	NA	NA	NA	NA	AC011483.3
0	NA	NA	NA	NA	AC011484.1
0.773806	1.33329e-07	0.00144269	0.715029	NA	AC011487.1
1.84063	1.7759e-07	0.00144269	0.626491	0.931004	AC011487.2
0.250099	1.22423e-07	0.0014427	0.640373	NA	AC011489.1
0.185752	1.41037e-07	0.0014427	0.715299	NA	AC011491.1
0.0445835	1.10648e-07	0.0014427	0.919273	NA	AC011491.2
0.0285814	-4.38346e-09	0.0014427	0.978942	NA	AC011491.3
0	NA	NA	NA	NA	AC011495.3
0	NA	NA	NA	NA	AC011497.1
0	NA	NA	NA	NA	AC011498.2
0.176401	2.48548e-07	0.0014427	0.879179	NA	AC011498.3
0.116404	2.57749e-08	0.00144269	0.858056	NA	AC011498.4
0.039909	-1.30812e-07	0.0014427	0.885251	NA	AC011498.6
0.0388653	-2.15775e-09	0.0014427	0.906893	NA	AC011499.1
0	NA	NA	NA	NA	AC011500.3
0.875983	-3.48613e-07	0.00144269	0.335774	NA	AC011503.1
0.0874644	1.13423e-08	0.0014427	0.927481	NA	AC011504.1
0.0953627	5.17978e-08	0.00144269	0.876642	NA	AC011510.1
0.0379713	4.2369e-08	0.0014427	0.905079	NA	AC011511.1
0.249774	4.01149e-08	0.00144269	0.890565	NA	AC011511.2
0	NA	NA	NA	NA	AC011511.3
0	NA	NA	NA	NA	AC011511.4
0.0258384	-5.7892e-08	0.00144269	0.945103	NA	AC011511.5
0.0683807	-1.56046e-07	0.0014427	0.834392	NA	AC011523.1
0	NA	NA	NA	NA	AC011525.1
0	NA	NA	NA	NA	AC011525.2
0	NA	NA	NA	NA	AC011530.1
0	NA	NA	NA	NA	AC011603.1
0.1586	-1.25857e-07	0.00144269	0.898949	NA	AC011603.2
0	NA	NA	NA	NA	AC011604.2
0	NA	NA	NA	NA	AC011611.3
64.1684	-2.03722e-06	0.00144268	0.481489	0.900113	AC011611.5
0.0859088	4.79209e-08	0.0014427	0.867931	NA	AC011632.1
12.4127	-1.30578e-07	0.00144269	0.927455	0.990611	AC011676.2
0.43814	5.26756e-08	0.0014427	0.758628	NA	AC011718.2
0	NA	NA	NA	NA	AC011718.3
0.483006	3.90796e-07	0.00144269	0.354989	NA	AC011731.1
0	NA	NA	NA	NA	AC011754.1
0.0427879	5.41988e-08	0.0014427	0.900479	NA	AC011773.1
17.7309	1.71912e-06	0.00144269	0.193548	0.741422	AC011773.2
2.90706	6.49514e-07	0.00144269	0.683292	0.944709	AC011773.3
0.464445	1.16712e-07	0.00144269	0.824841	NA	AC011825.2
0	NA	NA	NA	NA	AC011825.3
0.142024	-7.16393e-08	0.00144269	0.894494	NA	AC011840.1
0.154245	-5.73665e-09	0.0014427	0.846099	NA	AC011853.2
0.139081	4.74007e-08	0.00144269	0.813803	NA	AC011893.1
0	NA	NA	NA	NA	AC011897.1
0.127415	9.03819e-08	0.0014427	0.768935	NA	AC011944.1
0.474135	3.12612e-07	0.00144269	0.584031	NA	AC011997.1
0.768972	6.53241e-07	0.00144269	0.269081	NA	AC012073.1
0.8165	-2.6616e-07	0.00144269	0.84027	NA	AC012100.2
0.353971	1.17484e-07	0.00144269	0.682668	NA	AC012123.1
0.26012	1.62704e-07	0.0014427	0.602795	NA	AC012146.1
2.36181	6.75992e-07	0.00144269	0.373262	0.859269	AC012157.1
0	NA	NA	NA	NA	AC012158.1
0.95986	-2.18987e-06	0.00144269	0.126443	NA	AC012170.2
0.468942	-5.87814e-07	0.00144269	0.600567	NA	AC012170.3
8.63281	2.71524e-06	0.00144269	0.0526291	0.495486	AC012173.1
0	NA	NA	NA	NA	AC012184.1
0	NA	NA	NA	NA	AC012184.2
2.74415	-1.22869e-06	0.00144269	0.463677	0.896727	AC012184.3
31.1103	-1.45568e-07	0.00144269	0.936646	0.992517	AC012186.2
0.0992703	-9.36665e-08	0.0014427	0.920478	NA	AC012213.1
0	NA	NA	NA	NA	AC012215.1
30.6835	1.3895e-06	0.00144269	0.250795	0.785685	AC012236.1
0.0562516	-5.65e-08	0.0014427	0.93795	NA	AC012254.1
0	NA	NA	NA	NA	AC012254.2
0.0908797	1.01215e-07	0.0014427	0.818599	NA	AC012309.1
0	NA	NA	NA	NA	AC012309.2
0.0568079	-6.99756e-08	0.0014427	0.955836	NA	AC012313.10
6.87951	3.66554e-06	0.00144269	0.164014	0.710353	AC012313.1
6.64664	1.54936e-06	0.00144269	0.0722585	0.550379	AC012313.2
0.479425	-1.46948e-09	0.00144269	0.935668	NA	AC012313.3
1.58808	5.342e-07	0.00144269	0.393419	NA	AC012313.8
0.14362	1.06784e-07	0.0014427	0.834081	NA	AC012313.9
0	NA	NA	NA	NA	AC012317.1
0.0686052	-2.09637e-07	0.0014427	0.882662	NA	AC012317.2
0.111542	-1.00958e-09	0.0014427	0.867524	NA	AC012349.1
1.73771	2.07203e-06	0.00144269	0.186434	0.736765	AC012358.3
0.35017	2.52068e-07	0.00144269	0.725849	NA	AC012360.3
0	NA	NA	NA	NA	AC012363.1
0	NA	NA	NA	NA	AC012366.1
0.403077	3.36093e-07	0.00144269	0.487767	NA	AC012370.1
0.0159969	6.75821e-09	0.0014427	0.930844	NA	AC012378.1
0.904448	2.94073e-07	0.00144269	0.593307	NA	AC012379.1
0.904448	2.94073e-07	0.00144269	0.593307	NA	AC012379.1
0.664942	1.29357e-06	0.00144269	0.118366	NA	AC012409.2
0.0636193	-1.54094e-07	0.0014427	0.965794	NA	AC012413.1
0.0809367	5.52404e-08	0.0014427	0.863264	NA	AC012414.5
0.131802	-6.71285e-09	0.0014427	0.980693	NA	AC012417.1
0.211675	-9.84279e-08	0.00144269	0.838516	NA	AC012447.1
0	NA	NA	NA	NA	AC012456.2
1.61428	4.01169e-07	0.00144269	0.787148	NA	AC012467.2
1.1834	2.5733e-06	0.0014427	0.716592	NA	AC012485.1
0.103263	-3.08081e-07	0.00144269	0.884517	NA	AC012499.1
0.0978962	-1.17955e-07	0.0014427	0.926139	NA	AC012501.1
0	NA	NA	NA	NA	AC012507.1
0.764494	5.97449e-07	0.00144269	0.523001	NA	AC012510.1
0	NA	NA	NA	NA	AC012513.1
0	NA	NA	NA	NA	AC012531.2
0	NA	NA	NA	NA	AC012531.3
0.430999	-1.78699e-07	0.00144269	0.726335	NA	AC012555.1
5.53798	-1.16679e-06	0.00144269	0.460087	0.895089	AC012568.1
0.225086	5.2223e-08	0.0014427	0.865886	NA	AC012594.1
0.309098	-1.01293e-07	0.00144269	0.837854	NA	AC012613.1
3.86864	2.16741e-06	0.00144269	0.0677157	0.539072	AC012613.2
0	NA	NA	NA	NA	AC012615.2
0.861736	5.66495e-07	0.00144269	0.44629	NA	AC012615.6
0	NA	NA	NA	NA	AC012629.2
0	NA	NA	NA	NA	AC012640.1
1.62072	-2.68501e-06	0.00144269	0.0791765	NA	AC012640.4
0.0373984	-1.69939e-07	0.0014427	0.902844	NA	AC012645.2
0.195665	-1.28715e-07	0.00144269	0.877665	NA	AC012645.4
92.831	1.88988e-06	0.00144269	0.305258	0.824253	AC012651.1
1.14544	-1.72162e-07	0.00144269	0.869469	NA	AC012676.1
0	NA	NA	NA	NA	AC013269.1
0	NA	NA	NA	NA	AC013269.1
0	NA	NA	NA	NA	AC013269.3
0	NA	NA	NA	NA	AC013271.1
0.60287	2.53309e-07	0.00144269	0.855066	NA	AC013275.1
0.357603	-1.49798e-07	0.00144269	0.850148	NA	AC013356.2
0	NA	NA	NA	NA	AC013356.4
0	NA	NA	NA	NA	AC013391.2
18.5548	-1.29704e-06	0.00144268	0.666713	0.941348	AC013394.1
0.088933	5.22253e-08	0.0014427	0.82516	NA	AC013451.1
3.17899	1.48533e-06	0.00144269	0.251651	0.787	AC013468.1
0.138773	1.23318e-07	0.00144269	0.79421	NA	AC013472.3
0.562895	-2.5368e-07	0.00144269	0.80274	NA	AC013476.1
0.021588	3.84466e-08	0.0014427	0.905305	NA	AC013489.1
0.173181	-1.02171e-07	0.00144269	0.942868	NA	AC013489.3
0.00939944	3.22427e-08	0.0014427	0.923838	NA	AC013640.1
0.0752446	1.0119e-07	0.0014427	0.855089	NA	AC013643.2
0.582932	4.06471e-07	0.0014427	0.254202	NA	AC013652.1
0	NA	NA	NA	NA	AC015563.2
0	NA	NA	NA	NA	AC015656.1
0	NA	NA	NA	NA	AC015674.1
0.00603767	-1.1862e-07	0.0014427	0.983779	NA	AC015688.5
0.017767	-4.80116e-09	0.0014427	0.930844	NA	AC015691.1
2.42778	1.8264e-06	0.00144269	0.0812647	0.570983	AC015712.2
0	NA	NA	NA	NA	AC015712.5
0.312133	4.88778e-07	0.00144269	0.618599	NA	AC015727.1
0.0593843	4.95021e-08	0.00144269	0.952288	NA	AC015795.2
0	NA	NA	NA	NA	AC015802.1
0.38778	-1.36259e-07	0.00144269	0.782287	NA	AC015802.6
0.0919911	1.01021e-08	0.00144269	0.989455	NA	AC015813.5
0	NA	NA	NA	NA	AC015849.1
0	NA	NA	NA	NA	AC015849.2
1.38267	2.58893e-07	0.00144269	0.819333	NA	AC015849.3
0.317818	1.62039e-07	0.00144269	0.931082	NA	AC015849.4
0.560892	8.88069e-07	0.00144269	0.286515	NA	AC015853.1
0.144211	-2.13996e-08	0.00144269	0.994438	NA	AC015853.3
0.0294429	2.13583e-08	0.0014427	0.89584	NA	AC015878.1
0.374923	-2.51147e-07	0.00144269	0.634008	NA	AC015909.5
0.686991	1.59628e-06	0.00144269	0.0500979	NA	AC015911.5
0.0760948	9.00676e-08	0.0014427	0.843789	NA	AC015911.6
0	NA	NA	NA	NA	AC015912.1
1.77892	-6.45752e-07	0.00144269	0.584725	0.922814	AC015914.1
0	NA	NA	NA	NA	AC015917.2
1.04079	-3.37743e-07	0.00144269	0.676482	NA	AC015921.1
0.196711	-1.3558e-07	0.00144269	0.845577	NA	AC015923.1
0.206998	1.38808e-07	0.00144269	0.695636	NA	AC015969.1
2.09364	1.5321e-06	0.00144269	0.28791	0.815075	AC015971.1
0.104093	-1.83066e-07	0.00144269	0.895919	NA	AC015987.1
0	NA	NA	NA	NA	AC015987.2
1.52056	8.41241e-07	0.00144269	0.41808	NA	AC015989.1
0.760078	-9.4144e-08	0.00144269	0.569921	NA	AC016026.1
23.9505	2.64141e-06	0.00144269	0.0428468	0.457911	AC016027.1
0.468325	-1.00053e-08	0.00144269	0.76011	NA	AC016065.1
0.174882	1.07964e-07	0.0014427	0.810419	NA	AC016205.1
103.799	-3.14122e-07	0.00144268	0.904865	0.988208	AC016251.1
103.799	-3.14122e-07	0.00144268	0.904865	0.988208	AC016251.1
1.562	9.02497e-08	0.00144269	0.930427	NA	AC016394.1
0.185667	1.16199e-07	0.0014427	0.69001	NA	AC016489.1
0.017767	-4.80116e-09	0.0014427	0.930844	NA	AC016526.2
0.207704	1.85574e-07	0.00144269	0.703174	NA	AC016576.1
30.6816	1.06358e-06	0.00144269	0.492852	0.902692	AC016582.1
1.25789	6.39648e-07	0.00144269	0.5218	NA	AC016582.3
2.30094	6.35879e-07	0.00144269	0.522714	0.911702	AC016586.1
0	NA	NA	NA	NA	AC016595.1
0.441246	8.01758e-08	0.00144269	0.49822	NA	AC016597.1
0.626791	-1.59556e-06	0.00144269	0.025764	NA	AC016644.1
34.171	1.21867e-06	0.00144269	0.257514	0.792471	AC016705.2
0.17951	9.65362e-08	0.00144269	0.954701	NA	AC016708.1
8.20043	3.39065e-06	0.00144269	0.967118	0.995441	AC016722.2
0.00761727	-1.27775e-07	0.0014427	0.983779	NA	AC016723.1
2.20301	1.12188e-06	0.00144269	0.380682	0.862058	AC016727.1
0.0573249	-2.41731e-08	0.00144269	0.99025	NA	AC016738.1
0.0934404	1.09582e-07	0.0014427	0.803404	NA	AC016738.2
18.4855	-2.68461e-06	0.00144269	0.272812	0.80202	AC016745.1
0.0186905	-4.27966e-08	0.00144269	0.997581	NA	AC016746.1
0.0868185	-2.05604e-07	0.00144269	0.901563	NA	AC016747.2
0.240715	-3.60808e-07	0.00144269	0.885949	NA	AC016747.4
0.137794	-1.23537e-07	0.0014427	0.985574	NA	AC016757.1
6.54385	2.24494e-06	0.00144269	0.0131227	0.274477	AC016831.1
0.0709152	-2.69221e-07	0.0014427	0.730534	NA	AC016866.1
0.0667316	-3.85645e-07	0.00144269	0.736605	NA	AC016866.2
0.0547926	-7.06096e-08	0.00144269	0.861193	NA	AC016868.1
0.194066	-1.40965e-07	0.00144269	0.849633	NA	AC016876.1
0	NA	NA	NA	NA	AC016876.2
0	NA	NA	NA	NA	AC016888.1
0.229026	-3.61186e-07	0.00144269	0.694534	NA	AC016909.2
0	NA	NA	NA	NA	AC016910.1
0	NA	NA	NA	NA	AC016912.1
0	NA	NA	NA	NA	AC016987.1
0	NA	NA	NA	NA	AC016999.1
0.336989	1.8881e-07	0.0014427	0.670064	NA	AC017000.1
35.2359	1.31852e-06	0.00144269	0.198394	0.743939	AC017028.1
16.9125	-1.17754e-07	0.00144269	0.947374	0.994198	AC017083.1
0.361672	1.39384e-07	0.00144269	0.775368	NA	AC017083.2
9.41134	-9.21599e-07	0.00144269	0.643205	0.935886	AC017083.4
1.16829	-1.62767e-06	0.00144269	0.353668	NA	AC017101.1
1.84071	4.5256e-07	0.00144269	0.558569	0.918534	AC017104.3
0	NA	NA	NA	NA	AC017116.1
0.863024	2.90156e-07	0.00144269	0.731504	NA	AC018462.1
0	NA	NA	NA	NA	AC018470.1
0	NA	NA	NA	NA	AC018470.1
0.0568196	9.41075e-08	0.0014427	0.849151	NA	AC018511.2
0.0874644	1.13423e-08	0.0014427	0.927481	NA	AC018512.1
0	NA	NA	NA	NA	AC018521.1
0	NA	NA	NA	NA	AC018521.2
0	NA	NA	NA	NA	AC018521.4
4.30423	4.06691e-07	0.00144269	0.655383	0.938694	AC018521.7
0	NA	NA	NA	NA	AC018523.2
0	NA	NA	NA	NA	AC018552.2
0.0514713	-1.36883e-07	0.0014427	0.994715	NA	AC018553.2
0	NA	NA	NA	NA	AC018557.1
1.05393	7.23481e-07	0.00144269	0.172727	NA	AC018563.1
0	NA	NA	NA	NA	AC018616.1
0	NA	NA	NA	NA	AC018630.6
4926.65	1.64121e-06	0.00144269	0.370241	0.858502	AC018638.4
0.527386	8.68196e-07	0.00144269	0.207052	NA	AC018653.3
0.55828	-1.15746e-06	0.00144269	0.165319	NA	AC018659.2
3.52227	1.22444e-06	0.00144269	0.272931	0.80202	AC018665.1
1.90396	-1.9124e-06	0.00144269	0.152604	0.696973	AC018682.1
0.0120753	-1.43742e-07	0.0014427	0.92196	NA	AC018693.1
0	NA	NA	NA	NA	AC018709.1
0.452011	-3.18654e-07	0.00144269	0.644021	NA	AC018730.2
120.915	2.2455e-06	0.00144268	0.437989	0.885753	AC018754.1
34.682	-1.44458e-06	0.00144269	0.409054	0.874907	AC018755.1
0	NA	NA	NA	NA	AC018755.2
0	NA	NA	NA	NA	AC018761.2
0	NA	NA	NA	NA	AC018761.4
0.00939944	3.22427e-08	0.0014427	0.923838	NA	AC018766.1
85.8204	5.84702e-06	0.00144268	0.0868523	0.585109	AC018816.1
0	NA	NA	NA	NA	AC018865.1
73.5593	2.31073e-07	0.00144269	0.921223	0.990145	AC018867.1
0.410746	-7.67221e-07	0.00144269	0.539253	NA	AC018867.2
204.03	-2.21122e-06	0.00144267	0.603873	0.924643	AC018868.1
2.15526	1.29156e-07	0.00144269	0.751283	0.958352	AC019068.1
0.154412	-1.31113e-08	0.00144269	0.794401	NA	AC019077.1
0	NA	NA	NA	NA	AC019117.3
0.179306	1.61848e-07	0.0014427	0.65131	NA	AC019130.1
0	NA	NA	NA	NA	AC019131.1
0	NA	NA	NA	NA	AC019163.1
0	NA	NA	NA	NA	AC019171.1
0	NA	NA	NA	NA	AC019185.2
5.38975	-3.86947e-07	0.00144269	0.0117871	0.261197	AC019197.1
1.95611	1.57181e-06	0.00144269	0.283062	0.813173	AC019205.2
7.37731	4.63288e-07	0.00144269	0.972227	0.995694	AC019294.1
7.37731	4.63288e-07	0.00144269	0.972227	0.995694	AC019294.1
0.390369	-1.73658e-07	0.00144269	0.833944	NA	AC019294.2
0.0114342	-2.45056e-09	0.0014427	0.930844	NA	AC019322.1
0.0114342	-2.45056e-09	0.0014427	0.930844	NA	AC019322.1
0	NA	NA	NA	NA	AC019349.1
0	NA	NA	NA	NA	AC020558.1
0.0813991	5.07331e-08	0.0014427	0.881647	NA	AC020594.1
0	NA	NA	NA	NA	AC020606.1
0.247086	-1.20881e-07	0.00144269	0.9798	NA	AC020611.2
0.0334207	-1.00327e-07	0.0014427	0.997863	NA	AC020636.1
1.41398	-7.97527e-08	0.00144269	0.938926	NA	AC020636.2
1.60984	6.93796e-07	0.00144269	0.20278	NA	AC020637.1
10.5262	6.2165e-07	0.00144269	0.60507	0.924643	AC020659.1
0.0191344	-1.09953e-07	0.0014427	0.995385	NA	AC020659.2
0	NA	NA	NA	NA	AC020663.1
0.0199858	3.82772e-09	0.0014427	0.930844	NA	AC020663.2
0.470682	2.79638e-07	0.00144269	0.829789	NA	AC020703.1
0	NA	NA	NA	NA	AC020763.4
1.81628	5.64641e-07	0.00144269	0.526489	0.912596	AC020763.5
0.0147215	-1.57118e-08	0.0014427	0.920478	NA	AC020892.2
0.0673744	4.86968e-08	0.0014427	0.885302	NA	AC020895.2
10.0815	-4.60828e-06	0.00144269	0.0768322	0.556904	AC020900.1
0	NA	NA	NA	NA	AC020904.3
1.25221	-7.25963e-08	0.00144269	0.855429	NA	AC020907.1
0	NA	NA	NA	NA	AC020907.2
0.23277	2.82288e-07	0.00144269	0.553333	NA	AC020907.4
0	NA	NA	NA	NA	AC020908.1
0	NA	NA	NA	NA	AC020908.2
0	NA	NA	NA	NA	AC020909.1
0	NA	NA	NA	NA	AC020909.3
1.61096	6.86285e-07	0.00144269	0.339392	NA	AC020910.2
1.80963	-9.77821e-07	0.00144269	0.566328	0.919649	AC020913.1
0.120276	1.91381e-06	0.0014427	0.790488	NA	AC020913.2
0.170661	-6.38332e-08	0.00144269	0.840893	NA	AC020914.1
0	NA	NA	NA	NA	AC020914.2
3.43567	6.5179e-07	0.00144269	0.476833	0.899563	AC020915.2
1.96548	3.13796e-07	0.00144269	0.827112	0.973265	AC020915.4
0.197752	9.12202e-08	0.00144269	0.833365	NA	AC020915.6
33.6599	6.55917e-07	0.00144269	0.475991	0.899447	AC020916.1
1.69985	-8.89678e-08	0.00144269	0.942132	0.993595	AC020917.2
0	NA	NA	NA	NA	AC020922.1
0	NA	NA	NA	NA	AC020922.2
0	NA	NA	NA	NA	AC020922.3
0.845337	-2.67354e-08	0.00144269	0.928626	NA	AC020931.1
0	NA	NA	NA	NA	AC020934.1
0.0320267	2.28408e-08	0.0014427	0.868728	NA	AC020934.2
11.4071	1.67818e-06	0.00144269	0.328878	0.841009	AC020978.10
0.00787919	8.79312e-09	0.0014427	0.920478	NA	AC020978.3
0.62485	8.42645e-07	0.00144269	0.399057	NA	AC020978.4
0	NA	NA	NA	NA	AC020978.6
0.288712	5.33817e-07	0.00144269	0.377931	NA	AC020978.8
0.921451	-2.60888e-07	0.00144269	0.845118	NA	AC021054.1
71.4861	-2.90123e-06	0.00144268	0.393004	0.868061	AC021078.1
2.08395	1.0515e-06	0.00144269	0.395426	0.868763	AC021087.3
0.0541403	8.36656e-08	0.0014427	0.881741	NA	AC021088.1
0.0229411	3.89203e-08	0.0014427	0.905305	NA	AC021092.1
0	NA	NA	NA	NA	AC021097.1
0.45862	-1.59506e-07	0.00144269	0.746198	NA	AC021106.1
0.0152345	-1.50313e-07	0.0014427	0.902881	NA	AC021205.1
18.8531	-7.64832e-07	0.00144269	0.498879	0.904396	AC021218.1
0.184614	-1.71924e-07	0.00144269	0.876897	NA	AC021237.1
0	NA	NA	NA	NA	AC021242.3
0.0227936	-1.83419e-08	0.0014427	0.987155	NA	AC021491.2
0	NA	NA	NA	NA	AC021660.2
0.0793728	-1.82655e-07	0.0014427	0.939553	NA	AC021678.2
0	NA	NA	NA	NA	AC021733.1
6.18747	4.76603e-07	0.00144269	0.787615	0.965858	AC021739.2
4.36561	3.60767e-06	0.00144269	0.289072	0.816122	AC021739.4
7.05731	1.46037e-06	0.00144269	0.149102	0.691985	AC022007.1
0.0114342	-2.45056e-09	0.0014427	0.930844	NA	AC022017.1
0	NA	NA	NA	NA	AC022028.2
0	NA	NA	NA	NA	AC022039.1
1.24243	8.79623e-07	0.00144269	0.312626	NA	AC022075.1
0	NA	NA	NA	NA	AC022075.2
2.06732	5.57144e-07	0.00144269	0.627227	0.931004	AC022098.1
0.0476564	-9.79326e-08	0.0014427	0.904052	NA	AC022098.2
0.171536	-2.40312e-08	0.00144269	0.992581	NA	AC022113.1
0	NA	NA	NA	NA	AC022118.1
9.84394	2.29359e-06	0.00144269	0.0552576	0.504745	AC022144.1
0.143555	9.08431e-08	0.00144269	0.882677	NA	AC022148.1
0	NA	NA	NA	NA	AC022150.1
16.5823	2.61542e-06	0.00144269	0.0799904	0.567192	AC022150.3
0.540465	4.54101e-07	0.00144269	0.535529	NA	AC022154.1
0.250509	-5.45014e-08	0.00144269	0.886605	NA	AC022165.1
0.547963	9.57124e-08	0.00144269	0.853327	NA	AC022167.2
0.0639878	-8.40076e-08	0.0014427	0.894058	NA	AC022167.3
233.445	2.82784e-06	0.00144269	0.222122	0.763144	AC022173.1
0.025184	7.02563e-08	0.0014427	0.908938	NA	AC022182.1
0.992033	4.46678e-07	0.0014427	0.177486	NA	AC022182.2
0	NA	NA	NA	NA	AC022201.2
7.7833	1.92119e-06	0.00144269	0.0476718	0.477237	AC022211.2
0.147673	7.85823e-08	0.00144269	0.893632	NA	AC022211.4
0	NA	NA	NA	NA	AC022217.3
0.65743	-1.2423e-08	0.00144269	0.85565	NA	AC022239.1
4.20167	1.36734e-06	0.0014427	0.00965546	0.236798	AC022239.2
0.66378	5.11267e-07	0.00144269	0.194806	NA	AC022239.3
0.285166	8.94445e-08	0.00144269	0.738505	NA	AC022272.1
0	NA	NA	NA	NA	AC022335.1
1.82441	3.60616e-07	0.00144269	0.375848	0.861335	AC022364.1
0.0365009	-8.19575e-08	0.0014427	0.994205	NA	AC022382.1
0	NA	NA	NA	NA	AC022384.1
1.21128	7.196e-07	0.00144269	0.127061	NA	AC022395.1
0.295984	2.09397e-07	0.00144269	0.639283	NA	AC022400.2
0.295984	2.09397e-07	0.00144269	0.639283	NA	AC022400.2
0	NA	NA	NA	NA	AC022400.3
0.0409453	4.42668e-08	0.0014427	0.867931	NA	AC022400.6
3.68319	5.86523e-07	0.00144269	0.64678	0.936778	AC022400.8
0.0645357	4.207e-08	0.0014427	0.861657	NA	AC022400.9
0.022292	4.49536e-08	0.0014427	0.912293	NA	AC022405.1
2.45813	1.05615e-06	0.00144269	0.520976	0.910974	AC022415.1
0	NA	NA	NA	NA	AC022424.2
0.893735	-1.0342e-06	0.00144269	0.338235	NA	AC022445.1
0	NA	NA	NA	NA	AC022486.1
0.118672	-1.81594e-08	0.0014427	0.774435	NA	AC022498.1
0.189243	-1.29379e-07	0.00144269	0.999805	NA	AC022509.1
0.643512	-1.88181e-07	0.00144269	0.923814	NA	AC022509.2
2.95865	-5.97154e-07	0.00144269	0.632117	0.931549	AC022532.1
2.95865	-5.97154e-07	0.00144269	0.632117	0.931549	AC022532.1
2.00742	4.07973e-06	0.0014427	0.00635695	0.188762	AC022540.1
0.0384874	9.43394e-08	0.0014427	0.866078	NA	AC022558.2
3.73789	-2.02084e-06	0.00144269	0.329176	0.841009	AC022558.3
0.230597	1.73169e-07	0.00144269	0.726487	NA	AC022601.1
6.182	4.3036e-07	0.0014427	0.0220908	0.351723	AC022679.1
8.968	1.95298e-07	0.00144269	0.572332	0.920899	AC022679.2
0.126672	1.0912e-07	0.0014427	0.761899	NA	AC022748.1
0.118495	-2.91157e-07	0.00144269	0.833518	NA	AC022762.1
58.9913	7.31273e-07	0.00144269	0.588635	0.923341	AC022784.3
1.42525	3.09927e-07	0.00144269	0.736027	NA	AC022784.7
0	NA	NA	NA	NA	AC022826.2
0.142619	8.36723e-08	0.0014427	0.835354	NA	AC022858.1
0.902891	5.83214e-07	0.00144269	0.557277	NA	AC022872.1
0	NA	NA	NA	NA	AC022966.2
0.232814	1.87516e-07	0.00144269	0.741933	NA	AC022973.4
0.35342	5.67552e-07	0.00144269	0.40225	NA	AC023024.1
3.60533	4.47861e-07	0.00144269	0.753101	0.958352	AC023024.2
0.480595	-4.30994e-07	0.00144269	0.669413	NA	AC023051.1
0.0692957	7.2935e-08	0.0014427	0.866615	NA	AC023055.1
0.263019	-2.39947e-08	0.00144269	0.972197	NA	AC023080.1
0.0377989	3.37657e-08	0.00144269	0.955836	NA	AC023090.1
0	NA	NA	NA	NA	AC023136.1
13.8867	1.89213e-06	0.00144269	0.24324	0.779743	AC023154.1
0	NA	NA	NA	NA	AC023194.3
8.69379	-4.55505e-06	0.00144269	0.112104	0.635989	AC023271.1
5.03894	1.21344e-06	0.00144269	0.423442	0.878671	AC023283.1
0	NA	NA	NA	NA	AC023300.2
0.500166	-3.27976e-07	0.00144269	0.543277	NA	AC023355.1
1.20085	1.20208e-06	0.00144269	0.145423	NA	AC023389.1
1.00867	1.42771e-06	0.0014427	0.388478	NA	AC023421.2
0.102203	9.92528e-09	0.00144269	0.975476	NA	AC023469.1
0	NA	NA	NA	NA	AC023469.2
0	NA	NA	NA	NA	AC023490.1
0	NA	NA	NA	NA	AC023509.1
0.165092	1.29284e-07	0.00144269	0.73078	NA	AC023509.2
0.463298	4.34322e-07	0.00144269	0.444483	NA	AC023509.3
0.446648	-5.47298e-07	0.00144269	0.59459	NA	AC023510.1
4.62938	3.12661e-06	0.00144269	0.0473427	0.47567	AC023510.2
14.4795	7.52113e-07	0.00144269	0.772904	0.960802	AC023512.1
39.4659	2.83448e-07	0.00144269	0.878274	0.982701	AC023590.1
65.6791	1.29122e-06	0.00144269	0.578975	0.922091	AC023632.1
0.0461081	-1.58627e-07	0.00144269	0.925489	NA	AC023644.1
17.0677	-1.97458e-06	0.00144269	0.124981	0.658031	AC023794.2
0	NA	NA	NA	NA	AC023796.2
0.328481	3.00562e-07	0.00144269	0.573227	NA	AC023825.2
0.0247109	-8.83574e-08	0.00144269	0.975363	NA	AC023855.1
0.00603767	-1.1862e-07	0.0014427	0.983779	NA	AC023866.1
0.0159969	6.75821e-09	0.0014427	0.930844	NA	AC023866.2
0	NA	NA	NA	NA	AC023886.1
0.406124	1.62991e-07	0.00144269	0.585062	NA	AC023906.4
0.328465	-1.39956e-07	0.00144269	0.886472	NA	AC023906.5
0	NA	NA	NA	NA	AC023908.2
0	NA	NA	NA	NA	AC023946.1
0.0618044	4.5336e-08	0.0014427	0.886823	NA	AC023983.1
10.8713	2.04556e-08	0.00144269	0.994804	0.99978	AC024060.1
0.272736	-6.94192e-07	0.00144269	0.589514	NA	AC024145.1
0	NA	NA	NA	NA	AC024224.2
0	1.19286e-08	0.0014427	1	NA	AC024267.1
0.357909	-1.43401e-08	0.00144269	0.893612	NA	AC024267.4
0	NA	NA	NA	NA	AC024267.6
0.0644378	1.29114e-07	0.0014427	0.827739	NA	AC024270.2
0.0375948	9.94589e-08	0.0014427	0.881962	NA	AC024270.4
0.0227936	-1.83419e-08	0.0014427	0.987155	NA	AC024563.1
0.128176	1.03076e-08	0.00144269	0.825021	NA	AC024575.1
558.366	-2.81308e-07	0.00144269	0.886955	0.984036	AC024580.1
0.0988893	2.21457e-08	0.00144269	0.959278	NA	AC024592.1
0	NA	NA	NA	NA	AC024592.3
9.13913	1.65969e-06	0.00144268	0.549531	0.917856	AC024896.1
0.167893	7.61404e-08	0.00144269	0.849428	NA	AC024909.3
1.80765	5.80318e-07	0.00144269	0.653514	0.938502	AC024933.1
31.8735	1.68516e-06	0.00144269	0.146145	0.687364	AC024940.1
0	NA	NA	NA	NA	AC024958.1
0.416532	3.94507e-07	0.00144269	0.520981	NA	AC025034.1
1.09717	5.32587e-07	0.00144269	0.604038	NA	AC025043.1
56.2738	1.47198e-06	0.00144269	0.53202	0.915666	AC025048.6
0.0479908	-8.38054e-10	0.0014427	0.906893	NA	AC025125.1
0	NA	NA	NA	NA	AC025154.1
0	NA	NA	NA	NA	AC025154.2
0	NA	NA	NA	NA	AC025162.1
0.300507	1.66165e-08	0.00144269	0.907747	NA	AC025165.1
0	NA	NA	NA	NA	AC025165.2
0	NA	NA	NA	NA	AC025165.3
0.496167	1.16242e-06	0.00144269	0.652101	NA	AC025171.1
0.586235	2.92621e-08	0.00144269	0.828686	NA	AC025178.1
0.128426	1.07031e-07	0.0014427	0.751806	NA	AC025180.1
0.115217	1.94804e-07	0.0014427	0.819367	NA	AC025188.1
0.129866	-2.99348e-09	0.00144269	0.878707	NA	AC025211.1
0	NA	NA	NA	NA	AC025257.1
0	NA	NA	NA	NA	AC025259.1
0.327452	1.87429e-07	0.00144269	0.827202	NA	AC025259.3
0	NA	NA	NA	NA	AC025263.2
0.521753	7.12312e-07	0.00144269	0.39144	NA	AC025265.1
0	NA	NA	NA	NA	AC025265.2
0	NA	NA	NA	NA	AC025265.3
0.133214	-8.86368e-08	0.00144269	0.95262	NA	AC025271.2
0.52954	4.26595e-07	0.00144269	0.534147	NA	AC025278.1
0.52954	4.26595e-07	0.00144269	0.534147	NA	AC025278.1
0	NA	NA	NA	NA	AC025278.3
0.0453972	8.46091e-08	0.0014427	0.894021	NA	AC025279.1
0	NA	NA	NA	NA	AC025283.2
0	NA	NA	NA	NA	AC025284.1
0.375095	-3.04297e-07	0.00144269	0.747318	NA	AC025287.1
0.375095	-3.04297e-07	0.00144269	0.747318	NA	AC025287.1
0	NA	NA	NA	NA	AC025419.1
0	NA	NA	NA	NA	AC025423.2
0	NA	NA	NA	NA	AC025423.4
0.411986	-1.38214e-07	0.00144269	0.532347	NA	AC025431.1
0.0198921	3.52297e-08	0.0014427	0.905305	NA	AC025442.1
0.568074	-7.1034e-07	0.00144269	0.383573	NA	AC025470.1
0	NA	NA	NA	NA	AC025470.2
25.6729	-1.93171e-06	0.00144268	0.579722	0.922091	AC025569.1
0	NA	NA	NA	NA	AC025575.1
0.304077	1.19675e-07	0.0014427	0.642576	NA	AC025575.2
0.374917	3.06654e-07	0.00144269	0.804969	NA	AC025576.2
0.149088	1.04788e-06	0.0014427	0.977676	NA	AC025580.1
0.177641	9.77491e-08	0.0014427	0.788744	NA	AC025580.2
11.8061	-4.39741e-07	0.00144269	0.642601	0.935851	AC025594.2
20.8981	1.39501e-06	0.00144269	0.105541	0.625134	AC025627.1
0.299756	-2.38044e-09	0.00144269	0.961849	NA	AC025682.1
0	NA	NA	NA	NA	AC025809.1
0.281876	-2.49396e-08	0.00144269	0.848256	NA	AC025871.1
5.87698	-7.03163e-07	0.00144269	0.741435	0.956325	AC025917.1
2.90328	1.08126e-06	0.00144269	0.681201	0.944295	AC025918.1
0.243858	2.78583e-07	0.0014427	0.547121	NA	AC026150.1
6.70671	6.32061e-07	0.00144269	0.562035	0.918674	AC026150.2
99.8757	1.74014e-06	0.00144269	0.235585	0.773566	AC026150.3
0.399794	-7.13624e-07	0.00144269	0.527954	NA	AC026202.2
0	NA	NA	NA	NA	AC026202.3
0	NA	NA	NA	NA	AC026271.3
0	NA	NA	NA	NA	AC026310.1
0	NA	NA	NA	NA	AC026310.3
0	NA	NA	NA	NA	AC026333.3
0	NA	NA	NA	NA	AC026347.1
0	NA	NA	NA	NA	AC026362.1
0.36204	-1.43883e-07	0.00144269	0.885965	NA	AC026369.1
4.9984	1.71985e-06	0.00144269	0.295346	0.819623	AC026369.2
0.122063	4.41785e-07	0.0014427	0.799217	NA	AC026398.1
0.324643	-5.83862e-07	0.00144269	0.6176	NA	AC026401.1
0	NA	NA	NA	NA	AC026407.1
12.325	-4.07244e-07	0.00144269	0.737543	0.955332	AC026410.1
0.0724374	5.65487e-08	0.0014427	0.837724	NA	AC026427.1
0	NA	NA	NA	NA	AC026461.1
0.0413369	8.58625e-08	0.0014427	0.885342	NA	AC026461.2
0	NA	NA	NA	NA	AC026464.1
0	NA	NA	NA	NA	AC026464.3
0	NA	NA	NA	NA	AC026464.4
0.385044	-4.06459e-07	0.00144269	0.712902	NA	AC026470.3
2.16285	1.31322e-06	0.00144269	0.193002	0.741244	AC026471.1
0	NA	NA	NA	NA	AC026471.3
0	NA	NA	NA	NA	AC026471.5
0.0682284	-3.40876e-08	0.00144269	0.971055	NA	AC026704.1
0.0562627	-1.1857e-07	0.00144269	0.941921	NA	AC026746.1
0.211772	-2.10656e-07	0.00144269	0.790124	NA	AC026771.1
0	NA	NA	NA	NA	AC026786.1
0	NA	NA	NA	NA	AC026786.2
0	NA	NA	NA	NA	AC026787.1
0.400113	2.06756e-07	0.00144269	0.738641	NA	AC026894.1
0	NA	NA	NA	NA	AC026954.2
0	NA	NA	NA	NA	AC026954.3
0.189979	-1.72306e-07	0.00144269	0.768037	NA	AC026956.1
0.0880026	9.02303e-08	0.0014427	0.851819	NA	AC026979.2
0.314004	1.36885e-07	0.00144269	0.801018	NA	AC027018.1
0.0455871	-1.50255e-07	0.0014427	0.916823	NA	AC027031.1
0	NA	NA	NA	NA	AC027045.1
0.0137631	3.40423e-08	0.0014427	0.923838	NA	AC027045.2
1.06845	1.66114e-08	0.00144269	0.876757	NA	AC027045.3
0	NA	NA	NA	NA	AC027088.1
0.0294429	2.13583e-08	0.0014427	0.89584	NA	AC027088.3
63.3612	1.88939e-09	0.00144268	0.998299	0.99978	AC027097.1
11.1354	-1.02831e-06	0.00144268	0.71572	0.951612	AC027097.2
3.00562	2.41903e-06	0.00144269	0.100386	0.613539	AC027130.1
0	NA	NA	NA	NA	AC027228.2
1.10719	1.27853e-06	0.0014427	0.0133492	NA	AC027237.2
23.7706	-1.21606e-06	0.00144269	0.519812	0.910729	AC027237.3
9.09853	-1.18728e-06	0.00144269	0.452892	0.893242	AC027237.4
0	NA	NA	NA	NA	AC027243.1
0.137059	-2.68604e-07	0.00144269	0.921916	NA	AC027288.3
21.9875	-1.27742e-06	0.00144269	0.613631	0.92739	AC027290.2
0	NA	NA	NA	NA	AC027307.1
0	NA	NA	NA	NA	AC027307.1
0.682235	-3.25389e-07	0.00144269	0.733444	NA	AC027307.2
0	NA	NA	NA	NA	AC027451.1
47.4895	2.32821e-06	0.00144268	0.417807	0.877009	AC027559.1
0.235606	8.97967e-08	0.00144269	0.899805	NA	AC027601.1
0.101128	2.52177e-08	0.00144269	0.870513	NA	AC027601.2
0	NA	NA	NA	NA	AC027601.4
1.31965	-2.08036e-06	0.00144269	0.139466	NA	AC027607.1
0	NA	NA	NA	NA	AC027627.1
0	NA	NA	NA	NA	AC027682.2
0	NA	NA	NA	NA	AC027682.3
0.0324085	-9.82362e-08	0.00144269	0.98989	NA	AC027682.5
0.235192	1.08046e-07	0.0014427	0.858353	NA	AC027796.3
0.838412	1.01846e-06	0.00144269	0.143997	NA	AC027796.4
33.2095	8.32666e-07	0.00144269	0.614685	0.927602	AC027801.1
0.0492921	7.32986e-08	0.0014427	0.855311	NA	AC027808.1
30.3718	5.69736e-07	0.00144269	0.815741	0.971614	AC027808.2
140.938	3.18173e-06	0.00144268	0.304695	0.824253	AC034102.1
0	NA	NA	NA	NA	AC034102.2
0	NA	NA	NA	NA	AC034102.3
0	NA	NA	NA	NA	AC034102.4
0.0955944	5.91914e-08	0.0014427	0.831518	NA	AC034102.5
0.108339	1.0731e-07	0.0014427	0.78121	NA	AC034102.6
8.56705	-5.49388e-07	0.00144269	0.28416	0.813573	AC034105.1
0	NA	NA	NA	NA	AC034105.4
0.139462	4.17434e-08	0.00144269	0.933748	NA	AC034154.1
0	NA	NA	NA	NA	AC034198.1
0.018113	-1.55518e-07	0.0014427	0.879472	NA	AC034206.1
0	NA	NA	NA	NA	AC034228.2
0.24603	3.15291e-07	0.0014427	0.590478	NA	AC034228.3
0.21423	2.0931e-07	0.0014427	0.632795	NA	AC034236.2
0.610516	-1.69777e-07	0.00144269	0.92293	NA	AC034238.1
3.12438	-2.25834e-07	0.00144269	0.840027	0.975768	AC036103.1
0	NA	NA	NA	NA	AC036108.1
0.177098	1.06909e-07	0.00144269	0.928632	NA	AC036108.2
2.75915	1.14643e-06	0.00144269	0.3148	0.833874	AC036108.3
0	NA	NA	NA	NA	AC036214.3
0	NA	NA	NA	NA	AC037198.1
0	NA	NA	NA	NA	AC037198.3
0	NA	NA	NA	NA	AC037199.1
0	NA	NA	NA	NA	AC037459.1
7.34209	6.64201e-07	0.00144269	0.545846	0.917246	AC037459.3
0	NA	NA	NA	NA	AC037459.4
0.943119	-2.20435e-06	0.00144269	0.0187514	NA	AC037487.4
0.065054	-3.30979e-08	0.0014427	0.880819	NA	AC039056.1
1.88257	-5.08549e-07	0.00144269	0.700258	0.948424	AC040160.1
1.88257	-5.08549e-07	0.00144269	0.700258	0.948424	AC040160.1
1.71981	-1.53771e-06	0.00144269	0.37132	0.858879	AC040162.1
1.71981	-1.53771e-06	0.00144269	0.37132	0.858879	AC040162.1
0.471218	9.67558e-07	0.00144269	0.51108	NA	AC040162.3
8.59316	-1.01788e-06	0.00144269	0.562213	0.918674	AC040934.1
0.527274	1.71481e-07	0.00144269	0.835856	NA	AC040970.1
0.132321	7.63365e-08	0.00144269	0.955235	NA	AC040977.1
0	NA	NA	NA	NA	AC040977.2
79.3771	1.32375e-06	0.00144269	0.143654	0.682283	AC044797.1
0.254255	9.81359e-08	0.0014427	0.800836	NA	AC044798.1
0.031325	9.33199e-09	0.0014427	0.912574	NA	AC044802.2
0	NA	NA	NA	NA	AC044810.2
0	NA	NA	NA	NA	AC044810.3
0.0160067	1.37322e-08	0.0014427	0.920478	NA	AC044849.2
0	NA	NA	NA	NA	AC046130.1
0.233157	1.57138e-07	0.00144269	0.764118	NA	AC046143.1
0	NA	NA	NA	NA	AC046185.1
0	NA	NA	NA	NA	AC048338.1
4.35058	2.23341e-07	0.00144269	0.894467	0.986084	AC048341.2
0	NA	NA	NA	NA	AC048344.1
3.03402	3.57289e-07	0.00144269	0.755991	0.959039	AC048382.5
0	NA	NA	NA	NA	AC048382.6
0.578899	-1.00476e-06	0.00144269	0.407086	NA	AC051619.4
1.31911	1.53378e-07	0.00144269	0.86868	NA	AC051619.5
0	NA	NA	NA	NA	AC051619.6
0	NA	NA	NA	NA	AC051619.7
0.00905593	-5.02949e-09	0.0014427	0.930844	NA	AC051649.1
18.3028	9.89737e-07	0.00144269	0.349205	0.851656	AC051649.2
0	NA	NA	NA	NA	AC053481.5
0	NA	NA	NA	NA	AC053503.1
0	NA	NA	NA	NA	AC053503.2
0	NA	NA	NA	NA	AC053503.4
0.0228684	-1.92141e-09	0.0014427	0.919273	NA	AC053503.5
1.04064	4.61178e-07	0.00144269	0.584272	NA	AC055713.1
0.349858	1.42386e-08	0.0014427	0.876894	NA	AC055716.3
0.0396483	5.53623e-08	0.0014427	0.912293	NA	AC055736.1
9.9963	-4.23483e-06	0.00144269	0.0214281	0.347762	AC055764.1
21.3973	2.77816e-06	0.00144269	0.139989	0.678194	AC055811.1
0.0895724	8.27149e-08	0.0014427	0.827008	NA	AC055811.2
0	NA	NA	NA	NA	AC055854.1
0.1618	6.22037e-08	0.0014427	0.761623	NA	AC055855.2
0	NA	NA	NA	NA	AC055860.1
0.0187989	3.75522e-08	0.0014427	0.905305	NA	AC055876.1
3.91924	1.23066e-07	0.00144269	0.91108	0.988915	AC055876.2
0	NA	NA	NA	NA	AC058822.1
0.252189	3.52689e-07	0.00144269	0.56199	NA	AC060234.2
0.0773401	-1.98152e-07	0.0014427	0.873123	NA	AC060234.3
0.708944	6.18423e-07	0.00144269	0.227426	NA	AC060814.2
0	NA	NA	NA	NA	AC061975.6
0	NA	NA	NA	NA	AC061979.1
0.15059	1.46526e-07	0.0014427	0.746381	NA	AC061992.1
2.11112	4.49545e-07	0.00144269	0.65782	0.939176	AC062017.1
0.184702	6.26668e-08	0.0014427	0.773615	NA	AC062028.1
2.07934	1.547e-06	0.00144269	0.217385	0.758999	AC062037.2
0.0096149	-3.76202e-08	0.0014427	0.920478	NA	AC063926.3
0.164692	-2.45292e-07	0.00144269	0.744592	NA	AC063944.1
0	NA	NA	NA	NA	AC063949.2
1.08582	5.74718e-07	0.00144269	0.573803	NA	AC063952.1
0	NA	NA	NA	NA	AC063977.3
0	NA	NA	NA	NA	AC063977.6
34.8161	-5.41007e-06	0.00144269	0.00390742	0.146157	AC064799.1
23.2892	1.91533e-06	0.00144269	0.224384	0.763409	AC064807.1
13.3207	-1.4358e-06	0.00144269	0.448855	0.891451	AC064852.1
0	NA	NA	NA	NA	AC064871.1
108.439	-3.72005e-07	0.00144268	0.899047	0.987614	AC064874.1
0.0169633	8.95615e-08	0.0014427	0.927481	NA	AC066612.1
0	NA	NA	NA	NA	AC066612.2
0.710875	3.32336e-07	0.00144269	0.597113	NA	AC066613.1
0.143229	-7.47828e-08	0.00144269	0.991848	NA	AC066613.2
0.176693	1.36191e-07	0.00144269	0.687261	NA	AC066615.1
0.0560425	5.59329e-08	0.0014427	0.900479	NA	AC067735.1
0	NA	NA	NA	NA	AC067852.1
2.36822	-7.56826e-07	0.00144269	0.64767	0.937082	AC067852.2
0	NA	NA	NA	NA	AC067930.2
0.204858	-1.60236e-07	0.0014427	0.681429	NA	AC067930.5
0.0704878	2.68682e-08	0.00144269	0.963624	NA	AC067930.6
0.37698	1.20516e-08	0.00144269	0.855281	NA	AC067931.1
4.74657	1.25068e-07	0.00144269	0.959609	0.995237	AC067942.1
1.48376	-3.24701e-07	0.00144269	0.803448	NA	AC067945.3
0	NA	NA	NA	NA	AC067968.1
0.438664	-5.07626e-07	0.00144269	0.697023	NA	AC067969.1
0.346867	1.49132e-07	0.0014427	0.578279	NA	AC067969.2
0.103388	-1.32204e-07	0.00144269	0.961033	NA	AC068039.1
0.179742	6.19034e-08	0.00144269	0.855855	NA	AC068051.1
0.586007	1.81084e-07	0.0014427	0.446572	NA	AC068058.1
0	NA	NA	NA	NA	AC068134.1
0.0628314	9.41718e-08	0.0014427	0.822499	NA	AC068134.3
126.361	-1.05538e-06	0.00144266	0.820304	0.972266	AC068152.1
0.0797243	-1.4903e-07	0.00144269	0.723005	NA	AC068189.2
0	NA	NA	NA	NA	AC068205.1
1.13111	-2.10805e-06	0.00144269	0.0670382	NA	AC068205.2
0	NA	NA	NA	NA	AC068228.2
0	NA	NA	NA	NA	AC068234.1
0.128834	9.94379e-08	0.0014427	0.784112	NA	AC068338.2
0.165778	1.04974e-07	0.0014427	0.716327	NA	AC068473.1
0.0415568	1.16498e-08	0.0014427	0.978942	NA	AC068481.1
0.391659	-3.38149e-07	0.00144269	0.784189	NA	AC068533.3
0	NA	NA	NA	NA	AC068533.4
6.01022	3.14714e-07	0.00144269	0.767454	0.960802	AC068538.1
0	NA	NA	NA	NA	AC068547.1
0.547892	-2.94511e-07	0.00144269	0.701141	NA	AC068580.1
1.20065	-1.07811e-06	0.00144269	0.222351	NA	AC068580.3
4.74929	6.42518e-07	0.00144269	0.583364	0.922717	AC068580.4
0	NA	NA	NA	NA	AC068587.10
13.2104	1.42999e-06	0.00144269	0.194389	0.741703	AC068587.6
0	NA	NA	NA	NA	AC068587.9
0.249118	8.77808e-09	0.00144269	0.940563	NA	AC068594.1
1.05241	-9.30453e-07	0.00144269	0.698722	NA	AC068620.3
0.30888	-5.6627e-07	0.00144269	0.436885	NA	AC068631.1
0	NA	NA	NA	NA	AC068631.2
0.524699	1.05645e-07	0.00144269	0.92554	NA	AC068631.3
0.232362	-1.33012e-07	0.00144269	0.687526	NA	AC068633.1
0	NA	NA	NA	NA	AC068643.1
0.124241	-8.50453e-08	0.00144269	0.848071	NA	AC068643.2
0.0788669	1.11193e-07	0.0014427	0.83258	NA	AC068675.1
0	NA	NA	NA	NA	AC068724.2
0.452792	8.96458e-07	0.00144269	0.230491	NA	AC068768.1
158.111	-8.72598e-07	0.00144269	0.718924	0.952465	AC068775.1
0	NA	NA	NA	NA	AC068775.2
0	NA	NA	NA	NA	AC068790.8
0.173359	-2.36503e-08	0.00144269	0.995285	NA	AC068831.3
23.351	1.43524e-06	0.00144269	0.507797	0.907215	AC068888.1
0.205554	-1.40632e-07	0.00144269	0.78883	NA	AC068896.1
1.30088	1.74585e-08	0.00144269	0.974846	NA	AC068946.1
1.30088	1.74585e-08	0.00144269	0.974846	NA	AC068946.1
0.0106756	1.42676e-08	0.0014427	0.920478	NA	AC068987.1
0	NA	NA	NA	NA	AC068987.2
0.346611	3.70568e-07	0.00144269	0.455829	NA	AC068987.3
0	NA	NA	NA	NA	AC069023.1
0.118412	8.16665e-08	0.00144269	0.874797	NA	AC069029.1
0	NA	NA	NA	NA	AC069113.2
39.2141	-2.4221e-08	0.00144269	0.980749	0.997013	AC069120.2
14.2163	7.13639e-07	0.00144269	0.410518	0.875038	AC069185.1
0	NA	NA	NA	NA	AC069228.1
0	NA	NA	NA	NA	AC069257.3
0.113675	2.18848e-08	0.00144269	0.989455	NA	AC069272.1
6.88303	4.88059e-07	0.00144269	0.736411	0.954981	AC069281.2
0	NA	NA	NA	NA	AC069287.2
0.0464996	1.04201e-08	0.0014427	0.912574	NA	AC069287.3
0.169518	1.89638e-07	0.0014427	0.705501	NA	AC069368.1
0.0709316	1.39256e-08	0.00144269	0.904696	NA	AC069444.1
0.907181	-1.59589e-06	0.00144269	0.243333	NA	AC069503.2
0.0176958	-1.53985e-07	0.0014427	0.902881	NA	AC069528.1
1.2124	1.65252e-06	0.00144269	0.178549	NA	AC069542.1
56.9584	6.64894e-06	0.00144269	0.00818297	0.21606	AC069544.2
34.9349	9.19065e-07	0.00144269	0.583078	0.922717	AC072022.2
1.30006	-2.29886e-06	0.00144269	0.17414	NA	AC072039.2
0.318709	1.71742e-07	0.00144269	0.685771	NA	AC072062.1
0.0815979	-7.84631e-08	0.00144269	0.961033	NA	AC073052.2
34.2031	-2.85012e-06	0.00144268	0.372049	0.858879	AC073063.1
34.2031	-2.85012e-06	0.00144268	0.372049	0.858879	AC073063.1
0.00939944	3.22427e-08	0.0014427	0.923838	NA	AC073072.1
0.0159969	6.75821e-09	0.0014427	0.930844	NA	AC073082.1
0.110387	8.82004e-08	0.00144269	0.889867	NA	AC073107.1
0	NA	NA	NA	NA	AC073111.3
0	NA	NA	NA	NA	AC073111.4
0.572641	-3.02702e-07	0.00144269	0.747265	NA	AC073130.2
0.217453	1.08653e-07	0.00144269	0.897877	NA	AC073167.1
0.102785	9.94681e-08	0.0014427	0.784658	NA	AC073254.1
0.494741	1.36895e-07	0.0014427	0.529092	NA	AC073263.1
0.194733	-4.17297e-07	0.00144269	0.526836	NA	AC073264.3
11.5002	-8.00786e-07	0.00144269	0.407183	0.873981	AC073264.4
0.412315	3.8805e-07	0.00144269	0.609317	NA	AC073310.1
0.464135	4.26606e-07	0.00144269	0.857652	NA	AC073316.1
0.0942094	9.47828e-08	0.0014427	0.82096	NA	AC073316.3
0.214895	1.43704e-07	0.00144269	0.915968	NA	AC073320.1
0.00761727	-1.27775e-07	0.0014427	0.983779	NA	AC073323.1
0.940375	-3.12561e-07	0.00144269	0.759848	NA	AC073333.1
0	NA	NA	NA	NA	AC073336.1
0.0639601	-8.20802e-08	0.00144269	0.944966	NA	AC073342.1
0	NA	NA	NA	NA	AC073342.2
76.6651	2.75696e-06	0.00144269	0.149016	0.691985	AC073343.1
0.0320001	7.04409e-08	0.0014427	0.879304	NA	AC073343.2
0.0320001	7.04409e-08	0.0014427	0.879304	NA	AC073343.2
0.301843	-3.9278e-07	0.00144269	0.756788	NA	AC073346.1
0	NA	NA	NA	NA	AC073348.1
0	NA	NA	NA	NA	AC073365.1
0.0981623	9.10528e-08	0.0014427	0.786537	NA	AC073367.1
0.147035	7.53282e-08	0.0014427	0.80922	NA	AC073389.2
0.170384	1.55164e-07	0.00144269	0.781243	NA	AC073439.1
0	NA	NA	NA	NA	AC073508.2
0.0114342	-2.45056e-09	0.0014427	0.930844	NA	AC073525.1
0.270948	1.73643e-07	0.00144269	0.67084	NA	AC073548.1
1.21299	2.42127e-07	0.00144269	0.832979	NA	AC073569.1
0.469884	-5.8465e-07	0.00144269	0.551539	NA	AC073569.2
0	NA	NA	NA	NA	AC073571.1
0.0922246	7.14369e-08	0.0014427	0.782193	NA	AC073573.1
13.0037	1.9462e-06	0.00144269	0.0446873	0.464546	AC073585.1
1.39901	6.33602e-07	0.00144269	0.288466	NA	AC073610.1
0	NA	NA	NA	NA	AC073610.2
0.341401	4.33599e-08	0.00144269	0.970308	NA	AC073610.3
0.169905	9.31031e-08	0.0014427	0.839874	NA	AC073611.1
0	NA	NA	NA	NA	AC073612.1
4.29009	3.421e-07	0.00144269	0.808352	0.970281	AC073621.2
0.0612211	4.27942e-08	0.0014427	0.888473	NA	AC073626.1
0.020157	-1.55635e-07	0.0014427	0.902881	NA	AC073641.1
1.61698	-6.97429e-07	0.00144269	0.372969	NA	AC073648.1
22.298	2.58073e-06	0.00144269	0.191102	0.739231	AC073655.2
0	NA	NA	NA	NA	AC073834.1
0.0365821	5.14684e-08	0.0014427	0.89379	NA	AC073842.2
2.0041	1.00219e-06	0.00144269	0.423065	0.878665	AC073857.1
0.209074	2.21815e-08	0.00144269	0.885611	NA	AC073863.1
268.523	2.68485e-06	0.00144268	0.374527	0.860033	AC073869.1
0.0368786	-3.5893e-09	0.0014427	0.919273	NA	AC073869.2
0	NA	NA	NA	NA	AC073869.5
0	NA	NA	NA	NA	AC073896.1
0.133751	-1.86741e-07	0.0014427	0.797158	NA	AC073896.2
3.56736	1.97841e-06	0.00144269	0.43918	0.886263	AC073896.4
0.0214166	3.89204e-08	0.0014427	0.905305	NA	AC073896.5
1.85317	2.08217e-06	0.00144269	0.196049	0.741852	AC073912.1
0.400466	1.10392e-06	0.00144269	0.267912	NA	AC073912.2
0	NA	NA	NA	NA	AC073957.2
2.74079	2.57154e-07	0.00144269	0.841973	0.976054	AC073957.3
0.0428345	7.366e-08	0.0014427	0.862156	NA	AC074011.1
0	NA	NA	NA	NA	AC074031.1
48.7622	2.41916e-06	0.00144269	0.256047	0.791694	AC074032.1
0.0464996	1.04201e-08	0.0014427	0.912574	NA	AC074044.1
0.341736	5.6093e-07	0.00144269	0.267313	NA	AC074085.2
0	NA	NA	NA	NA	AC074091.1
0	NA	NA	NA	NA	AC074091.1
9.00596	1.98058e-06	0.00144268	0.516876	0.909493	AC074117.1
32.5515	2.12772e-06	0.00144269	0.154032	0.69832	AC074124.1
0.915375	1.84224e-06	0.00144269	0.047558	NA	AC074141.1
0	NA	NA	NA	NA	AC074143.1
0	NA	NA	NA	NA	AC074212.1
0.0114706	3.16922e-08	0.0014427	0.923838	NA	AC074386.1
7.75611	8.18219e-07	0.00144269	0.287483	0.814767	AC074389.1
0.323971	4.61894e-08	0.00144269	0.842797	NA	AC078778.2
0.199885	-5.3531e-07	0.00144269	0.519717	NA	AC078785.1
1.03673	4.32881e-07	0.00144269	0.471476	NA	AC078795.1
0	NA	NA	NA	NA	AC078795.2
0	NA	NA	NA	NA	AC078795.3
0.0100785	-1.33232e-07	0.0014427	0.983779	NA	AC078860.1
0	NA	NA	NA	NA	AC078865.1
0.746039	-6.43207e-07	0.00144269	0.371388	NA	AC078880.2
1.96528	-6.9129e-07	0.00144269	0.718077	0.952442	AC078883.1
0.173416	-1.75917e-07	0.00144269	0.960399	NA	AC078883.2
7.87538	-4.7068e-06	0.00144269	0.0154097	0.295356	AC078883.3
0	NA	NA	NA	NA	AC078909.1
0	NA	NA	NA	NA	AC078927.1
0.331351	-1.61492e-07	0.00144269	0.790154	NA	AC078955.1
0.0411548	-3.17821e-08	0.0014427	0.869748	NA	AC078993.1
0.701939	-1.18759e-06	0.00144269	0.320435	NA	AC079035.1
5.23114	1.47666e-06	0.0014427	0.00390095	0.146157	AC079061.1
0.021588	3.84466e-08	0.0014427	0.905305	NA	AC079145.1
2.61987	9.04074e-08	0.00144269	0.940387	0.993237	AC079203.2
7.25228	-2.74214e-06	0.00144269	0.121348	0.653938	AC079210.1
7.25228	-2.74214e-06	0.00144269	0.121348	0.653938	AC079210.1
0	NA	NA	NA	NA	AC079226.1
0	NA	NA	NA	NA	AC079233.1
0.0186992	-1.287e-07	0.0014427	0.980122	NA	AC079296.1
0.608804	-6.72199e-07	0.0014427	0.252202	NA	AC079298.1
1.81976	-9.89946e-08	0.00144269	0.909425	0.988668	AC079298.3
0.319699	-2.7082e-07	0.00144269	0.66439	NA	AC079305.1
2.35666	1.43527e-06	0.00144269	0.0652595	0.535422	AC079313.1
0	NA	NA	NA	NA	AC079313.2
15.3004	3.57493e-07	0.00144269	0.788233	0.965858	AC079328.2
0	NA	NA	NA	NA	AC079328.3
0	NA	NA	NA	NA	AC079329.1
21.6415	3.38046e-06	0.00144269	0.058183	0.516318	AC079354.2
0.99387	-5.8308e-07	0.00144269	0.371194	NA	AC079360.1
19.9788	8.65454e-07	0.00144269	0.609223	0.92471	AC079385.1
0	NA	NA	NA	NA	AC079385.2
0	NA	NA	NA	NA	AC079385.3
0.0337857	9.25925e-09	0.0014427	0.919273	NA	AC079395.1
0.0630228	-2.1824e-07	0.0014427	0.761325	NA	AC079395.2
0	NA	NA	NA	NA	AC079414.1
5.16318	-1.0919e-06	0.00144269	0.562058	0.918674	AC079416.3
0.826199	2.19807e-06	0.00144269	0.212522	NA	AC079447.1
0.0658641	9.24641e-08	0.0014427	0.855305	NA	AC079465.1
0	NA	NA	NA	NA	AC079584.2
0	NA	NA	NA	NA	AC079594.2
6.18037	-2.00712e-06	0.00144269	0.184402	0.734906	AC079598.2
1.89974	4.42379e-07	0.00144269	0.627472	0.931004	AC079601.1
1.19325	-1.75321e-07	0.00144269	0.773155	NA	AC079610.1
0.0833661	-2.15884e-09	0.0014427	0.895572	NA	AC079612.1
0	NA	NA	NA	NA	AC079742.1
3.45524	9.73675e-07	0.00144269	0.120452	0.653288	AC079779.2
0.010794	3.21641e-08	0.0014427	0.923838	NA	AC079790.1
0.428842	2.32852e-07	0.00144269	0.429319	NA	AC079793.1
0.587766	-6.00558e-08	0.00144269	0.944775	NA	AC079807.2
0.209173	8.3371e-08	0.00144269	0.728273	NA	AC079880.1
0.631766	-4.66431e-07	0.00144269	0.661194	NA	AC079907.1
0.833581	-4.98118e-07	0.00144269	0.5436	NA	AC079921.1
0.987216	-1.00779e-06	0.00144269	0.321652	NA	AC080013.1
0.497485	4.16449e-07	0.00144269	0.428991	NA	AC080038.3
0.0991736	9.00241e-08	0.00144269	0.914066	NA	AC080075.1
9.51465	-1.97103e-06	0.00144269	0.312454	0.831281	AC080112.2
2.0527	-1.13632e-07	0.00144269	0.928462	0.990708	AC080112.4
4.14654	1.73229e-06	0.00144269	0.181732	0.7327	AC080162.1
1.10522	3.45581e-07	0.00144269	0.668928	NA	AC083798.2
0	NA	NA	NA	NA	AC083800.1
2.57396	-1.94268e-09	0.00144269	0.997666	0.99978	AC083806.2
0.142189	1.11432e-07	0.0014427	0.701178	NA	AC083809.1
0	NA	NA	NA	NA	AC083841.1
0	NA	NA	NA	NA	AC083841.2
52.1966	2.39154e-06	0.00144269	0.270584	0.800405	AC083862.1
0.402546	-7.9919e-07	0.00144269	0.464589	NA	AC083862.2
0	NA	NA	NA	NA	AC083864.1
124.272	2.99851e-06	0.00144269	0.234925	0.773048	AC083899.1
0	NA	NA	NA	NA	AC083902.1
1.0892	-1.95081e-07	0.00144269	0.598081	NA	AC083902.2
0.232487	-7.70499e-07	0.00144269	0.491962	NA	AC083949.1
0.802374	1.07097e-07	0.00144269	0.957591	NA	AC083964.1
148.506	4.0732e-07	0.00144269	0.789754	0.965945	AC084018.1
0.0198921	3.52297e-08	0.0014427	0.905305	NA	AC084024.3
1.1591	9.75065e-07	0.00144269	0.467967	NA	AC084036.1
0.886638	2.75659e-08	0.00144269	0.915051	NA	AC084082.1
0	NA	NA	NA	NA	AC084116.4
13.5668	1.76404e-06	0.00144269	0.182746	0.73363	AC084117.1
0.020157	-1.55635e-07	0.0014427	0.902881	NA	AC084125.1
0.302808	-4.69452e-08	0.00144269	0.896102	NA	AC084125.2
0.0120753	-1.43742e-07	0.0014427	0.92196	NA	AC084125.4
0	NA	NA	NA	NA	AC084337.2
0.0474183	4.40659e-08	0.0014427	0.867931	NA	AC084357.2
0	NA	NA	NA	NA	AC084361.1
0.863235	9.68623e-07	0.00144269	0.135791	NA	AC084782.1
0.0227936	-1.83419e-08	0.0014427	0.987155	NA	AC084809.1
29.0086	-1.82952e-07	0.00144269	0.928437	0.990708	AC084824.4
0	NA	NA	NA	NA	AC084859.1
0	NA	NA	NA	NA	AC084866.1
129.59	1.77836e-06	0.00144269	0.263575	0.796629	AC084871.1
8.37528	1.68395e-06	0.00144269	0.377545	0.861335	AC084876.1
0.133808	-1.15194e-08	0.00144269	0.858061	NA	AC084879.1
0.285381	4.3873e-07	0.00144269	0.506414	NA	AC087071.2
0.0959283	8.27973e-08	0.0014427	0.850859	NA	AC087164.1
0.258152	-5.90932e-07	0.00144269	0.759896	NA	AC087239.1
0.200939	-3.25256e-07	0.00144269	0.562785	NA	AC087242.1
0	NA	NA	NA	NA	AC087269.1
0	NA	NA	NA	NA	AC087273.1
0.0888204	-2.00631e-08	0.00144269	0.963624	NA	AC087276.2
8.58592	-6.90784e-07	0.00144269	0.678997	0.943575	AC087276.3
2.34224	-1.90907e-06	0.00144269	0.237105	0.774736	AC087276.4
0.245646	1.30897e-07	0.0014427	0.628044	NA	AC087280.2
0.781996	8.82151e-07	0.00144269	0.317519	NA	AC087286.2
0	NA	NA	NA	NA	AC087286.3
0.153346	2.15234e-07	0.00144269	0.698387	NA	AC087289.1
0.0559484	3.70917e-08	0.00144269	0.969938	NA	AC087289.2
0.17599	1.14057e-07	0.00144269	0.733408	NA	AC087289.3
0.00603767	-1.1862e-07	0.0014427	0.983779	NA	AC087289.5
0.321905	9.72986e-08	0.00144269	0.769407	NA	AC087294.1
6.33438	-1.98227e-06	0.00144269	0.252351	0.787814	AC087301.1
0.169621	2.48404e-08	0.00144269	0.803062	NA	AC087362.1
0.465386	3.84601e-07	0.00144269	0.541943	NA	AC087362.2
0.12038	9.72619e-08	0.00144269	0.791769	NA	AC087380.1
0.0709368	7.62097e-08	0.0014427	0.920919	NA	AC087439.1
0	NA	NA	NA	NA	AC087457.1
144.579	3.27866e-07	0.00144269	0.859163	0.978779	AC087482.1
1.89536	5.92217e-07	0.00144269	0.385407	0.864668	AC087491.1
7.78105	1.51462e-06	0.00144269	0.414729	0.875356	AC087500.1
0.181679	9.41811e-08	0.0014427	0.723866	NA	AC087521.1
0.948488	-2.63646e-07	0.00144269	0.857115	NA	AC087521.2
0.216123	-2.79566e-08	0.00144269	0.976678	NA	AC087521.3
0.0453043	-8.22212e-08	0.0014427	0.950112	NA	AC087565.3
0.279758	5.67366e-08	0.0014427	0.842808	NA	AC087623.1
16.1909	2.51121e-07	0.00144269	0.825227	0.973065	AC087623.2
1.10213	8.6955e-07	0.00144269	0.377958	NA	AC087623.4
7.21532	-6.37421e-07	0.00144269	0.764065	0.960615	AC087632.1
1.51582	4.10933e-07	0.00144269	0.496465	NA	AC087641.1
0	NA	NA	NA	NA	AC087645.1
8.34747	3.72438e-06	0.00144269	0.0716976	0.549359	AC087741.1
0.565203	3.70105e-07	0.00144269	0.567608	NA	AC087752.4
0.0100785	-1.33232e-07	0.0014427	0.983779	NA	AC089987.1
0.0942	4.8138e-08	0.00144269	0.999889	NA	AC089987.3
0	NA	NA	NA	NA	AC089999.1
0	NA	NA	NA	NA	AC089999.2
0	NA	NA	NA	NA	AC090001.1
0.0806616	-8.82775e-08	0.0014427	0.828463	NA	AC090004.1
0.165407	2.41184e-08	0.00144269	0.98047	NA	AC090061.1
0.649184	3.8679e-07	0.00144269	0.749927	NA	AC090099.1
0.11324	3.39108e-08	0.0014427	0.861953	NA	AC090099.2
0	NA	NA	NA	NA	AC090099.4
0.0369256	4.23668e-08	0.0014427	0.886823	NA	AC090136.3
0.436955	-3.22536e-07	0.00144269	0.442455	NA	AC090150.2
0.0811589	1.02856e-07	0.0014427	0.828549	NA	AC090152.1
0.0584678	1.18227e-07	0.0014427	0.83381	NA	AC090155.1
0.0580909	1.74334e-07	0.0014427	0.868148	NA	AC090186.1
0.174929	1.11528e-08	0.0014427	0.912574	NA	AC090193.1
5.21165	1.65459e-06	0.00144269	0.171794	0.720511	AC090197.1
35.2433	1.30179e-06	0.00144269	0.483558	0.900592	AC090198.1
0	NA	NA	NA	NA	AC090227.1
0.143256	6.3328e-08	0.0014427	0.798893	NA	AC090241.2
0.0293083	-8.09471e-08	0.0014427	0.969836	NA	AC090286.1
0.0445835	1.10648e-07	0.0014427	0.919273	NA	AC090340.1
0.0726817	-5.40431e-09	0.0014427	0.92256	NA	AC090360.1
0.00761727	-1.27775e-07	0.0014427	0.983779	NA	AC090371.2
0	NA	NA	NA	NA	AC090386.1
2.23512	-4.85683e-07	0.00144269	0.780435	0.962466	AC090425.2
3.36762	-7.39135e-07	0.00144269	0.000207869	0.0230276	AC090458.1
0	NA	NA	NA	NA	AC090510.3
0	NA	NA	NA	NA	AC090527.2
0	NA	NA	NA	NA	AC090531.1
0.245991	-3.63556e-09	0.00144269	0.951648	NA	AC090541.1
0.336741	1.8153e-07	0.0014427	0.614985	NA	AC090568.2
0	NA	NA	NA	NA	AC090572.3
0.575086	8.35759e-07	0.00144269	0.117865	NA	AC090579.1
1.42548	5.05685e-08	0.00144269	0.962881	NA	AC090607.1
9.61681	3.92203e-07	0.00144269	0.760659	0.960525	AC090616.6
0.438871	7.92861e-07	0.00144269	0.444804	NA	AC090616.7
0	NA	NA	NA	NA	AC090617.4
0.0373984	-1.69939e-07	0.0014427	0.902844	NA	AC090625.2
3.64443	6.16812e-07	0.00144269	0.061168	0.525338	AC090673.1
0	NA	NA	NA	NA	AC090673.2
2.75379	6.2418e-07	0.00144269	0.32629	0.839394	AC090772.1
0.0157584	1.83534e-08	0.0014427	0.899421	NA	AC090772.2
0.21465	1.31328e-07	0.00144269	0.828776	NA	AC090772.3
10.0706	-6.67412e-07	0.00144269	0.586217	0.923007	AC090825.1
10.0706	-6.67412e-07	0.00144269	0.586217	0.923007	AC090825.1
0	NA	NA	NA	NA	AC090825.2
0	NA	NA	NA	NA	AC090826.2
0.984196	2.92811e-07	0.0014427	0.258073	NA	AC090877.2
0.0215491	-5.46083e-08	0.00144269	0.997581	NA	AC090907.1
0.289058	-1.51667e-08	0.00144269	0.761166	NA	AC090907.2
11.6551	-5.25536e-06	0.00144269	0.00224347	0.111502	AC090922.1
2.17207	1.80277e-07	0.00144269	0.794132	0.96712	AC090971.2
0.0776383	-2.64487e-08	0.0014427	0.844471	NA	AC091045.1
163.095	-1.40962e-07	0.00144268	0.958877	0.995176	AC091046.3
0	NA	NA	NA	NA	AC091053.1
0.797609	1.35854e-07	0.00144269	0.752375	NA	AC091060.1
0	NA	NA	NA	NA	AC091062.1
0.0247801	7.17553e-08	0.0014427	0.883784	NA	AC091100.1
0	NA	NA	NA	NA	AC091117.1
0.0274146	4.07966e-08	0.0014427	0.905305	NA	AC091117.2
15.9276	2.30089e-06	0.00144269	0.120858	0.653288	AC091132.1
0.346622	8.56363e-08	0.00144269	0.781576	NA	AC091132.2
0	NA	NA	NA	NA	AC091133.1
0.0643904	-2.83088e-07	0.0014427	0.923521	NA	AC091152.2
0.248907	9.35047e-08	0.00144269	0.814199	NA	AC091153.2
0	NA	NA	NA	NA	AC091153.4
[truncated: 24,755 more rows]

## Sheet: Supp_Table_4
Supplementary Table 4: Bulk deconvolution into cell subsets using CIBERSORT. The last row of the table is the p-value associated with metastatic versus non-metastatic for each of the cell subsets.
	N0	N2	N4	N5	N7	N10	T0	T1	T2	T3	T4	T6	IN0	IN1	IN2	IN4	IN5	IT0	IT1	IT2	IT3	IT5	IT6	IT7	IT8	IT9	IT10	IT11	IT12	IT14	P-value	Correlation	RMSE
T1-1.M.No	0.0203919	0.0344808	0.0033343	0	0.00998149	0	0	0.0902165	0.191744	0	0	0.205122	0	0.0611981	0.00213811	0.0338458	0	0	0.314728	0	0	0	0	0.0179474	0.00668552	0	0.00818637	0	0	0	0	0.631224	0.776479
T1-2.M.Yes	0.0119817	0.0130789	0.00416612	0	0	0.00117295	0	0.0534294	0.0636817	0	0.000615953	0.0986479	0	0.0472136	0.0397925	0.0137366	0	0	0.441889	0	0.0105275	0.0202725	0.0717287	0	0.0227082	0.0487834	0	0.000544914	0.0360281	0	0	0.875208	0.575395
T1-3.M.Yes	0.0162488	0.016259	0.00184078	0	0	0.000498187	0	0.0878358	0.12956	0	0.0016085	0.0917946	0.00445833	0.0435891	0	0.0328666	0	0	0.425489	0	0.00738736	0.0399772	0.0528977	0	0.0210694	0	0	0	0.0266203	0	0	0.880884	0.564275
T1-4.M.Yes	0.0105731	0.0115775	0.00250359	0	0	0.00172453	0	0.0461786	0.0617233	0	0.00166716	0.0674927	0	0.0512466	0.0106273	0.0157581	0	0	0.534647	0	0.0310339	0.0112291	0.0751669	0	0.0163572	0.00864755	0	0.00137219	0.0404735	0	0	0.957506	0.492776
T1-5.M.Yes	0.0157513	0.0190982	0.00116762	0	0	0.000605968	0	0.10622	0.163698	0	0	0.0262684	0	0.0260197	0	0.0396023	0	0	0.485947	0	0.000666309	0.018225	0.0507042	0	0.0155531	0	0	0	0.0304724	0	0	0.949153	0.47195
T1-6.M.No	0.0140058	0.0225999	0.00602425	0	0	0.00152624	0	0.0530633	0.0968327	0	0	0.0417988	0	0.0503292	0.00587254	0.0477684	0	0	0.463445	0	0.0229322	0.0273188	0.0843222	0	0.0131859	0.00144635	0	0.00138656	0.0461417	0	0	0.963137	0.450473
T1-7.M.No	0.0186498	0.0131069	0.00290909	0	0	0	0	0.110196	0.185504	0	0	0.208203	0.00672121	0.141203	0.0486965	0	0	0.0277427	0.189524	0	0	0	0	0.00885678	0.00991848	0	0.0215912	0.00717781	0	0	0	0.689489	0.726691
T1-8.M.No	0.00732847	0.00859705	0.00392596	0	0	0.000170221	0	0.0680492	0.097021	0	0.000437027	0.054362	0.0103006	0.0484523	0.0182157	0.039851	0	0	0.415584	0	0.0130995	0.0564545	0.0854782	0	0.0120376	0.0200842	0	0	0.0390285	0.00152252	0	0.916748	0.51697
T1-9.M.No	0.0195062	0.0136468	0.00444292	0	0	0.00156059	0	0.0784064	0.12353	0	0	0.0348204	0.0119058	0.049275	0.0226229	0.0205095	0	0	0.410866	0	0.0035261	0.0433737	0.0896469	0	0.0161401	0.0147529	0	0.000861749	0.0406059	0	0	0.954915	0.455937
T1-10.F.No	0.0177523	0.0187552	0.00194273	0	0	0.000758135	0	0.0988715	0.114761	0	0	0.0415148	0.000557363	0.0507053	0.0252484	0.0192776	0	0	0.41952	0	0.0446858	0	0.083099	0	0.0214039	0.0179153	0	0.00301616	0.0202151	0	0	0.912591	0.507278
T1-11.M.No	0.0172789	0.0262256	0.0108188	0	0	0.000146862	0	0.104267	0.200591	0	0.000231271	0.0649764	0	0.0384019	0	0.052825	0	0	0.434425	0	0.000280127	0	0.0207242	0	0.0164967	0	0	0.000253364	0.00956275	0.00249532	0	0.859753	0.559847
T1-12.M.Yes	0.0272178	0.0301542	0	0	0	0	0	0.138143	0.166292	0	6.67213e-06	0.0857505	0	0.0645542	0.0372179	0.00866907	0	0	0.282665	0	0.00211709	0.0305771	0.0532463	0	0.0371258	0	0	0.00553032	0.0307331	0	0	0.834579	0.590982
T1-13.M.Yes	0.0189662	0.0208818	0.00315572	0	0	0.000479028	0	0.184595	0.187759	0	0.000294034	0.0565026	0	0.0527294	0.0173921	0.00588916	0	0	0.390922	0	0	0.00644567	0.0296806	0	0.00733052	0	0	0.000593839	0.016085	0.00029795	0	0.910215	0.535076
T1-14.M.No	0.0226649	0.021387	0.00586994	0	0.00286634	0	0	0.155265	0.186073	0	0.000773106	0.104771	0	0.0442014	0.0130761	0.0250719	0	0	0.314577	0	0.00930753	0.0104695	0.0319334	0	0.027381	0.00497622	0	0.00213325	0.0172025	0	0	0.731551	0.69344
T1-15.M.No	0.0299788	0.00136445	0.012243	0	0	0	0	0.173069	0.257992	0	0	0.185779	0.00862736	0.0647421	0.0337013	0.00155509	0	0	0.116701	0	0.0357776	0	0.0111745	0	0.0393597	0.0144971	0	0.0106568	0.00278093	0	0	0.656859	0.754222
T1-16.M.No	0.0278997	0.0141613	0.00859283	0	0	3.08855e-05	0	0.0344647	0.382735	0	0	0.0714734	0.0181336	0.0644978	0.0154145	0	0	0	0.332289	0	0	0	0.000206771	0	0.0258236	0	0	0.0042776	0	0	0	0.850211	0.527076
T1-17.M.Yes	0.013737	0.0678289	0	0	0	0	0	0.112361	0.259428	0	0	0.0593255	0.00430569	0.0688205	0.0103924	0.0059548	0	0	0.375332	0	0	0	0	0.0102486	0.00535953	0	0	0.00387194	0	0.00303507	0	0.872228	0.528224
T1-18.M.No	0.018876	0	0.0123095	0	0	0	0	0.160966	0.181668	0	6.81486e-05	0.0934	0.000543237	0.0521234	0.0196378	0.021268	0	0	0.287255	0	0.0136614	0.0288128	0.0544676	0	0.0297456	0	0	0.0027556	0.0224412	0	0	0.764958	0.66134
T1-19.F.No	0.024147	0.00678292	0	0	0	0	0	0.154974	0.226019	0	0.000498631	0.106171	0.0111899	0.0806795	0.0647652	0	0	0	0.210138	0	0.00720134	0.021086	0.045562	0	0.0139719	0	0	0.00627091	0.0205425	0	0	0.718658	0.69781
T1-20.M.Yes	0.0272098	0.0278443	0.0150993	0	0.00117048	0	0	0.0986383	0.121375	0	0.000166523	0.135031	0	0.0947139	0.0480159	0	0	0	0.307644	0	0.0194916	0.00435624	0.0335195	0	0.0253683	0	0.00285736	0.00418441	0.0333147	0	0	0.842393	0.591506
T1-21.F.Yes	0.0119545	0.0206738	0.00606486	0	0	0.00182661	0	0.041582	0.123392	0	3.95985e-05	0.029626	0	0.0189615	0.00285931	0.0158216	0	0	0.514633	0	0.0137969	0.0238311	0.101647	0	0.0118438	0.0101226	0	0.0026763	0.048648	0	0	0.884731	0.541981
T1-22.M.Yes	0.0134871	0.0144589	0.00477856	0	0	0.00188644	0	0.0312626	0.107205	0	4.82947e-05	0.0324796	0.00816431	0.0374379	0.0095902	0.0247437	0	0	0.500948	0	0.00252533	0.0355431	0.114425	0	0.0130222	0	0	0.00180222	0.0461921	0	0	0.967247	0.43846
T1-23.M.Yes	0.00871981	0.00752226	0.00660639	0	0	0.00217802	0	0.0495422	0.0815314	0	4.69286e-05	0.0385418	0	0.0323422	0	0.0519718	0	0	0.519615	0	0.00668836	0.0325888	0.0941157	0	0.0079409	0.0117878	0	0.00095981	0.0473006	0	0	0.978972	0.454952
T1-24.F.No	0.00814903	0.00552887	0.00184359	0	0	0.000975369	0	0.0300688	0.116612	0	0	0.0351895	0	0.0213425	0	0.051798	0	0	0.588461	0	0.00298043	0.0166965	0.0855177	0	0.0091849	0.000301638	0	0	0.02535	0	0	0.937977	0.490171
T2-11.F.No	0.089931	0.0504314	0	0	0	0.00133859	0	0.0499252	0.107019	0	5.47986e-05	0.00443298	0.0243756	0.011058	0.0320356	0.0375435	0	0	0.436279	0	0	0.0236696	0.0667087	0	0.0100019	0.0190308	0	0	0.0361635	0	0	0.807951	0.634283
T2-1.M.No	0.00477823	0.00612411	0.0040499	0	0	0.00130844	0	0.0509619	0.0870124	0	0	0.0125267	0.00805646	0.0495318	0.00888771	0.0427438	0	0	0.533355	0	0.00291297	0.0476775	0.0920138	0	0.00850505	0	0	0	0.0395544	0	0	0.965152	0.465884
T2-10.M.Yes	0.0123795	0.0100963	0.00297672	0	0	0.00092221	0	0.0600301	0.112248	0	0.000144981	0.0589306	0.0203742	0.0322017	0	0.0315105	0	0	0.502161	0	0.00635125	0.0243385	0.0710625	0	0.0176891	0.00776375	0	0	0.0288189	0	0	0.898096	0.541744
T2-13.M.Yes	0.0106011	0.0131357	0.00176264	0	0	0.000399504	0	0.0424387	0.174328	0	0.000632843	0.0552567	0.00893532	0.0401947	0	0.0494277	0	0	0.545903	0	0	0.00340615	0.0230665	0.00904193	0	0	0	0.00299203	0.0163648	0.002112	0	0.966654	0.431546
T2-17.M.No	0.0208212	0.0370639	0	0	0	0.00172986	0	0.0648118	0.143861	0	3.81523e-05	0.0446939	0.00621296	0.0302888	0.0519854	0.0204607	0	0	0.363234	0	0.0127337	0.042973	0.0822102	0	0.014703	0.0198361	0	0	0.0400737	0.00226888	0	0.89701	0.510633
T2-19.F.No	0.00852792	0.00305231	0.00621845	0	0	7.87421e-05	0	0.104155	0.224168	0	0	0.0220012	0.00961175	0	0.00146808	0.0254841	0.00185198	0	0.526979	0	0	0	0.022444	0	0.00929928	0.0346609	0	0	0	0	0	0.964059	0.429571
T2-20.M.Yes	0.0103944	0.0282526	0	0	0	0.000277323	0	0.0287986	0.0817864	0	0	0.0336379	0.00143632	0.0456027	0.00296035	0.0336528	0	0	0.487755	0	0.0246842	0.0539969	0.0853066	0.00413312	0.0126233	0.0238051	0	0	0.0408965	0	0	0.957476	0.470143
T2-21.M.Yes	0	0	0	0.0189186	0.00584416	0	0	0.280838	0.0121576	0	0.0200087	0.0814226	0.0685132	0.00573927	0.0537738	0	0	0	0	0.146535	0.0378335	0.170491	0	0	0.0606171	0.0373079	0	0	0	0	0.01	0.164984	1.04024
T2-23.M.Yes	0.0066574	0.0234527	0.00192126	0	0.000860762	0.00158697	0	0.0496278	0.067107	0	0.000483677	0.0291294	0	0.0234697	0	0.0424718	0	0	0.583901	0	0.00939992	0.0228435	0.0909079	0	0.00815963	0	0	0.000141786	0.0378775	0	0	0.989423	0.463849
T2-3.M.No	0.012661	0.0132364	0.00588369	0	0	0.00129885	0	0.0503833	0.0822276	0	0	0.0262464	0	0.0302267	0.0089794	0.0293344	0	0	0.525686	0	0.0223045	0.0242537	0.0887328	0	0.010209	0.0236201	0	0.00018638	0.0445294	0	0	0.974137	0.45834
T2-8.M.No	0.0104405	0	0.00841708	0	0	0.00187623	0	0.0102262	0.0637021	0	9.15484e-05	0.0199706	0	0.0420689	0	0.0382073	0	0	0.604947	0	0.0133227	0.0249196	0.104615	0	0.0086587	0	0	0.00105612	0.0474808	0	0	0.98407	0.446375
T2-9.M.Yes	0.0295649	0	0.0117745	0	0	0.000875033	0	0.0604938	0.174508	0	0.000129706	0.135718	0.00510822	0.0728685	0.0234173	0.00718848	0	0	0.396431	0	0	0.00877282	0.0316846	0	0.0150307	0	0	0.00284306	0.0235919	0	0	0.843722	0.584681
T2-22.M.Yes	0.00862875	0.0586733	0	0	0.00224953	0	0	0.362347	0.157776	0	0	0.169674	0	0.0184652	0.0375191	0	0	0.0130189	0	0.028106	0.0343134	0.0138441	0	0	0.0440852	0.0484149	0	0.00288531	0	0	0	0.567358	0.824761
T2-4.M.No	0.0031247	0.00774369	0.00362826	0	0	0.00107972	0	0.144537	0.0931642	0	6.54885e-05	0.065103	0.0524379	0.0361325	0.0366099	0.0430302	0	0	0.380904	0	0	0.0396677	0.0330246	0	0.0215233	0.038223	0	0	0	0	0	0.795121	0.652829
T2-7.F.Yes	0.00960352	0.0204724	0.00354077	0	0	0.00149129	0	0.0717675	0.0965885	0	2.0999e-05	0.0122758	0	0.0471386	0.000762103	0.0343578	0	0	0.551663	0	0.0170741	0.0150121	0.0686874	0	0.00466468	0	0	0.000661905	0.0442175	0	0	0.956894	0.483844
T2-2.M.No	0.00795638	0.0232192	0.00185497	0	0	0.0016663	0	0.0729506	0.0946032	0	0.000569621	0.0209421	0	0.0419115	0	0.0434493	0	0	0.539979	0	0.00465491	0.0277608	0.072028	0	0.0078948	0	0	0	0.0385595	0	0	0.980767	0.459789
T2-6.M.No	0.00760868	0.011736	0.00404793	0	0.00216661	0.00171499	0	0.0363957	0.0653847	0	0.000642914	0.0312792	0	0.0316153	0	0.0337669	0	0	0.583787	0	0.00762205	0.0406256	0.08068	0	0.0063653	0.0112416	0	0	0.0433192	0	0	0.986363	0.4726
T2-12.M.No	0.00711973	0.0158926	0.0044746	0	0	0.00114849	0	0.107344	0.0824347	0	0	0.0346717	0	0.0440584	0.00620282	0.0246583	0	0	0.481631	0	0.0316496	0.00942398	0.0601257	0	0.0301503	0.0191404	0	0.00241208	0.0374622	0	0	0.960855	0.479575
T2-14.M.Yes	0.000981462	0.023049	0.00217235	0	0.00175815	0.00129065	0	0.0448123	0.0599048	0	0.000506244	0.0233235	0.00454575	0.0323757	0	0.0464082	0	0	0.568199	0	0.0163235	0.0464119	0.0833195	0	0.00824539	0.00344875	0	0	0.0329235	0	0	0.982395	0.47169
T2-16.F.Yes	0.00224519	0.0222917	0.00430583	0	0	0.00124381	0	0.031815	0.0920416	0	0.000650697	0.0377154	0	0.0220174	0.00277461	0.0107313	0	0	0.548846	0	0.0249607	0.0394578	0.0689214	0	0.0126496	0.0236329	0	0.000254207	0.0534446	0	0	0.972655	0.461414
MASC p-value	0.144189	0.204221	0.10981	0.700653	0.708064	0.618075	NA	0.957253	0.134204	NA	0.0936358	0.642377	0.272332	0.566623	0.319055	0.443588	0.169676	0.989896	0.480689	0.565277	0.536714	0.112416	0.895596	0.885788	0.792727	0.487005	0.763789	0.651581	0.314452	0.964613	NA	NA	NA

## Sheet: Supp_Table_5
Supplementary Table 5: All miRNA that passed QC thresholds and their statistics in the metastatic versus non-metastatic group comparison.
probe.id	logFC	AveExpr	t	P.Value	adj.P.Val	B
hsa-miR-18a_002422	-0.76312	6.3197	-3.5506	0.000955448	0.204466	-0.719068
hsa-miR-301_000528	-0.71039	5.17736	-3.24918	0.0022671	0.24258	-1.46424
hsa-miR-223#_002098	-1.24729	8.67776	-2.97627	0.00480228	0.342563	-2.10624
hsa-miR-21_000397	-0.605075	-4.19405	-2.76785	0.00832759	0.374317	-2.57272
hsa-miR-532_001518	0.407582	1.14273	2.62407	0.0120242	0.374317	-2.88134
hsa-miR-452_002329	-0.812656	5.83544	-2.61863	0.0121897	0.374317	-2.89277
hsa-miR-30d#_002305	0.604504	8.1665	2.57783	0.0135012	0.374317	-2.97815
hsa-miR-224_002099	-0.813955	4.87581	-2.54846	0.0145239	0.374317	-3.03903
hsa-miR-1291_002838	-0.695462	5.86377	-2.51583	0.0157423	0.374317	-3.10606
hsa-miR-885-5p_002296	1.80578	5.01939	2.38308	0.0217184	0.418942	-3.37232
hsa-let-7e_002406	0.378584	-1.06451	2.36495	0.0226769	0.418942	-3.40786
hsa-let-7a_000377	0.3495	0.899032	2.35007	0.0234921	0.418942	-3.43688
hsa-miR-1248_002870	-0.834755	6.71029	-2.30731	0.0259822	0.427707	-3.51948
hsa-let-7d_002283	0.374495	2.09623	2.17727	0.0350692	0.524596	-3.76358
hsa-miR-28_000411	-0.32227	2.57652	-2.15632	0.0367708	0.524596	-3.80187
hsa-miR-152_000475	-0.457691	2.77951	-2.07378	0.0442031	0.556677	-3.94988
hsa-let-7g_002282	0.417121	2.17281	2.07359	0.044222	0.556677	-3.95022
hsa-let-7i#_002172	0.469929	10.4528	1.98132	0.0540582	0.642692	-4.11017
hsa-miR-642_001592	-0.573197	8.36988	-1.88903	0.0657329	0.715512	-4.26418
hsa-miR-24_000402	-0.256978	-3.9317	-1.82737	0.0746806	0.715512	-4.36367
hsa-miR-532-3p_002355	0.329421	3.401	1.77713	0.0827137	0.715512	-4.44267
hsa-miR-340#_002259	-0.374707	6.31788	-1.77143	0.0836694	0.715512	-4.45152
mmu-miR-451_001141	1.01212	-0.241416	1.75005	0.0873359	0.715512	-4.48447
hsa-miR-484_001821	-0.298438	-0.672976	-1.73285	0.0903839	0.715512	-4.51075
hsa-miR-103_000439	-0.255946	1.83002	-1.72897	0.0910837	0.715512	-4.51665
hsa-miR-886-5p_002193	0.610007	-0.733392	1.7266	0.0915117	0.715512	-4.52023
hsa-miR-213_000516	-0.309789	6.51254	-1.71112	0.0943593	0.715512	-4.54362
hsa-miR-652_002352	-0.295535	3.24271	-1.69751	0.0969232	0.715512	-4.56403
hsa-miR-181a-2#_002317	-0.373225	5.63251	-1.6973	0.0969619	0.715512	-4.56433
hsa-miR-212_000515	0.390943	5.74251	1.62555	0.11145	0.751749	-4.66956
hsa-miR-500_002428	0.421483	6.6192	1.61366	0.114013	0.751749	-4.68662
hsa-let-7c_000379	0.449839	2.85979	1.59	0.119258	0.751749	-4.72023
hsa-miR-502-3p_002083	0.448957	7.89312	1.58679	0.119983	0.751749	-4.72475
hsa-miR-203_000507	-0.771303	5.53677	-1.58547	0.120283	0.751749	-4.72661
hsa-miR-139-5p_002289	0.735358	3.57407	1.5702	0.123793	0.751749	-4.74801
hsa-miR-34a#_002316	-0.525173	3.97389	-1.5316	0.133041	0.751749	-4.80131
hsa-miR-320_002277	0.245777	0.319193	1.52	0.135927	0.751749	-4.81711
hsa-miR-324-5p_000539	-0.266406	3.5399	-1.51162	0.138041	0.751749	-4.82844
hsa-miR-101_002253	-0.25516	6.22416	-1.50837	0.138868	0.751749	-4.83282
rno-miR-29c#_001818	-0.503962	6.77931	-1.50195	0.140514	0.751749	-4.84145
hsa-miR-409-3p_002332	-0.655914	5.33259	-1.44767	0.155055	0.769631	-4.91312
hsa-miR-19b_000396	-0.181001	-2.11245	-1.44614	0.155482	0.769631	-4.9151
hsa-miR-629_001562	-0.430248	8.19176	-1.43873	0.157562	0.769631	-4.9247
hsa-miR-362_001273	0.376678	6.4924	1.43632	0.158242	0.769631	-4.92781
hsa-miR-200b_002251	0.462229	2.78508	1.39783	0.169428	0.805723	-4.97684
hsa-miR-27a_000408	-0.190533	1.42183	-1.3803	0.174723	0.812403	-4.99877
hsa-miR-1274A_002883	-0.524992	-2.54264	-1.35256	0.183359	0.812403	-5.03296
hsa-miR-29a_002112	0.252471	-2.0986	1.34245	0.186586	0.812403	-5.04526
hsa-miR-144#_002148	0.766746	6.14387	1.3421	0.1867	0.812403	-5.04569
hsa-miR-660_001515	0.229131	1.44972	1.32396	0.192603	0.812403	-5.06754
hsa-miR-539_001286	-0.68022	8.98291	-1.30951	0.197406	0.812403	-5.08476
hsa-miR-625#_002432	-0.484124	7.39635	-1.28669	0.205175	0.812403	-5.11159
hsa-miR-16_000391	0.30799	-0.568413	1.27721	0.208472	0.812403	-5.12262
hsa-miR-191_002299	0.248781	-0.242713	1.26608	0.21239	0.812403	-5.13546
hsa-miR-22#_002301	-0.328555	5.80807	-1.26054	0.214361	0.812403	-5.14182
hsa-miR-505#_002087	-0.293516	7.19539	-1.25808	0.215242	0.812403	-5.14464
hsa-miR-574-3p_002349	-0.249684	1.38749	-1.24534	0.219839	0.812403	-5.15912
hsa-miR-22_000398	-0.291813	2.18328	-1.23528	0.223519	0.812403	-5.17046
hsa-miR-455-3p_002244	0.515834	5.18129	1.23403	0.22398	0.812403	-5.17187
hsa-miR-146a_000468	0.294373	-1.43914	1.20635	0.234362	0.835891	-5.20261
hsa-miR-17_002308	0.138696	-1.52199	1.19188	0.239929	0.84039	-5.21843
hsa-miR-424#_002309	0.323407	6.20017	1.17023	0.248439	0.84039	-5.24177
hsa-miR-502_001109	0.24698	8.1237	1.16646	0.249942	0.84039	-5.24579
hsa-miR-135b_002261	-0.477387	5.15014	-1.15419	0.25488	0.84039	-5.25879
hsa-miR-99a_000435	-0.371087	-0.133525	-1.15326	0.255259	0.84039	-5.25978
hsa-miR-186_002285	0.190702	2.55335	1.12619	0.266411	0.863817	-5.28799
hsa-miR-1255B_002801	0.325152	9.02261	1.10082	0.277178	0.885314	-5.31386
hsa-miR-195_000494	-0.308633	0.151781	-1.08965	0.282015	0.88544	-5.32508
hsa-miR-125a-5p_002198	0.223028	3.41371	1.0817	0.285492	0.88544	-5.333
hsa-miR-29b_000413	-0.281982	3.50666	-1.07219	0.289691	0.885628	-5.3424
hsa-miR-192_000491	0.374049	0.0427787	1.05298	0.29831	0.895295	-5.36115
hsa-miR-148b_000471	-0.219003	6.871	-1.03317	0.307378	0.895295	-5.38015
hsa-miR-99b#_002196	0.460939	7.38404	1.029	0.30931	0.895295	-5.38411
hsa-miR-18a#_002423	0.095423	10.7671	1.0284	0.309588	0.895295	-5.38467
hsa-let-7f_000382	0.338634	4.83254	1.0084	0.318976	0.910145	-5.40342
hsa-miR-1201_002781	0.193777	6.2302	0.979445	0.33291	0.930346	-5.42995
hsa-miR-27a#_002445	0.646127	7.3698	0.975682	0.334751	0.930346	-5.43334
hsa-miR-126_002228	0.240141	-3.99576	0.964444	0.340286	0.933606	-5.4434
hsa-miR-222_002276	0.355662	-2.00282	0.949657	0.347663	0.938957	-5.45647
hsa-miR-142-3p_000464	-0.328607	0.813247	-0.930833	0.357204	0.938957	-5.47282
hsa-miR-128a_002216	-0.270769	6.11521	-0.930708	0.357269	0.938957	-5.47293
hsa-miR-106b_000442	-0.145878	0.833205	-0.90911	0.368426	0.938957	-5.49131
hsa-miR-132_000457	-0.144889	2.16599	-0.89647	0.375058	0.938957	-5.50187
hsa-miR-10a_000387	0.265684	1.75618	0.89486	0.375909	0.938957	-5.50321
hsa-miR-130b_000456	-0.205115	5.8055	-0.876705	0.385582	0.938957	-5.5181
hsa-miR-342-3p_002260	-0.16967	-0.00106592	-0.874933	0.386534	0.938957	-5.51954
hsa-miR-125a-3p_002199	0.0891971	10.5775	0.86197	0.393548	0.938957	-5.52998
hsa-miR-335_000546	-0.409893	7.38358	-0.861219	0.393957	0.938957	-5.53058
hsa-miR-27b#_002174	0.237864	6.75444	0.857024	0.396245	0.938957	-5.53392
hsa-miR-30d_000420	-0.3294	2.25582	-0.837598	0.406948	0.938957	-5.5492
hsa-miR-1270_002807	-0.284277	8.43178	-0.818443	0.417676	0.938957	-5.56392
hsa-miR-424_000604	0.249738	6.54145	0.816002	0.419055	0.938957	-5.56578
hsa-miR-1260_002896	-0.341459	1.97302	-0.815953	0.419083	0.938957	-5.56582
hsa-miR-708_002341	-0.268648	2.5657	-0.814446	0.419936	0.938957	-5.56696
hsa-miR-19a_000395	-0.18365	4.40281	-0.803958	0.425901	0.938957	-5.57484
hsa-miR-10b_002218	0.183077	-0.00422716	0.793695	0.431788	0.938957	-5.58247
hsa-miR-9_000583	-0.514119	5.13024	-0.789936	0.433956	0.938957	-5.58523
hsa-miR-204_000508	0.411644	0.66718	0.785099	0.436756	0.938957	-5.58878
hsa-miR-148b#_002160	-0.230941	9.34087	-0.778442	0.440627	0.938957	-5.59362
hsa-miR-133a_002246	0.325002	6.13614	0.775059	0.442602	0.938957	-5.59607
hsa-miR-140-3p_002234	0.152208	6.56539	0.774117	0.443152	0.938957	-5.59674
hsa-miR-1274B_002884	-0.298374	-7.63691	-0.766017	0.447905	0.939723	-5.60255
hsa-miR-218_000521	0.227416	3.25798	0.7535	0.455309	0.940921	-5.61141
hsa-miR-21#_002438	-0.315238	3.65373	-0.750205	0.45727	0.940921	-5.61371
hsa-miR-146b_001097	0.273415	-0.692749	0.727835	0.470711	0.946251	-5.62912
hsa-miR-942_002187	-0.215528	7.11628	-0.724874	0.472507	0.946251	-5.63113
hsa-miR-27b_000409	0.142912	0.992366	0.723855	0.473126	0.946251	-5.63181
hsa-miR-146b-3p_002361	0.255881	8.75057	0.705944	0.48408	0.952439	-5.64376
hsa-miR-100_000437	-0.185827	-0.22006	-0.704254	0.485121	0.952439	-5.64487
hsa-miR-99b_000436	0.0987334	0.679985	0.696945	0.489637	0.952567	-5.64965
hsa-miR-214#_002293	-0.260284	9.15018	-0.676074	0.502661	0.965232	-5.66303
mmu-miR-140_001187	-0.0894168	-0.205694	-0.665222	0.509508	0.965232	-5.66982
hsa-miR-23a_000399	-0.110087	3.22489	-0.664647	0.509872	0.965232	-5.67018
hsa-miR-10b#_002315	0.140386	2.44728	0.648359	0.520246	0.965232	-5.68018
hsa-miR-30b_000602	0.152968	-2.6028	0.645503	0.522076	0.965232	-5.6819
hsa-miR-362-3p_002117	-0.180517	7.85724	-0.643737	0.52321	0.965232	-5.68297
hsa-miR-26b_000407	-0.23437	1.7375	-0.606136	0.547653	0.98485	-5.70495
hsa-miR-497_001043	-0.181886	5.16954	-0.604761	0.548557	0.98485	-5.70573
hsa-miR-181c_000482	0.194365	7.98064	0.600948	0.551071	0.98485	-5.70788
hsa-miR-30a-5p_000417	-0.202293	-1.67113	-0.583929	0.562359	0.98485	-5.71733
hsa-miR-374_000563	0.195327	2.67982	0.579759	0.565142	0.98485	-5.7196
hsa-miR-886-3p_002194	0.246871	0.658277	0.57811	0.566245	0.98485	-5.72049
hsa-miR-30e-3p_000422	-0.357952	0.579805	-0.570783	0.571156	0.98485	-5.72444
hsa-miR-143_002249	0.141273	-0.180484	0.569438	0.57206	0.98485	-5.72515
hsa-miR-503_001048	-0.167316	8.11725	-0.564681	0.575263	0.98485	-5.72768
hsa-miR-29c_000587	-0.214298	0.192618	-0.553095	0.5831	0.990345	-5.73375
hsa-miR-127_000452	-0.184553	5.99456	-0.535517	0.595088	0.994697	-5.74273
hsa-miR-148a_000470	-0.172878	3.67367	-0.524136	0.60291	0.994697	-5.74838
mmu-miR-374-5p_001319	0.151264	2.86677	0.52227	0.604198	0.994697	-5.7493
hsa-miR-511_001111	-0.211912	8.79594	-0.500574	0.619257	0.994697	-5.75971
hsa-miR-196b_002215	0.177855	4.32917	0.487367	0.628506	0.994697	-5.76584
hsa-miR-30c_000419	0.121372	-3.07702	0.462456	0.646117	0.994697	-5.77695
hsa-miR-363_001271	0.145166	7.34376	0.455841	0.650828	0.994697	-5.77981
hsa-miR-145_002278	0.155971	-2.84769	0.444232	0.659132	0.994697	-5.78472
hsa-miR-98_000577	0.0864999	4.14771	0.441789	0.660885	0.994697	-5.78574
mmu-miR-134_001186	-0.209942	9.00798	-0.438813	0.663023	0.994697	-5.78697
hsa-miR-505_002089	0.0837357	7.52816	0.428371	0.670548	0.994697	-5.79123
hsa-miR-592_001546	0.222318	6.88241	0.426397	0.671973	0.994697	-5.79202
hsa-miR-193b_002367	-0.186305	1.03241	-0.415575	0.679815	0.994697	-5.79631
hsa-miR-720_002895	-0.130616	-5.79442	-0.412086	0.68235	0.994697	-5.79766
hsa-miR-454_002323	-0.123835	3.57778	-0.408372	0.685054	0.994697	-5.7991
hsa-miR-199a-3p_002304	-0.141716	2.07714	-0.406808	0.686193	0.994697	-5.7997
hsa-miR-429_001024	0.126088	6.00756	0.405113	0.687429	0.994697	-5.80034
hsa-miR-122_002245	0.248255	5.50496	0.405088	0.687447	0.994697	-5.80035
hsa-miR-185_002271	-0.0885993	5.23475	-0.401726	0.689902	0.994697	-5.80163
hsa-miR-193a-5p_002281	0.107575	2.66938	0.399493	0.691533	0.994697	-5.80247
hsa-miR-150_000473	0.140022	-0.0420662	0.399411	0.691593	0.994697	-5.8025
hsa-miR-126#_000451	-0.142961	1.60397	-0.378571	0.706893	0.994697	-5.81013
hsa-miR-151-3p_002254	-0.287124	2.05897	-0.370481	0.712867	0.994697	-5.81299
hsa-miR-340_002258	0.0900937	6.69253	0.35237	0.726304	0.994697	-5.81915
hsa-miR-1290_002863	0.135443	9.42826	0.342144	0.733931	0.994697	-5.82249
hsa-miR-423-5p_002340	-0.0586327	5.5208	-0.336628	0.738056	0.994697	-5.82426
hsa-miR-766_001986	-0.102921	5.875	-0.324403	0.747226	0.994697	-5.82806
hsa-miR-130a_000454	0.0599365	1.90365	0.320617	0.750074	0.994697	-5.82922
hsa-miR-328_000543	-0.12784	3.28808	-0.315136	0.754203	0.994697	-5.83086
hsa-miR-223_002295	-0.127971	-2.10294	-0.313446	0.755477	0.994697	-5.83136
hsa-miR-214_002306	0.111834	2.59338	0.298906	0.766471	0.994697	-5.83555
hsa-miR-664_002897	0.0682044	3.09726	0.290942	0.772513	0.994697	-5.83777
hsa-miR-210_000512	-0.07189	-1.53731	-0.282372	0.77903	0.994697	-5.84008
hsa-miR-145#_002149	0.10545	6.5951	0.280784	0.78024	0.994697	-5.84051
hsa-miR-590-3P_002677	0.0819278	8.66926	0.267928	0.790052	0.994697	-5.84383
hsa-miR-20b_001014	0.0695643	4.14746	0.263717	0.793274	0.994697	-5.84489
hsa-miR-93#_002139	-0.0851527	5.21924	-0.245357	0.807363	0.994697	-5.8493
hsa-miR-30a-3p_000416	0.0606448	-0.379533	0.243717	0.808624	0.994697	-5.84968
hsa-miR-221_000524	0.0764053	1.74744	0.241709	0.81017	0.994697	-5.85014
hsa-miR-1180_002847	-0.0883351	6.55632	-0.235443	0.814997	0.994697	-5.85155
hsa-miR-155_002623	0.108779	-0.65145	0.233598	0.81642	0.994697	-5.85195
hsa-miR-181a_000480	-0.0511998	2.25644	-0.225348	0.82279	0.994697	-5.85374
mmu-miR-93_001090	0.0252734	0.78572	0.21376	0.831757	0.994697	-5.85614
hsa-miR-135a_000460	-0.115888	7.14754	-0.201501	0.841269	0.994697	-5.85854
hsa-miR-149_002255	0.0760888	5.6484	0.197014	0.844757	0.994697	-5.85939
hsa-miR-15a_000389	0.0344673	3.89543	0.196755	0.844959	0.994697	-5.85944
hsa-miR-200a_000502	0.050695	1.46315	0.195501	0.845933	0.994697	-5.85967
hsa-miR-324-3p_002161	0.0404745	3.83997	0.190476	0.849844	0.994697	-5.86058
hsa-miR-331_000545	-0.0266264	0.128433	-0.190295	0.849985	0.994697	-5.86062
hsa-miR-20a_000580	0.0435616	-1.35166	0.176655	0.86062	0.994697	-5.86298
hsa-miR-106a_002169	0.0184199	-1.36882	0.17512	0.861818	0.994697	-5.86323
hsa-miR-1271_002779	0.0979575	7.34211	0.163868	0.870613	0.994697	-5.86503
hsa-miR-376a_000565	0.0590699	8.3563	0.160696	0.873095	0.994697	-5.86552
mmu-miR-491_001630	0.0354237	6.219	0.160486	0.873259	0.994697	-5.86555
hsa-miR-663B_002857	-0.0873048	1.62494	-0.15925	0.874227	0.994697	-5.86574
hsa-miR-365_001020	-0.0364531	2.82315	-0.156598	0.876304	0.994697	-5.86613
hsa-miR-590-5p_001984	0.0311529	5.54383	0.151652	0.88018	0.994697	-5.86685
hsa-miR-28-3p_002446	-0.024107	0.847619	-0.146195	0.88446	0.994697	-5.86762
hsa-miR-489_002358	0.0949316	2.11026	0.14275	0.887163	0.994697	-5.86809
hsa-miR-142-5p_002248	-0.0509703	9.16557	-0.139396	0.889797	0.994697	-5.86854
hsa-miR-628-5p_002433	0.0463954	8.18129	0.130682	0.896645	0.994697	-5.86965
hsa-miR-26a_000405	-0.0435891	-0.223626	-0.126819	0.899682	0.994697	-5.87012
hsa-miR-34c_000428	-0.058216	9.39462	-0.124865	0.90122	0.994697	-5.87035
hsa-miR-194_000493	0.0516987	0.540982	0.12378	0.902074	0.994697	-5.87048
hsa-miR-320B_002844	0.0355572	6.942	0.113307	0.910321	0.994697	-5.87165
hsa-miR-193a-3p_002250	0.0164679	10.2378	0.110628	0.912433	0.994697	-5.87193
hsa-miR-125b_000449	0.0346821	0.213377	0.105091	0.916799	0.994697	-5.8725
hsa-miR-345_002186	-0.0240449	3.47236	-0.101867	0.919342	0.994697	-5.87281
hsa-miR-1244_002791	-0.0312971	6.19065	-0.0931702	0.926207	0.994697	-5.87361
hsa-miR-34a_000426	-0.0156252	-0.703575	-0.0927495	0.926539	0.994697	-5.87365
hsa-miR-31_002279	-0.0729126	2.98847	-0.0919892	0.927139	0.994697	-5.87372
hsa-miR-769-5p_001998	-0.0159472	5.67868	-0.07356	0.941706	0.994697	-5.87516
hsa-miR-15b_000390	0.0147687	1.32692	0.0732059	0.941986	0.994697	-5.87518
hsa-miR-339-5p_002257	0.0225022	4.19512	0.0709991	0.943732	0.994697	-5.87533
hsa-miR-339-3p_002184	-0.0151627	5.56353	-0.0621229	0.950757	0.994697	-5.87589
hsa-miR-361_000554	0.00906017	4.39828	0.0550948	0.956321	0.994697	-5.87628
hsa-miR-455_001280	-0.0153889	4.63376	-0.0455034	0.963919	0.994697	-5.87674
hsa-miR-222#_002097	0.0199726	7.10755	0.0416403	0.966981	0.994697	-5.8769
hsa-miR-19b-1#_002425	0.0106384	10.1302	0.036707	0.970891	0.994697	-5.87708
hsa-miR-192#_002272	0.0135492	7.90734	0.0338369	0.973166	0.994697	-5.87717
hsa-miR-151-5P_002642	-0.00901699	4.13731	-0.0334558	0.973468	0.994697	-5.87719
hsa-miR-92a_000431	0.00528079	0.436615	0.0266099	0.978896	0.994697	-5.87738
rno-miR-7#_001338	0.00600685	3.36758	0.0245496	0.980529	0.994697	-5.87743
hsa-miR-25_000403	-0.00415292	3.44523	-0.0223661	0.982261	0.994697	-5.87748
hsa-miR-744_002324	-0.00263707	3.93392	-0.01644	0.98696	0.994697	-5.87759
hsa-miR-99a#_002141	-0.00507719	7.30984	-0.0130244	0.989669	0.994697	-5.87763
hsa-miR-1275_002840	-0.0041988	4.26629	-0.0125461	0.990049	0.994697	-5.87764
hsa-miR-378_002243	-0.000195834	2.66495	-0.000389606	0.999691	0.999691	-5.87772

## Sheet: Supp_Table_6
Supplementary Table 6: All miRNA that passed QC thresholds and their statistics in the Female versus Male group comparison.
probe.id	logFC	AveExpr	t	P.Value	adj.P.Val	B
hsa-miR-1290_002863	-1.47004	9.42826	-2.89	0.00604639	0.585431	-4.30703
hsa-miR-708_002341	-1.19035	2.5657	-2.80849	0.00749238	0.585431	-4.32297
hsa-miR-200a_000502	0.826813	1.46315	2.48147	0.0171256	0.585431	-4.38488
hsa-miR-532_001518	0.486256	1.14273	2.43636	0.0191092	0.585431	-4.39313
hsa-miR-130a_000454	-0.584041	1.90365	-2.4314	0.0193397	0.585431	-4.39403
hsa-miR-31_002279	-2.38321	2.98847	-2.33999	0.0240589	0.585431	-4.41048
hsa-miR-146b_001097	-1.12863	-0.692749	-2.3382	0.0241611	0.585431	-4.4108
hsa-miR-320B_002844	-0.925091	6.942	-2.2942	0.0267917	0.585431	-4.41858
hsa-miR-19a_000395	-0.653147	4.40281	-2.22521	0.0314351	0.585431	-4.43062
hsa-miR-135a_000460	1.6361	7.14754	2.21393	0.0322583	0.585431	-4.43256
hsa-miR-21_000397	-0.611957	-4.19405	-2.17857	0.0349656	0.585431	-4.43863
hsa-miR-192_000491	-0.979037	0.0427787	-2.1449	0.0377286	0.585431	-4.44434
hsa-miR-663B_002857	-1.49678	1.62494	-2.12479	0.0394684	0.585431	-4.44773
hsa-miR-429_001024	0.848327	6.00756	2.12121	0.0397863	0.585431	-4.44833
hsa-miR-142-3p_000464	-0.955925	0.813247	-2.10735	0.0410349	0.585431	-4.45066
hsa-miR-365_001020	0.616093	2.82315	2.05976	0.0455887	0.609748	-4.45855
hsa-miR-30b_000602	0.614905	-2.6028	2.01941	0.0497889	0.626755	-4.46515
hsa-miR-1201_002781	-0.498389	6.2302	-1.96049	0.0565239	0.672007	-4.47464
hsa-miR-155_002623	-1.13423	-0.65145	-1.89559	0.0648369	0.730269	-4.48486
hsa-miR-500_002428	0.620679	6.6192	1.84934	0.0713814	0.744777	-4.492
hsa-miR-324-3p_002161	-0.50004	3.83997	-1.83139	0.0740679	0.744777	-4.49474
hsa-miR-502_001109	0.491159	8.1237	1.80529	0.0781264	0.744777	-4.49868
hsa-miR-30a-3p_000416	0.565221	-0.379533	1.76778	0.0842859	0.744777	-4.50428
hsa-miR-106b_000442	-0.355051	0.833205	-1.722	0.0923505	0.744777	-4.51099
hsa-miR-628-5p_002433	-0.782763	8.18129	-1.71588	0.0934759	0.744777	-4.51188
hsa-miR-22_000398	-0.511436	2.18328	-1.68489	0.099351	0.744777	-4.51633
hsa-miR-130b_000456	-0.503723	5.8055	-1.67558	0.101174	0.744777	-4.51766
hsa-miR-362-3p_002117	0.602422	7.85724	1.67189	0.101903	0.744777	-4.51818
hsa-miR-133a_002246	-0.899505	6.13614	-1.66943	0.102392	0.744777	-4.51853
hsa-miR-20a_000580	-0.515398	-1.35166	-1.62661	0.111223	0.744777	-4.52455
hsa-miR-150_000473	-0.725079	-0.0420662	-1.60964	0.114891	0.744777	-4.52689
hsa-miR-135b_002261	-0.851756	5.15014	-1.60265	0.116429	0.744777	-4.52786
hsa-miR-423-5p_002340	-0.357373	5.5208	-1.5968	0.117731	0.744777	-4.52866
hsa-miR-502-3p_002083	0.574719	7.89312	1.58084	0.12134	0.744777	-4.53084
hsa-miR-335_000546	-0.965525	7.38358	-1.57879	0.121809	0.744777	-4.53112
hsa-miR-100_000437	-0.520845	-0.22006	-1.5362	0.131912	0.747994	-4.53684
hsa-miR-194_000493	-0.824052	0.540982	-1.53547	0.13209	0.747994	-4.53693
hsa-miR-660_001515	0.340793	1.44972	1.53249	0.132821	0.747994	-4.53733
hsa-miR-22#_002301	-0.500088	5.80807	-1.49318	0.142787	0.778542	-4.54249
hsa-miR-454_002323	-0.57776	3.57778	-1.48278	0.145522	0.778542	-4.54384
hsa-miR-151-5P_002642	0.498238	4.13731	1.43868	0.157575	0.778611	-4.54946
hsa-miR-374_000563	-0.6206	2.67982	-1.43355	0.159025	0.778611	-4.55011
hsa-miR-1274A_002883	-0.714381	-2.54264	-1.43235	0.159367	0.778611	-4.55026
hsa-miR-34c_000428	-0.856573	9.39462	-1.42982	0.160088	0.778611	-4.55058
hsa-miR-10b_002218	0.41043	-0.00422716	1.38476	0.173361	0.824429	-4.55615
hsa-miR-886-3p_002194	-0.7374	0.658277	-1.34388	0.186127	0.865897	-4.56108
hsa-miR-362_001273	0.442634	6.4924	1.31354	0.196059	0.882986	-4.56466
hsa-miR-1180_002847	-0.618381	6.55632	-1.28271	0.206556	0.882986	-4.56822
hsa-miR-30c_000419	0.430738	-3.07702	1.27727	0.208449	0.882986	-4.56884
hsa-miR-25_000403	-0.304682	3.44523	-1.27703	0.208534	0.882986	-4.56887
hsa-miR-17_002308	-0.189181	-1.52199	-1.26521	0.212698	0.882986	-4.57021
hsa-miR-9_000583	-1.04535	5.13024	-1.24999	0.21815	0.882986	-4.57192
hsa-miR-1244_002791	-0.525898	6.19065	-1.21841	0.229799	0.882986	-4.57542
hsa-miR-27b_000409	0.308176	0.992366	1.21478	0.231164	0.882986	-4.57582
hsa-miR-99b#_002196	0.695762	7.38404	1.20878	0.233438	0.882986	-4.57647
hsa-miR-139-5p_002289	0.725319	3.57407	1.20533	0.234755	0.882986	-4.57684
hsa-miR-532-3p_002355	0.285761	3.401	1.19974	0.236894	0.882986	-4.57745
hsa-miR-301_000528	-0.326948	5.17736	-1.16379	0.251011	0.882986	-4.58128
hsa-miR-99a_000435	-0.474822	-0.133525	-1.14842	0.257229	0.882986	-4.58289
hsa-miR-1270_002807	0.511008	8.43178	1.14497	0.258639	0.882986	-4.58324
hsa-miR-505_002089	-0.286502	7.52816	-1.14066	0.260409	0.882986	-4.58369
hsa-miR-200b_002251	0.476407	2.78508	1.12122	0.268496	0.882986	-4.58568
hsa-miR-192#_002272	-0.574204	7.90734	-1.11599	0.270705	0.882986	-4.58621
mmu-miR-451_001141	-0.82012	-0.241416	-1.1036	0.275983	0.882986	-4.58746
hsa-miR-193a-3p_002250	-0.209316	10.2378	-1.09433	0.279984	0.882986	-4.58839
hsa-miR-34a_000426	-0.236594	-0.703575	-1.09296	0.280575	0.882986	-4.58852
hsa-miR-224_002099	0.447696	4.87581	1.09088	0.281479	0.882986	-4.58873
hsa-miR-196b_002215	0.509331	4.32917	1.08619	0.283525	0.882986	-4.5892
hsa-let-7e_002406	0.221516	-1.06451	1.07692	0.287599	0.882986	-4.59011
hsa-miR-30a-5p_000417	-0.470021	-1.67113	-1.05588	0.296997	0.882986	-4.59216
hsa-miR-15b_000390	0.273446	1.32692	1.05486	0.297459	0.882986	-4.59225
hsa-miR-363_001271	-0.430029	7.34376	-1.0509	0.299249	0.882986	-4.59263
hsa-miR-1255B_002801	-0.38315	9.02261	-1.00953	0.318443	0.882986	-4.59653
hsa-miR-590-3P_002677	-0.391605	8.66926	-0.996674	0.324571	0.882986	-4.59772
hsa-miR-204_000508	0.660707	0.66718	0.980684	0.332306	0.882986	-4.59917
hsa-miR-125a-5p_002198	-0.258625	3.41371	-0.976194	0.3345	0.882986	-4.59957
hsa-miR-181c_000482	-0.405231	7.98064	-0.975074	0.335049	0.882986	-4.59967
hsa-miR-142-5p_002248	-0.457497	9.16557	-0.973727	0.335709	0.882986	-4.59979
hsa-miR-1275_002840	-0.413811	4.26629	-0.962287	0.341356	0.882986	-4.60081
hsa-miR-212_000515	0.294214	5.74251	0.952065	0.346455	0.882986	-4.60171
hsa-miR-452_002329	0.37375	5.83544	0.937273	0.353921	0.882986	-4.603
hsa-miR-223#_002098	0.502864	8.67776	0.933843	0.355667	0.882986	-4.6033
hsa-miR-19b_000396	-0.149071	-2.11245	-0.926915	0.359212	0.882986	-4.60389
hsa-miR-126_002228	0.294797	-3.99576	0.921407	0.362046	0.882986	-4.60436
hsa-miR-10a_000387	0.346229	1.75618	0.907549	0.369241	0.882986	-4.60553
hsa-miR-339-3p_002184	0.283923	5.56353	0.905302	0.370416	0.882986	-4.60572
hsa-miR-146b-3p_002361	-0.419007	8.75057	-0.899645	0.373385	0.882986	-4.60619
hsa-miR-93#_002139	0.398059	5.21924	0.892617	0.377096	0.882986	-4.60678
hsa-miR-424#_002309	-0.311001	6.20017	-0.875792	0.386073	0.882986	-4.60815
hsa-miR-145#_002149	-0.420971	6.5951	-0.872361	0.38792	0.882986	-4.60843
hsa-miR-125a-3p_002199	-0.114742	10.5775	-0.86294	0.39302	0.882986	-4.60919
rno-miR-7#_001338	-0.266215	3.36758	-0.846732	0.401894	0.882986	-4.61048
hsa-miR-342-3p_002260	0.210621	-0.00106592	0.845256	0.402708	0.882986	-4.61059
hsa-miR-574-3p_002349	-0.216439	1.38749	-0.840137	0.405539	0.882986	-4.61099
hsa-let-7a_000377	0.1601	0.899032	0.837804	0.406834	0.882986	-4.61118
hsa-miR-340_002258	-0.275101	6.69253	-0.837363	0.407079	0.882986	-4.61121
hsa-miR-331_000545	-0.147815	0.128433	-0.822152	0.415585	0.882986	-4.61238
hsa-miR-218_000521	0.318728	3.25798	0.821864	0.415747	0.882986	-4.61241
hsa-miR-152_000475	-0.232683	2.77951	-0.820487	0.416523	0.882986	-4.61251
hsa-miR-195_000494	-0.296899	0.151781	-0.815775	0.419184	0.882986	-4.61287
hsa-miR-886-5p_002193	-0.370236	-0.733392	-0.815556	0.419307	0.882986	-4.61289
hsa-miR-942_002187	0.310537	7.11628	0.812811	0.420863	0.882986	-4.6131
hsa-miR-424_000604	-0.313459	6.54145	-0.797087	0.429837	0.884957	-4.61427
hsa-miR-214#_002293	0.394111	9.15018	0.796677	0.430073	0.884957	-4.61431
hsa-miR-328_000543	0.40649	3.28808	0.779825	0.439821	0.887136	-4.61554
hsa-miR-592_001546	0.521562	6.88241	0.778507	0.440589	0.887136	-4.61564
hsa-miR-497_001043	0.296321	5.16954	0.766768	0.447463	0.887136	-4.61649
hsa-miR-503_001048	-0.291769	8.11725	-0.766343	0.447714	0.887136	-4.61652
hsa-miR-193b_002367	0.432752	1.03241	0.751243	0.456652	0.889234	-4.61759
hsa-miR-505#_002087	-0.224993	7.19539	-0.750519	0.457083	0.889234	-4.61764
hsa-miR-210_000512	-0.241438	-1.53731	-0.738035	0.464554	0.889728	-4.61851
hsa-miR-629_001562	-0.282895	8.19176	-0.736211	0.465652	0.889728	-4.61864
hsa-let-7c_000379	-0.25751	2.85979	-0.708355	0.482597	0.892669	-4.62052
hsa-miR-590-5p_001984	-0.186577	5.54383	-0.706846	0.483525	0.892669	-4.62062
hsa-miR-16_000391	-0.218874	-0.568413	-0.706377	0.483814	0.892669	-4.62065
hsa-miR-28-3p_002446	-0.148792	0.847619	-0.70224	0.486363	0.892669	-4.62093
hsa-miR-193a-5p_002281	-0.241702	2.66938	-0.698548	0.488645	0.892669	-4.62117
hsa-miR-99a#_002141	-0.346034	7.30984	-0.690829	0.493434	0.892669	-4.62167
hsa-miR-10b#_002315	0.188772	2.44728	0.678495	0.501141	0.892669	-4.62246
hsa-miR-378_002243	0.434093	2.66495	0.672107	0.505158	0.892669	-4.62287
hsa-miR-1248_002870	-0.310296	6.71029	-0.667484	0.508076	0.892669	-4.62316
hsa-miR-145_002278	0.2989	-2.84769	0.662537	0.511209	0.892669	-4.62347
hsa-miR-20b_001014	-0.221873	4.14746	-0.654598	0.516258	0.892669	-4.62396
hsa-miR-222_002276	0.314266	-2.00282	0.653048	0.517248	0.892669	-4.62406
hsa-miR-1260_002896	-0.345061	1.97302	-0.641713	0.52451	0.893013	-4.62475
hsa-miR-181a_000480	-0.186761	2.25644	-0.63972	0.525793	0.893013	-4.62487
hsa-miR-146a_000468	-0.192042	-1.43914	-0.61248	0.543488	0.915283	-4.62648
hsa-miR-361_000554	0.126481	4.39828	0.598575	0.552638	0.915283	-4.62727
hsa-miR-148b#_002160	-0.224644	9.34087	-0.589302	0.558783	0.915283	-4.62779
hsa-miR-30d#_002305	-0.177048	8.1665	-0.587574	0.559931	0.915283	-4.62789
hsa-miR-511_001111	0.319326	8.79594	0.587035	0.56029	0.915283	-4.62792
hsa-miR-92a_000431	-0.147314	0.436615	-0.577703	0.566517	0.918444	-4.62843
hsa-miR-18a#_002423	-0.0672529	10.7671	-0.564075	0.575672	0.92116	-4.62916
hsa-miR-339-5p_002257	-0.229035	4.19512	-0.562401	0.576801	0.92116	-4.62925
hsa-miR-19b-1#_002425	-0.204413	10.1302	-0.548904	0.585947	0.925865	-4.62996
hsa-miR-144#_002148	-0.396366	6.14387	-0.539941	0.59206	0.925865	-4.63043
mmu-miR-374-5p_001319	0.199879	2.86677	0.537086	0.594013	0.925865	-4.63057
hsa-miR-27b#_002174	0.18808	6.75444	0.52738	0.600676	0.925865	-4.63106
hsa-miR-744_002324	-0.10598	3.93392	-0.514187	0.609789	0.925865	-4.63171
hsa-miR-126#_000451	-0.249368	1.60397	-0.513912	0.609979	0.925865	-4.63172
rno-miR-29c#_001818	0.221538	6.77931	0.513835	0.610032	0.925865	-4.63173
hsa-let-7i#_002172	-0.154633	10.4528	-0.507388	0.614509	0.926091	-4.63204
hsa-miR-213_000516	-0.108986	6.51254	-0.46849	0.641831	0.940056	-4.63384
hsa-miR-664_002897	-0.140738	3.09726	-0.467221	0.642731	0.940056	-4.6339
mmu-miR-491_001630	0.131687	6.219	0.464305	0.644802	0.940056	-4.63403
hsa-miR-320_002277	-0.0954179	0.319193	-0.459249	0.648399	0.940056	-4.63425
hsa-miR-23a_000399	-0.0973842	3.22489	-0.457571	0.649594	0.940056	-4.63432
hsa-miR-132_000457	0.0948691	2.16599	0.456817	0.650132	0.940056	-4.63435
hsa-miR-191_002299	-0.111425	-0.242713	-0.441312	0.661227	0.944571	-4.63502
hsa-miR-148a_000470	0.186224	3.67367	0.439397	0.662603	0.944571	-4.6351
hsa-miR-148b_000471	0.113741	6.871	0.417593	0.67835	0.944571	-4.63599
hsa-miR-27a#_002445	-0.344795	7.3698	-0.405199	0.687367	0.944571	-4.63647
hsa-miR-720_002895	-0.163465	-5.79442	-0.40136	0.690168	0.944571	-4.63662
hsa-miR-324-5p_000539	0.0907685	3.5399	0.400821	0.690562	0.944571	-4.63664
hsa-miR-151-3p_002254	-0.381026	2.05897	-0.382621	0.703911	0.944571	-4.63732
hsa-miR-1271_002779	0.293577	7.34211	0.382204	0.704217	0.944571	-4.63733
hsa-miR-26b_000407	-0.188789	1.7375	-0.379981	0.705854	0.944571	-4.63741
hsa-miR-222#_002097	0.231648	7.10755	0.375858	0.708895	0.944571	-4.63756
hsa-miR-455-3p_002244	0.199622	5.18129	0.371657	0.711997	0.944571	-4.63771
hsa-miR-199a-3p_002304	-0.16125	2.07714	-0.360236	0.720457	0.944571	-4.63811
hsa-miR-203_000507	-0.22403	5.53677	-0.35839	0.721828	0.944571	-4.63817
hsa-miR-484_001821	0.0786948	-0.672976	0.355607	0.723897	0.944571	-4.63827
hsa-miR-140-3p_002234	-0.0885563	6.56539	-0.350515	0.727686	0.944571	-4.63844
hsa-miR-1291_002838	-0.122523	5.86377	-0.344941	0.731843	0.944571	-4.63862
hsa-miR-885-5p_002296	0.331122	5.01939	0.340079	0.735475	0.944571	-4.63878
hsa-miR-214_002306	-0.160278	2.59338	-0.333389	0.740482	0.944571	-4.639
hsa-miR-28_000411	-0.063414	2.57652	-0.330214	0.742863	0.944571	-4.6391
hsa-miR-127_000452	-0.145734	5.99456	-0.329102	0.743697	0.944571	-4.63913
hsa-miR-98_000577	-0.0808529	4.14771	-0.321375	0.749504	0.944571	-4.63937
hsa-miR-149_002255	-0.154988	5.6484	-0.312314	0.756331	0.944571	-4.63965
mmu-miR-93_001090	-0.04627	0.78572	-0.304566	0.762185	0.944571	-4.63988
hsa-let-7f_000382	-0.129367	4.83254	-0.299808	0.765787	0.944571	-4.64001
hsa-miR-409-3p_002332	-0.174497	5.33259	-0.29973	0.765846	0.944571	-4.64002
hsa-miR-21#_002438	-0.15676	3.65373	-0.29033	0.772977	0.944571	-4.64028
hsa-miR-18a_002422	0.0781528	6.3197	0.28299	0.77856	0.944571	-4.64048
hsa-let-7d_002283	0.058461	2.09623	0.264515	0.792664	0.944571	-4.64097
hsa-miR-122_002245	0.201439	5.50496	0.255806	0.799336	0.944571	-4.64118
hsa-miR-15a_000389	0.0573688	3.89543	0.254865	0.800058	0.944571	-4.6412
hsa-miR-24_000402	0.0455079	-3.9317	0.251845	0.802376	0.944571	-4.64128
hsa-miR-29c_000587	0.124637	0.192618	0.250349	0.803525	0.944571	-4.64131
hsa-miR-769-5p_001998	0.0670872	5.67868	0.240833	0.810844	0.944571	-4.64154
mmu-miR-140_001187	0.0410288	-0.205694	0.237549	0.813374	0.944571	-4.64161
hsa-miR-345_002186	0.0714743	3.47236	0.235657	0.814833	0.944571	-4.64166
hsa-miR-652_002352	0.05186	3.24271	0.23182	0.817792	0.944571	-4.64174
hsa-miR-340#_002259	-0.0622988	6.31788	-0.229208	0.819808	0.944571	-4.6418
hsa-miR-376a_000565	-0.103174	8.3563	-0.218436	0.828136	0.944571	-4.64203
hsa-miR-26a_000405	0.0962046	-0.223626	0.217831	0.828605	0.944571	-4.64204
hsa-miR-223_002295	-0.108283	-2.10294	-0.206408	0.837459	0.944571	-4.64227
mmu-miR-134_001186	-0.123321	9.00798	-0.200601	0.841969	0.944571	-4.64239
hsa-miR-1274B_002884	-0.0988487	-7.63691	-0.197499	0.84438	0.944571	-4.64245
hsa-miR-143_002249	0.0627412	-0.180484	0.196815	0.844912	0.944571	-4.64246
hsa-miR-103_000439	-0.0365152	1.83002	-0.191968	0.848683	0.944571	-4.64255
hsa-let-7g_002282	0.0485582	2.17281	0.187862	0.85188	0.944571	-4.64262
hsa-miR-642_001592	0.0687322	8.36988	0.176284	0.860909	0.945402	-4.64283
hsa-miR-185_002271	0.0474359	5.23475	0.167388	0.86786	0.945402	-4.64297
hsa-miR-181a-2#_002317	0.0470714	5.63251	0.166595	0.86848	0.945402	-4.64299
hsa-miR-186_002285	0.034832	2.55335	0.160087	0.873572	0.945402	-4.64309
hsa-miR-101_002253	-0.0324399	6.22416	-0.149242	0.882069	0.945402	-4.64325
hsa-miR-27a_000408	0.0260356	1.42183	0.146786	0.883996	0.945402	-4.64328
hsa-miR-625#_002432	0.0696467	7.39635	0.144057	0.886137	0.945402	-4.64332
hsa-miR-99b_000436	0.0257979	0.679985	0.141721	0.887971	0.945402	-4.64335
hsa-miR-29b_000413	0.0449012	3.50666	0.13287	0.894924	0.948088	-4.64347
hsa-miR-539_001286	0.0817893	8.98291	0.122539	0.903051	0.951985	-4.6436
hsa-miR-106a_002169	-0.0126767	-1.36882	-0.0937936	0.925714	0.969007	-4.64389
hsa-miR-455_001280	-0.0393609	4.63376	-0.0905773	0.928255	0.969007	-4.64392
hsa-miR-34a#_002316	-0.0346999	3.97389	-0.0787569	0.937596	0.974008	-4.64402
hsa-miR-128a_002216	-0.0254713	6.11521	-0.068137	0.945997	0.976367	-4.64409
hsa-miR-125b_000449	-0.0255108	0.213377	-0.060159	0.952311	0.976367	-4.64414
hsa-miR-489_002358	-0.0500643	2.11026	-0.0585881	0.953555	0.976367	-4.64415
hsa-miR-766_001986	-0.0165281	5.875	-0.0405433	0.96785	0.986285	-4.64424
hsa-miR-29a_002112	-0.00371256	-2.0986	-0.015363	0.987815	0.999841	-4.6443
hsa-miR-30e-3p_000422	-0.00384238	0.579805	-0.0047683	0.996218	0.999841	-4.64431
hsa-miR-30d_000420	-0.000407849	2.25582	-0.000807104	0.99936	0.999841	-4.64432
hsa-miR-221_000524	8.12817e-05	1.74744	0.000200115	0.999841	0.999841	-4.64432

## Sheet: Supp_Table_7
Supplementary Table 7: All miRNA that passed QC thresholds and their statistics in the stage II versus stage I group comparison.
probe.id	logFC	AveExpr	t	P.Value	adj.P.Val	B
hsa-let-7a_000377	1.25931	0.899032	8.49475	1.06045e-10	1.21762e-08	14.2097
hsa-miR-98_000577	1.64465	4.14771	8.42668	1.31766e-10	1.21762e-08	13.9939
hsa-miR-126#_000451	3.1416	1.60397	8.34575	1.70694e-10	1.21762e-08	13.7366
hsa-miR-1275_002840	2.67945	4.26629	8.03182	4.68759e-10	2.50786e-08	12.7328
hsa-miR-181a_000480	1.66815	2.25644	7.36552	4.1203e-09	1.76349e-07	10.5743
hsa-miR-1260_002896	3.0212	1.97302	7.24253	6.17705e-09	2.20315e-07	10.1726
hsa-miR-99b_000436	0.983601	0.679985	6.96525	1.54428e-08	4.72109e-07	9.26384
hsa-let-7f_000382	2.18115	4.83254	6.51587	6.86847e-08	1.83732e-06	7.7856
hsa-miR-532_001518	-0.993628	1.14273	-6.41752	9.52875e-08	2.26573e-06	7.46169
hsa-miR-328_000543	2.5604	3.28808	6.33172	1.26801e-07	2.67527e-06	7.17911
hsa-miR-455_001280	2.12632	4.63376	6.30737	1.37514e-07	2.67527e-06	7.09892
hsa-miR-30d_000420	2.45522	2.25582	6.26305	1.59392e-07	2.84249e-06	6.95297
hsa-miR-340#_002259	1.30089	6.31788	6.1696	2.17595e-07	3.58195e-06	6.64537
mmu-miR-374-5p_001319	1.77145	2.86677	6.1358	2.43523e-07	3.72242e-06	6.53416
hsa-miR-130a_000454	1.12954	1.90365	6.06148	3.11909e-07	4.4499e-06	6.28974
hsa-miR-378_002243	-2.96586	2.66495	-5.91933	5.00624e-07	6.69585e-06	5.82279
hsa-miR-26a_000405	2.01106	-0.223626	5.86969	5.90491e-07	7.43324e-06	5.65995
hsa-miR-140-3p_002234	1.13358	6.56539	5.78367	7.85945e-07	9.28128e-06	5.37806
hsa-miR-361_000554	0.945746	4.39828	5.76942	8.24039e-07	9.28128e-06	5.33142
hsa-miR-28-3p_002446	-0.945717	0.847619	-5.7535	8.68781e-07	9.29596e-06	5.27931
hsa-miR-101_002253	0.965598	6.22416	5.72631	9.5087e-07	9.68982e-06	5.19036
hsa-miR-320B_002844	1.71568	6.942	5.48468	2.1177e-06	2.03196e-05	4.40227
hsa-miR-376a_000565	2.00628	8.3563	5.47537	2.18388e-06	2.03196e-05	4.37201
hsa-miR-155_002623	-2.53528	-0.65145	-5.46181	2.28402e-06	2.03658e-05	4.32794
hsa-miR-222_002276	-2.00657	-2.00282	-5.37485	3.0435e-06	2.60524e-05	4.04583
hsa-miR-29c_000587	2.0696	0.192618	5.35861	3.21095e-06	2.64286e-05	3.99322
hsa-miR-590-3P_002677	1.61472	8.66926	5.29746	3.92756e-06	3.10735e-05	3.79542
hsa-miR-186_002285	-0.891464	2.55335	-5.28137	4.14111e-06	3.10735e-05	3.74345
hsa-miR-213_000516	0.950571	6.51254	5.26723	4.33819e-06	3.10735e-05	3.69783
hsa-miR-301_000528	1.14665	5.17736	5.26125	4.42435e-06	3.10735e-05	3.67853
hsa-miR-320_002277	0.847172	0.319193	5.25601	4.5013e-06	3.10735e-05	3.66161
mmu-miR-491_001630	1.14007	6.219	5.18156	5.74795e-06	3.84394e-05	3.42182
hsa-miR-132_000457	0.830987	2.16599	5.15796	6.21052e-06	3.91049e-05	3.34594
hsa-miR-374_000563	1.73221	2.67982	5.15784	6.21292e-06	3.91049e-05	3.34556
hsa-miR-148b_000471	1.06282	6.871	5.02993	9.44015e-06	5.74483e-05	2.93577
hsa-miR-135a_000460	2.87952	7.14754	5.02274	9.6642e-06	5.74483e-05	2.91281
hsa-miR-139-5p_002289	2.33277	3.57407	4.99703	1.05092e-05	6.07829e-05	2.83078
hsa-miR-26b_000407	1.91909	1.7375	4.97905	1.11434e-05	6.27547e-05	2.77346
hsa-miR-224_002099	1.5819	4.87581	4.96865	1.1527e-05	6.32507e-05	2.74035
hsa-miR-145#_002149	1.76818	6.5951	4.72319	2.5522e-05	0.000136543	1.96405
hsa-miR-1201_002781	0.92931	6.2302	4.71218	2.64421e-05	0.000138015	1.92952
hsa-miR-204_000508	2.42665	0.66718	4.64294	3.30282e-05	0.000168286	1.71279
hsa-miR-126_002228	1.1343	-3.99576	4.57007	4.16995e-05	0.000201491	1.48586
hsa-miR-29a_002112	-0.855943	-2.0986	-4.56577	4.22757e-05	0.000201491	1.4725
hsa-miR-720_002895	1.44236	-5.79442	4.56508	4.23695e-05	0.000201491	1.47035
hsa-miR-181a-2#_002317	0.991623	5.63251	4.52396	4.8305e-05	0.000224723	1.34284
hsa-miR-133a_002246	1.87072	6.13614	4.47549	5.63526e-05	0.000256584	1.19309
hsa-miR-212_000515	1.05748	5.74251	4.41104	6.91185e-05	0.000308153	0.994833
hsa-miR-505_002089	0.84931	7.52816	4.35872	8.15305e-05	0.000356072	0.834638
hsa-miR-21_000397	-0.945259	-4.19405	-4.33778	8.70842e-05	0.000372721	0.77076
hsa-miR-30a-3p_000416	1.06914	-0.379533	4.31034	9.49282e-05	0.000398326	0.687194
mmu-miR-93_001090	-0.507051	0.78572	-4.30228	9.73608e-05	0.000400677	0.662686
hsa-miR-424#_002309	1.17635	6.20017	4.27014	0.000107682	0.000434791	0.565127
hsa-miR-886-3p_002194	1.7548	0.658277	4.12241	0.000170561	0.000675928	0.120579
hsa-miR-30b_000602	0.963842	-2.6028	4.08025	0.000194286	0.00075595	-0.00506552
hsa-miR-30a-5p_000417	1.38895	-1.67113	4.02208	0.000232367	0.000887973	-0.177552
hsa-miR-590-5p_001984	0.817372	5.54383	3.99165	0.000255079	0.000957666	-0.267336
hsa-miR-103_000439	0.57229	1.83002	3.87826	0.000360242	0.00130926	-0.599129
hsa-miR-143_002249	0.958943	-0.180484	3.8776	0.000360963	0.00130926	-0.601049
hsa-miR-214#_002293	1.47656	9.15018	3.84753	0.000395325	0.00140999	-0.688297
hsa-miR-30d#_002305	0.889048	8.1665	3.80333	0.000451629	0.0015844	-0.815934
hsa-miR-92a_000431	0.734843	0.436615	3.7147	0.000588766	0.00203219	-1.06968
hsa-miR-149_002255	1.42014	5.6484	3.68885	0.000635791	0.00215967	-1.14309
hsa-miR-455-3p_002244	1.53031	5.18129	3.67265	0.000667095	0.0022306	-1.18899
hsa-let-7g_002282	0.730035	2.17281	3.64072	0.000733205	0.00241394	-1.27915
hsa-miR-424_000604	1.10832	6.54145	3.63293	0.00075026	0.00243266	-1.30108
hsa-miR-1274B_002884	1.405	-7.63691	3.61858	0.000782686	0.00249992	-1.34142
hsa-miR-181c_000482	1.16167	7.98064	3.60315	0.000819044	0.00257758	-1.38469
hsa-miR-127_000452	1.23115	5.99456	3.58382	0.000866892	0.00267444	-1.43876
hsa-miR-27b#_002174	0.990656	6.75444	3.58072	0.000874816	0.00267444	-1.44743
hsa-miR-629_001562	1.06301	8.19176	3.56598	0.000913411	0.0027531	-1.48852
hsa-miR-18a_002422	-0.762595	6.3197	-3.55948	0.000930973	0.00276706	-1.50664
hsa-miR-500_002428	0.921455	6.6192	3.53907	0.000988184	0.00289687	-1.56336
hsa-miR-766_001986	1.11571	5.875	3.52788	0.00102094	0.00295246	-1.59437
hsa-miR-203_000507	1.70731	5.53677	3.5207	0.00104254	0.00297473	-1.61427
hsa-miR-362_001273	0.913678	6.4924	3.49508	0.00112316	0.00316257	-1.68501
hsa-miR-142-5p_002248	1.26408	9.16557	3.46809	0.00121451	0.0033754	-1.75923
hsa-miR-122_002245	2.10196	5.50496	3.4408	0.00131409	0.00360531	-1.83395
hsa-miR-195_000494	0.960804	0.151781	3.403	0.00146497	0.00396841	-1.9369
hsa-miR-192#_002272	1.2955	7.90734	3.24562	0.00228984	0.00612531	-2.35846
hsa-miR-20b_001014	-0.850829	4.14746	-3.23578	0.00235394	0.00621906	-2.38444
hsa-miR-423-5p_002340	0.558557	5.5208	3.21707	0.00248045	0.00647336	-2.43366
rno-miR-29c#_001818	1.03693	6.77931	3.1002	0.00342887	0.0088407	-2.73727
hsa-miR-452_002329	0.941558	5.83544	3.04368	0.0040017	0.0101948	-2.88158
hsa-miR-664_002897	0.705293	3.09726	3.01819	0.00428841	0.0107967	-2.9461
hsa-miR-19b_000396	-0.375498	-2.11245	-3.00969	0.00438821	0.0109195	-2.96753
hsa-miR-454_002323	-0.906115	3.57778	-2.99763	0.00453364	0.0111517	-2.99789
hsa-miR-886-5p_002193	-1.04551	-0.733392	-2.96873	0.00490061	0.0117874	-3.07029
hsa-miR-19b-1#_002425	0.856678	10.1302	2.96532	0.00494564	0.0117874	-3.07879
hsa-miR-429_001024	0.919725	6.00756	2.96444	0.00495732	0.0117874	-3.08099
hsa-miR-130b_000456	0.684148	5.8055	2.93352	0.00538531	0.0126643	-3.15789
hsa-miR-100_000437	0.767455	-0.22006	2.91781	0.00561571	0.0130626	-3.19674
hsa-miR-148a_000470	0.954057	3.67367	2.90177	0.00586051	0.0134855	-3.23629
hsa-let-7c_000379	0.817008	2.85979	2.897	0.00593514	0.0135119	-3.24801
hsa-miR-34a#_002316	0.985027	3.97389	2.88187	0.00617791	0.013854	-3.28512
hsa-miR-125a-5p_002198	-0.591839	3.41371	-2.87962	0.00621486	0.013854	-3.29064
hsa-miR-30c_000419	0.7501	-3.07702	2.86719	0.00642239	0.014169	-3.32102
hsa-miR-16_000391	0.687644	-0.568413	2.8607	0.00653326	0.0142665	-3.33685
hsa-miR-125b_000449	0.930171	0.213377	2.82752	0.00712849	0.0154091	-3.41737
hsa-miR-128a_002216	0.809049	6.11521	2.7898	0.00786643	0.0166853	-3.50816
hsa-miR-25_000403	0.516285	3.44523	2.78938	0.00787483	0.0166853	-3.50915
hsa-miR-148b#_002160	0.804441	9.34087	2.72022	0.00941625	0.0197557	-3.6734
hsa-miR-335_000546	1.27317	7.38358	2.68357	0.0103415	0.0214815	-3.75924
hsa-miR-142-3p_000464	0.943051	0.813247	2.67987	0.0104396	0.0214815	-3.76788
hsa-miR-342-3p_002260	-0.509899	-0.00106592	-2.63777	0.0116158	0.0236741	-3.86538
hsa-miR-1290_002863	1.03835	9.42826	2.63135	0.0118055	0.0238337	-3.88015
hsa-miR-21#_002438	-1.09644	3.65373	-2.61764	0.0122203	0.0242673	-3.91163
hsa-miR-24_000402	0.366819	-3.9317	2.61677	0.0122471	0.0242673	-3.91362
hsa-let-7e_002406	0.414015	-1.06451	2.59454	0.0129493	0.0254233	-3.96436
hsa-miR-1255B_002801	0.751945	9.02261	2.55388	0.01433	0.0278784	-4.05637
hsa-miR-193a-5p_002281	-0.680064	2.66938	-2.53357	0.015069	0.0290519	-4.10193
hsa-miR-144#_002148	1.4219	6.14387	2.4968	0.0164954	0.031518	-4.18372
hsa-miR-185_002271	-0.546293	5.23475	-2.4849	0.016983	0.0320638	-4.21002
hsa-miR-27a_000408	0.341597	1.42183	2.48255	0.0170807	0.0320638	-4.21519
hsa-miR-135b_002261	0.980891	5.15014	2.37909	0.0219263	0.040802	-4.43956
hsa-miR-708_002341	-0.77493	2.5657	-2.35681	0.0231196	0.0426517	-4.48692
hsa-miR-942_002187	0.693969	7.11628	2.34143	0.023977	0.0438554	-4.51942
hsa-miR-324-5p_000539	0.394354	3.5399	2.24475	0.0300522	0.0545014	-4.71993
hsa-miR-19a_000395	0.504883	4.40281	2.21726	0.0320136	0.0571338	-4.77573
hsa-miR-106b_000442	0.354603	0.833205	2.21693	0.0320376	0.0571338	-4.7764
hsa-miR-885-5p_002296	1.66735	5.01939	2.20742	0.0327427	0.0579085	-4.79557
hsa-miR-191_002299	0.430661	-0.242713	2.19868	0.0334021	0.0584648	-4.81313
hsa-miR-199a-3p_002304	0.762586	2.07714	2.19605	0.0336036	0.0584648	-4.81842
hsa-miR-93#_002139	-0.749171	5.21924	-2.16553	0.0360137	0.0621528	-4.87925
hsa-miR-502_001109	0.450785	8.1237	2.1358	0.0385078	0.0659253	-4.93787
hsa-miR-31_002279	-1.6769	2.98847	-2.12238	0.0396819	0.0669555	-4.9641
hsa-miR-15a_000389	0.370509	3.89543	2.12178	0.0397353	0.0669555	-4.96528
hsa-miR-409-3p_002332	0.951205	5.33259	2.10611	0.0411481	0.0687944	-4.99574
hsa-miR-1274A_002883	0.805976	-2.54264	2.08309	0.0433033	0.0718365	-5.04017
hsa-miR-146b-3p_002361	0.75128	8.75057	2.0793	0.0436675	0.0718835	-5.04744
hsa-miR-200b_002251	0.642257	2.78508	1.94845	0.0579925	0.0947359	-5.29197
hsa-miR-146b_001097	-0.715978	-0.692749	-1.91203	0.0626381	0.10155	-5.35768
hsa-miR-1271_002779	-1.10722	7.34211	-1.85812	0.0700969	0.112493	-5.45302
hsa-miR-34a_000426	-0.311413	-0.703575	-1.85441	0.0706372	0.112493	-5.4595
hsa-miR-505#_002087	0.430747	7.19539	1.85217	0.0709655	0.112493	-5.46341
hsa-miR-484_001821	0.312005	-0.672976	1.8174	0.0762197	0.119934	-5.52349
hsa-miR-222#_002097	-0.858916	7.10755	-1.79644	0.0795444	0.122875	-5.55926
hsa-miR-200a_000502	0.464312	1.46315	1.7963	0.079567	0.122875	-5.5595
hsa-miR-151-3p_002254	-1.38654	2.05897	-1.79479	0.0798115	0.122875	-5.56206
hsa-miR-99a#_002141	0.674428	7.30984	1.73562	0.0898876	0.1374	-5.661
hsa-miR-642_001592	0.516329	8.36988	1.70705	0.0951204	0.144367	-5.70774
hsa-miR-1270_002807	0.588222	8.43178	1.69892	0.0966549	0.145663	-5.72092
hsa-miR-210_000512	0.42832	-1.53731	1.68774	0.0987975	0.147851	-5.73895
hsa-miR-106a_002169	0.173997	-1.36882	1.65949	0.104389	0.15455	-5.78404
hsa-miR-592_001546	0.861642	6.88241	1.65787	0.104719	0.15455	-5.78662
hsa-miR-223#_002098	0.690747	8.67776	1.65352	0.105605	0.154791	-5.7935
hsa-miR-218_000521	0.493626	3.25798	1.64075	0.10824	0.15668	-5.81359
hsa-miR-663B_002857	-0.896332	1.62494	-1.64019	0.108358	0.15668	-5.81448
hsa-miR-502-3p_002083	0.452858	7.89312	1.60568	0.115759	0.166258	-5.86809
hsa-miR-125a-3p_002199	0.161288	10.5775	1.5636	0.125337	0.178411	-5.93212
hsa-miR-9_000583	-1.01066	5.13024	-1.55781	0.126704	0.178411	-5.9408
hsa-miR-194_000493	0.648547	0.540982	1.55774	0.126722	0.178411	-5.94092
hsa-miR-10a_000387	0.454144	1.75618	1.5345	0.132329	0.185088	-5.97551
hsa-miR-99a_000435	0.487603	-0.133525	1.5202	0.135877	0.188815	-5.99656
hsa-miR-339-5p_002257	0.478326	4.19512	1.51403	0.13743	0.189742	-6.00559
hsa-miR-20a_000580	0.345793	-1.35166	1.40676	0.166778	0.228785	-6.15726
hsa-miR-10b_002218	0.321941	-0.00422716	1.40016	0.168732	0.229991	-6.16627
hsa-miR-152_000475	0.289923	2.77951	1.31782	0.194632	0.263616	-6.27532
hsa-miR-503_001048	0.385421	8.11725	1.30492	0.19895	0.267769	-6.29185
hsa-miR-625#_002432	0.482589	7.39635	1.2867	0.205171	0.274416	-6.31495
hsa-miR-193a-3p_002250	0.188353	10.2378	1.26936	0.211231	0.280766	-6.33666
hsa-miR-223_002295	0.503205	-2.10294	1.23646	0.223087	0.294696	-6.37709
hsa-miR-23a_000399	0.196089	3.22489	1.18765	0.241575	0.31716	-6.43524
hsa-miR-28_000411	-0.167952	2.57652	-1.12735	0.265926	0.347	-6.50405
hsa-miR-1180_002847	0.410484	6.55632	1.09757	0.278579	0.359899	-6.5368
hsa-miR-365_001020	-0.254362	2.82315	-1.0962	0.279174	0.359899	-6.53829
mmu-miR-134_001186	-0.495736	9.00798	-1.03948	0.304469	0.390157	-6.59828
hsa-miR-339-3p_002184	-0.249839	5.56353	-1.02688	0.310293	0.395254	-6.61119
hsa-miR-30e-3p_000422	-0.614674	0.579805	-0.983274	0.331045	0.417911	-6.65473
hsa-miR-1248_002870	-0.353907	6.71029	-0.981341	0.331986	0.417911	-6.65662
hsa-miR-628-5p_002433	0.340758	8.18129	0.962873	0.341065	0.42683	-6.67448
hsa-miR-511_001111	0.404076	8.79594	0.957544	0.343716	0.427646	-6.67958
mmu-miR-451_001141	-0.534862	-0.241416	-0.927776	0.35877	0.443797	-6.70753
hsa-miR-27a#_002445	0.607514	7.3698	0.920301	0.362617	0.445977	-6.71442
hsa-miR-324-3p_002161	0.193302	3.83997	0.912596	0.36661	0.448312	-6.72146
hsa-miR-18a#_002423	0.0837489	10.7671	0.905463	0.370332	0.45029	-6.72793
hsa-miR-497_001043	0.260215	5.16954	0.86796	0.390297	0.471885	-6.76114
hsa-miR-331_000545	0.118354	0.128433	0.848559	0.400887	0.481965	-6.77779
hsa-miR-362-3p_002117	0.225168	7.85724	0.805528	0.425005	0.508106	-6.81341
hsa-miR-221_000524	-0.245356	1.74744	-0.778663	0.440498	0.523703	-6.83474
hsa-miR-29b_000413	0.185576	3.50666	0.707875	0.482892	0.570933	-6.88757
hsa-miR-345_002186	-0.164139	3.47236	-0.697602	0.48923	0.574822	-6.89483
hsa-miR-574-3p_002349	0.138581	1.38749	0.693402	0.491834	0.574822	-6.89777
hsa-miR-17_002308	0.0799843	-1.52199	0.689535	0.494239	0.574822	-6.90046
hsa-miR-532-3p_002355	-0.123447	3.401	-0.668085	0.507696	0.584939	-6.91511
hsa-miR-192_000491	0.236172	0.0427787	0.666964	0.508405	0.584939	-6.91587
hsa-miR-652_002352	0.10848	3.24271	0.625078	0.535266	0.612551	-6.94312
hsa-miR-22#_002301	-0.15063	5.80807	-0.579751	0.565147	0.643306	-6.97066
hsa-miR-146a_000468	-0.13963	-1.43914	-0.574039	0.568972	0.64349	-6.97399
hsa-miR-151-5P_002642	0.153281	4.13731	0.570535	0.571323	0.64349	-6.97601
mmu-miR-140_001187	-0.0757216	-0.205694	-0.565133	0.574959	0.644195	-6.97911
hsa-miR-1244_002791	0.184976	6.19065	0.552423	0.583556	0.650422	-6.98628
hsa-miR-539_001286	0.265218	8.98291	0.512209	0.61116	0.67766	-7.00791
hsa-let-7d_002283	-0.0839929	2.09623	-0.489883	0.626739	0.691352	-7.01922
hsa-miR-1291_002838	0.130053	5.86377	0.471968	0.639367	0.701665	-7.02794
hsa-miR-22_000398	0.108183	2.18328	0.459415	0.648281	0.707817	-7.03386
hsa-miR-489_002358	-0.298084	2.11026	-0.449662	0.655242	0.711786	-7.03834
hsa-miR-10b#_002315	-0.0872248	2.44728	-0.404125	0.68815	0.743758	-7.05803
hsa-miR-145_002278	-0.138885	-2.84769	-0.396832	0.69348	0.745752	-7.06099
hsa-miR-196b_002215	0.111172	4.32917	0.30561	0.761395	0.814693	-7.09349
hsa-miR-150_000473	0.0863614	-0.0420662	0.247131	0.805998	0.858127	-7.1099
rno-miR-7#_001338	-0.0565413	3.36758	-0.231817	0.817794	0.866376	-7.11363
hsa-miR-27b_000409	0.0434675	0.992366	0.220866	0.826256	0.869762	-7.11614
hsa-let-7i#_002172	0.051344	10.4528	0.217167	0.829119	0.869762	-7.11697
hsa-miR-769-5p_001998	0.0453738	5.67868	0.209965	0.8347	0.871345	-7.11853
hsa-miR-34c_000428	-0.0828791	9.39462	-0.178332	0.859311	0.892682	-7.12477
hsa-miR-99b#_002196	-0.0692692	7.38404	-0.155129	0.877455	0.907127	-7.12871
hsa-miR-363_001271	-0.0423478	7.34376	-0.133402	0.894506	0.920309	-7.13189
hsa-miR-340_002258	0.0303405	6.69253	0.119045	0.905801	0.927471	-7.13373
hsa-miR-660_001515	0.0163266	1.44972	0.0946389	0.925047	0.942667	-7.13639
hsa-miR-15b_000390	-0.0150191	1.32692	-0.0746846	0.940817	0.954193	-7.13811
hsa-miR-193b_002367	-0.0118881	1.03241	-0.0266023	0.978902	0.988137	-7.14058
hsa-miR-214_002306	-0.00375268	2.59338	-0.010062	0.992019	0.996676	-7.14089
hsa-miR-744_002324	0.000490656	3.93392	0.00306861	0.997566	0.997566	-7.14094

## Sheet: Supp_Table_8
Supplementary Table 8: Gene and microRNA weights that for each CC calculated.
probe.id	canon	value.cca
hsa.mir.30b	X1	-0.78763
hsa.mir.362	X1	-0.0737423
hsa.mir.143	X2	0.500474
hsa.mir.145	X2	0.861817
hsa.mir.214	X2	0.0735551
hsa.mir.10a	X3	-0.0880398
hsa.mir.210	X3	0.537891
hsa.mir.221	X3	-0.838359
hsa.mir.192	X4	0.78323
hsa.mir.455	X4	0.0723544
hsa.mir.145	X5	-0.285632
hsa.mir.214	X5	-0.920367
hsa.mir.1180	X6	-0.588894
hsa.mir.155	X7	0.646757
hsa.mir.21	X7	0.759787
hsa.mir.454	X7	0.0665477
hsa.mir.146a	X8	-0.0682148
hsa.mir.150	X8	-0.767657
hsa.mir.1291	X10	0.708497
hsa.mir.204	X10	-0.0615723
hsa.mir.31	X10	0.703023
hsa.mir.143	X11	0.374328
hsa.mir.145	X11	0.907319
hsa.mir.331	X11	-0.191445
hsa.mir.21	X12	0.930006
hsa.mir.26b	X13	-0.840663
hsa.mir.200a	X14	-0.306247
hsa.mir.200b	X14	-0.919167
hsa.mir.429	X14	-0.247677
hsa.mir.150	X15	-0.747473
hsa.mir.22	X15	-0.0644619
hsa.mir.10b	X16	-0.438833
hsa.mir.126	X16	-0.886304
hsa.mir.455	X16	-0.147955
hsa.mir.328	X17	0.0735749
hsa.mir.652	X17	0.153216
hsa.mir.145	X18	0.0209677
hsa.mir.204	X18	0.727433
hsa.mir.222	X18	-0.0371866
hsa.mir.455	X18	0.00266041
hsa.mir.455	X18	0.684844
hsa.mir.98	X19	0.156318
hsa.mir.99b	X19	0.425344
hsa.mir.362	X20	0.0617486
hsa.mir.502	X20	0.716672
hsa.mir.1290	X21	0.114352
hsa.mir.130b	X21	0.880722
hsa.mir.146b	X21	0.459238
hsa.mir.143	X22	0.416591
hsa.mir.145	X22	0.902545
hsa.mir.22	X22	-0.0794824
hsa.mir.22	X22	-0.074473
hsa.mir.1290	X23	-0.25117
hsa.mir.148b	X24	-0.283933
hsa.mir.30d	X24	-0.180763
hsa.mir.126	X25	-0.257716
hsa.mir.145	X25	-0.295428
hsa.mir.30d	X26	0.355116
hsa.mir.10a	X27	-0.46999
hsa.mir.10b	X28	0.0589674
hsa.mir.143	X28	0.0111337
hsa.mir.454	X28	-0.779621
hsa.mir.18a	X29	0.91453
hsa.mir.192	X30	-0.912365
hsa.mir.222	X30	0.376747
hsa.mir.29a	X30	0.0224651
hsa.mir.455	X30	-0.158549
hsa.mir.30d	X31	-0.489288
hsa.mir.328	X31	-0.863831
hsa.mir.18a	X32	-0.770576
hsa.mir.30d	X32	0.0689034
hsa.mir.30d	X33	0.0684857
hsa.mir.362	X33	0.635781
hsa.mir.502	X33	0.768825
hsa.mir.192	X34	-0.778629
hsa.mir.192	X34	-0.0710092
hsa.mir.100	X35	-0.521525
hsa.mir.21	X35	0.10479
hsa.mir.21	X36	0.957938
hsa.mir.26b	X36	-0.00548027
hsa.mir.30b	X36	-0.235437
hsa.mir.130a	X37	-0.272632
hsa.mir.222	X37	0.92048
hsa.mir.29a	X37	0.27998
hsa.mir.1290	X38	-0.700806
hsa.mir.1180	X39	0.0668347
hsa.mir.99b	X39	0.645019
hsa.mir.21	X40	0.967034
hsa.mir.30b	X40	-0.18811
hsa.mir.361	X40	-0.0947744
hsa.mir.150	X41	-0.632528
hsa.mir.22	X41	-0.0691165
hsa.mir.192	X42	-0.747635
ABHD5	X1	0.035774
AC007342.3	X1	0.0326175
AC009269.3	X1	-0.0156064
AC010503.4	X1	0.0120467
AC072022.2	X1	-0.0204372
AC092574.2	X1	0.0196469
AC093535.1	X1	0.0341315
AC093616.1	X1	-0.00712797
AC093768.1	X1	0.0174823
AC105942.1	X1	0.0419574
ACAA2	X1	0.0897979
ACADSB	X1	0.100162
ACAT1	X1	0.111839
ACER2	X1	0.00418697
ACOT2	X1	0.0286466
ACSL1	X1	0.0013455
ACSL3	X1	0.0793324
ACSS3	X1	0.0687949
ADAM17	X1	-0.00513616
ADH5	X1	0.0172811
AFG3L2	X1	0.0757902
AHSA1	X1	0.0239013
AIF1L	X1	0.0244664
AIFM1	X1	0.0152281
AIG1	X1	0.0647516
ALDH6A1	X1	0.0813009
ALG11	X1	0.0280818
ALKBH1	X1	0.0242989
ANGPT1	X1	0.0162116
ANKRD10	X1	-0.0352253
ANLN	X1	-0.00624531
ANP32C	X1	0.0447559
AP000781.2	X1	-0.000988694
AP1M2	X1	0.0307405
AP4B1.AS1	X1	-0.00177592
APOO	X1	0.00130688
AQP11	X1	-0.0573806
ARHGAP11A	X1	-0.0146584
ARHGAP24	X1	0.0120569
ARHGAP30	X1	-0.029013
ARL6	X1	0.0509564
ARSK	X1	0.0164243
ARV1	X1	0.0392011
ASAH1	X1	0.0234857
ASPM	X1	-0.0503378
ATAD5	X1	-0.00848689
ATP1B1	X1	0.0197629
ATP5A1	X1	0.0685694
ATP5F1	X1	0.019082
ATP6AP2	X1	0.0250779
ATP6V1A	X1	0.0818846
ATP6V1D	X1	0.0242694
ATP6V1E1	X1	0.0267486
ATP6V1H	X1	0.0531179
ATXN10	X1	0.0884183
AUH	X1	0.0791905
BACH1	X1	-0.0245567
BCKDHB	X1	0.0152395
BDH2	X1	0.114526
BEX5	X1	0.00624047
BNIP1	X1	0.0770663
BORA	X1	-0.0846215
BRCA2	X1	-0.0551468
BTD	X1	0.0124999
C11orf74	X1	0.00186478
C14orf2	X1	0.00781875
C1orf21	X1	-0.0276894
C4orf19	X1	0.0494993
C5	X1	-0.0313579
C6orf201	X1	-0.0383041
C9orf64	X1	0.00580349
CA2	X1	0.0776679
CASC3	X1	-0.000981648
CAT	X1	0.0524019
CCDC194	X1	-0.0258477
CCDC88A	X1	-0.113647
CCNE2	X1	-0.00119729
CDC26	X1	0.00152202
CDH11	X1	-0.00940642
CDS1	X1	0.0960989
CENPE	X1	-0.0207203
CENPF	X1	-0.04367
CEP120	X1	-0.0128905
CEP126	X1	-0.0177999
CEP170	X1	-0.0541686
CEP55	X1	-0.00605104
CERKL	X1	-0.0255558
CFAP54	X1	-0.014834
CGRRF1	X1	0.000251442
CHM	X1	0.0408469
CLCN5	X1	0.00309461
CLMN	X1	0.00362311
CLSPN	X1	-0.0122156
CNIH4	X1	0.0128535
CNN3	X1	0.0138035
CNTRL	X1	-0.0267893
COL4A3BP	X1	0.0157571
COPS4	X1	0.0809846
COQ3	X1	0.0891836
COX6A1	X1	0.0564713
COX6C	X1	0.0147901
COX7B	X1	0.0348358
CPNE3	X1	0.0193795
CPQ	X1	0.00986819
CRLF3	X1	-0.0248193
CTR9	X1	0.104959
CWH43	X1	0.0403286
CYB5B	X1	0.00117135
CYCS	X1	0.0314841
CYP4V2	X1	0.0431877
DCAF17	X1	-0.0468636
DDX1	X1	0.0145411
DGKK	X1	0.0123007
DIO1	X1	-0.0412687
DLD	X1	0.0585911
DMAC1	X1	0.0488646
DMRTA1	X1	0.00504425
DNAJA1	X1	0.0267747
DOCK11	X1	-0.00382967
DRG1	X1	0.0847618
DSG2	X1	0.032157
DYNLL2	X1	0.0996152
EAPP	X1	0.0189842
ECHS1	X1	0.0506099
EHBP1L1	X1	-0.0724216
EIF1B	X1	0.0263509
ELAC1	X1	0.0102915
ELMOD2	X1	0.0169854
ELOVL7	X1	0.0716021
EMC3.AS1	X1	-0.0065203
EMX2	X1	0.0761016
ENDOD1	X1	0.00694079
ENPP4	X1	0.147081
ENPP5	X1	0.0884228
EOGT	X1	-0.0109995
EPB41L2	X1	-0.000256023
ERLIN2	X1	0.0848634
ERVW.1	X1	-0.027978
ETFA	X1	0.0657181
ETFDH	X1	0.0089049
EVI2A	X1	-0.0340896
EXD2	X1	0.0160728
EXOSC9	X1	0.0199853
EZH2	X1	-0.00692822
F3	X1	-0.0355649
FAHD1	X1	0.0244602
FAM126A	X1	-0.0833671
FAM160A1	X1	0.0254917
FAM196A	X1	-2.75506e-05
FAM210A	X1	0.0516232
FAP	X1	-0.00522328
FBXL20	X1	0.0448886
FBXO3	X1	0.0428246
FBXO5	X1	-0.069883
FBXO7	X1	0.0844453
FCRL6	X1	-0.0047187
FDFT1	X1	0.0403498
FGD6	X1	-0.0852535
FGFR2	X1	0.000602669
FH	X1	0.0673372
FN3K	X1	0.0587485
FOXI2	X1	0.00427185
FXN	X1	0.00667523
GABARAPL1	X1	0.00513446
GABARAPL2	X1	0.0458692
GATB	X1	0.0435386
GKAP1	X1	0.0756716
GLG1	X1	0.0153761
GNAI1	X1	0.0271249
GORAB	X1	-0.0395445
GOT1	X1	0.12683
GPAT3	X1	0.0167825
GPD1L	X1	0.0242621
GPHN	X1	0.0492799
GPR107	X1	0.0389528
GPR85	X1	-0.024101
GRAMD1C	X1	0.00156333
GVINP1	X1	-0.00706623
HACD3	X1	0.0877612
HADH	X1	0.0618635
HADHA	X1	0.0028011
HADHB	X1	0.0120511
HAS2	X1	-0.0309226
HASPIN	X1	-0.026487
HAUS4	X1	0.0170732
HCCS	X1	0.0231048
HELZ	X1	-0.0927928
HGD	X1	0.0402518
HIBADH	X1	0.0145846
HIPK1	X1	-0.00786756
HMGCL	X1	0.0148837
HS6ST3	X1	0.0362348
HSD17B12	X1	0.0344059
HSD17B7P2	X1	0.0330566
HSDL1	X1	0.0686598
HSP90AA1	X1	0.00219797
HSPA4L	X1	0.114557
HSPA9	X1	0.0262103
HSPD1	X1	0.00936888
HTR2B	X1	-0.0240207
IDH3A	X1	0.0429259
IFNAR2	X1	-0.0112155
IGKJ5	X1	-0.00819887
IL1R1	X1	-0.0463302
IL7	X1	-0.0341948
ILK	X1	-0.0566183
IMPACT	X1	0.0250291
IRF6	X1	0.132889
ISCA2	X1	0.0332907
ISCU	X1	0.0173032
KDELR3	X1	-0.0138619
KDM1A	X1	0.0199034
KDSR	X1	0.0999439
KIAA1551	X1	-0.0668504
KIF11	X1	-0.0268675
KIF14	X1	-0.0910243
KIF16B	X1	0.0180087
KLHDC2	X1	0.110162
LARGE2	X1	0.000251365
LCMT2	X1	0.020042
LCOR	X1	-0.0304996
LDHB	X1	0.0388755
LEMD3	X1	0.0943266
LGR4	X1	0.02399
LIMCH1	X1	0.0256815
LIN7A	X1	0.0946698
LIN7C	X1	0.125126
LMCD1	X1	-0.00929711
LMNB1	X1	-0.00587815
LRRFIP1	X1	-0.0249317
LSM3	X1	0.0227333
MAP3K2	X1	-0.0593841
MAP7	X1	0.0224989
MARC1	X1	0.00287291
MBNL2	X1	-0.0239651
MCCC2	X1	0.0730912
MDC1	X1	-0.0430912
MDH1	X1	0.0192691
MED21	X1	0.0260203
MEGF9	X1	0.0537499
METAP1	X1	0.0403442
METTL14	X1	0.0465116
METTL8	X1	-0.0447034
MFSD4A	X1	0.0430521
MGST2	X1	0.0208118
MIB1	X1	0.00455018
MICU2	X1	0.0146062
MIPEP	X1	0.00114994
MNAT1	X1	0.0487975
MPC1	X1	0.0517966
MPHOSPH9	X1	-0.0115272
MRPL15	X1	0.0974548
MRPL32	X1	0.00988176
MRPL42	X1	0.0274652
MRPL44	X1	0.0555003
MRPS35	X1	0.0474164
MRPS36	X1	0.0915898
MRRF	X1	0.0142583
MTM1	X1	0.016966
MUT	X1	0.0922835
MYCBP2	X1	-0.00906391
MYEF2	X1	0.0315886
MYL12B	X1	0.0308709
NANOG	X1	0.00356749
NAPG	X1	0.0380641
NARS2	X1	0.0279546
NDRG2	X1	0.0407534
NDUFS1	X1	0.0920667
NDUFS4	X1	0.0834452
NECTIN3	X1	0.0246561
NEDD4L	X1	0.116888
NEDD8	X1	0.0147066
NFE2L3	X1	-0.0386181
NIN	X1	-0.0185413
NLGN4X	X1	0.030532
NMNAT1	X1	0.0058934
NRDC	X1	-0.0216273
NUDT9	X1	0.00700624
NUP50	X1	0.0274536
OCIAD1	X1	0.0959524
ODF2L	X1	-0.0305344
OGDHL	X1	0.0292434
OMD	X1	-0.00801899
OR10A2	X1	-0.0424149
OR1L4	X1	-0.00170707
OXCT1	X1	0.075237
PAAF1	X1	0.0189341
PANK1	X1	0.0630026
PARD6B	X1	0.0515581
PARG	X1	0.0273524
PCID2	X1	0.00508662
PCK1	X1	0.00229064
PCYOX1	X1	0.0537906
PDE7B	X1	0.0413343
PDLIM3	X1	-0.0239985
PEX7	X1	0.0764201
PGM5	X1	0.0687089
PHTF1	X1	-0.0399932
PHYH	X1	0.0458363
PICALM	X1	0.0271464
PIGH	X1	0.0666464
PIP5K1B	X1	0.00285104
PLXNA4	X1	-0.0444029
PMPCA	X1	0.00681205
PPA2	X1	0.0113441
PPARA	X1	0.0933623
PPARGC1A	X1	0.105647
PPFIBP2	X1	0.0112386
PPM1A	X1	0.0561229
PPP2R2B	X1	-0.0718584
PRKD3	X1	-0.00330733
PRMT5	X1	0.00139207
PRPF38B	X1	-0.0209777
PRRC2C	X1	-0.00762585
PRRX1	X1	-0.0550231
PSEN1	X1	0.0361382
PSMC3IP	X1	-0.00146726
PSMC6	X1	0.038194
PTPN3	X1	0.103005
PZP	X1	-0.0636969
R3HDM1	X1	-0.0237383
RAB14	X1	0.00455846
RAB19	X1	0.00269524
RAB21	X1	0.0580147
RAD51D	X1	-0.00699237
RAP1GAP	X1	0.062144
RAPGEF6	X1	-0.00270426
RBX1	X1	0.0203407
RDH11	X1	0.0360203
RFX7	X1	-0.0791046
RGN	X1	0.0384909
RGS20	X1	-0.00854703
RHPN2	X1	0.00233515
RNF20	X1	0.099555
RPS6KC1	X1	-0.0160693
RRAGD	X1	0.00812398
SACS	X1	-0.0573831
SAMD3	X1	-0.0464492
SAMD9	X1	-0.011067
SAMM50	X1	0.0306652
SAP30L	X1	0.00662454
SCAMP1	X1	0.0585145
SCGB3A2	X1	-0.0320133
SCOC	X1	0.0330677
SCP2	X1	0.0623209
SDC2	X1	0.0789822
SDC4	X1	0.0160343
SDHB	X1	0.0632351
SEC22A	X1	0.0137559
SEH1L	X1	0.0432971
SENP8	X1	0.0192902
SERINC1	X1	0.0176274
SERPINF1	X1	-0.00326849
SETD3	X1	0.119073
SGMS2	X1	0.0808157
SH2D4A	X1	0.0155773
SIK2	X1	0.00616867
SIM1	X1	0.00432918
SLC25A3	X1	0.00143883
SLIRP	X1	0.0223625
SMAD4	X1	0.00135592
SMU1	X1	0.113444
SNORD19	X1	-0.0136206
SOD1	X1	0.0082253
SOWAHB	X1	0.0793985
SOX6	X1	0.00246936
SPATA5L1	X1	0.00228743
SPINT4	X1	-0.00312914
SPTLC1	X1	0.0183945
SPTLC2	X1	0.0402368
SPTLC3	X1	0.0112991
SPX	X1	0.111942
SRPX2	X1	-0.0462521
SRRD	X1	0.0764458
ST13	X1	0.02157
STK17B	X1	-0.0236533
STRADA	X1	-0.0192106
SUCLG1	X1	0.0764173
SUDS3	X1	0.0735397
SUPT16H	X1	0.0269883
SYPL1	X1	0.0477081
TACO1	X1	0.0361129
THSD7A	X1	0.0152923
TICRR	X1	-0.05309
TIMM21	X1	0.0159658
TJP2	X1	0.0810525
TLR6	X1	-0.00806499
TMED7	X1	0.0479321
TMEM106B	X1	0.00588866
TMEM171	X1	0.0131662
TMEM216	X1	0.0205307
TMEM245	X1	0.0223448
TMEM38A	X1	0.0144995
TMEM38B	X1	0.0474118
TOM1L1	X1	0.0066782
TPX2	X1	-0.00274192
TRAJ14	X1	-0.0802493
TRIM2	X1	0.013588
TRIP12	X1	-0.0213885
TSG101	X1	0.0327437
TSPYL1	X1	0.0951389
TSR2	X1	0.0154429
TTC13	X1	-0.00756887
TTC33	X1	0.00933559
TXLNG	X1	0.0163753
UBE2E2	X1	-0.0305626
UGT8	X1	0.0621625
UQCRC2	X1	0.0148936
UQCRQ	X1	0.00524713
USP14	X1	0.00263508
UTP3	X1	0.00492109
VDAC3	X1	0.155104
VLDLR	X1	0.00322382
WDR72	X1	0.0260256
WFDC10B	X1	-0.0570405
XRCC6	X1	0.0758366
YY1	X1	0.00883156
ZDHHC20	X1	-0.0166692
ZEB2	X1	-0.0916643
ZMYND11	X1	0.0254072
ZNF165	X1	0.00156167
ZNF281	X1	-0.12801
ZNF468	X1	0.057059
ZNHIT6	X1	-0.0475752
ZNRF3	X1	0.0220084
ABCC9	X2	-0.0816632
AC004112.1	X2	0.0390148
AC004522.1	X2	0.0466189
AC005332.3	X2	0.0365566
AC007493.2	X2	0.00529601
AC007907.1	X2	0.0317314
AC008878.2	X2	0.053061
AC011483.2	X2	0.053061
AC011504.1	X2	0.053061
AC012594.1	X2	0.0901768
AC018512.1	X2	0.053061
AC024267.1	X2	0.053061
AC055716.3	X2	0.053061
AC073316.1	X2	0.0719876
AC079807.2	X2	0.049865
AC090155.1	X2	0.0504378
AC090193.1	X2	0.053061
AC092573.2	X2	0.053061
AC092675.1	X2	0.0240133
AC096632.2	X2	0.00220508
AC136777.1	X2	0.0611757
ACTBL2	X2	0.126091
ACTL7B	X2	0.0237312
ACTRT2	X2	0.053061
ADAM3A	X2	0.0221627
ADAT2	X2	-0.102247
ADGRD1.AS1	X2	0.0281106
ADGRF5	X2	-0.00240737
ADGRL3	X2	-0.0393991
ADRB1	X2	0.0660588
AF130351.1	X2	0.0250054
AIPL1	X2	0.0107755
AL133481.2	X2	0.0262455
AL137230.1	X2	0.12404
AL355102.3	X2	0.0274385
AL356414.1	X2	0.0379622
AL390730.1	X2	0.053061
AL445989.1	X2	0.0237179
AL590385.2	X2	0.00481568
ALG8	X2	0.0037823
ANKRD30BL	X2	0.0674387
ANKRD34C	X2	0.0182644
ANTXR1	X2	-0.0185731
APOA5	X2	0.0192933
APOC3	X2	0.0280782
ARHGEF25	X2	-0.0130799
ARHGEF7	X2	-0.00892057
ARL1	X2	0.0110871
ARL9	X2	0.0446977
ASCL1	X2	0.0223326
B3GNT6	X2	0.053061
BHMG1	X2	0.0340709
BLACE	X2	0.032542
BPIFB2	X2	0.0719794
BPIFB6	X2	0.0184003
C10orf120	X2	0.0319607
C10orf53	X2	0.0652732
C17orf74	X2	0.0377098
C17orf80	X2	-0.016151
C19orf81	X2	0.112138
C1orf68	X2	0.0272961
C2orf80	X2	0.0243411
C4orf51	X2	0.0940844
C9orf62	X2	0.0181726
CACNA1B	X2	0.0441601
CALCRL	X2	-0.0239529
CATSPER4	X2	0.0916553
CAV3	X2	0.0650788
CCDC140	X2	0.053061
CCDC172	X2	0.00723121
CCDC34	X2	0.010844
CCDC60	X2	-0.00157243
CCT8L2	X2	0.0766013
CDCA5	X2	0.00869003
CDH13	X2	-0.0873074
CDX2	X2	0.0224254
CELA3A	X2	0.0184041
CES1P1	X2	0.0864678
CLC	X2	0.0343946
CLDN17	X2	0.0135893
CNGB1	X2	0.00679119
CNRIP1	X2	-0.0427634
CPLX4	X2	0.041357
CRISP3	X2	0.0750378
CRNN	X2	0.0137705
CRYBA2	X2	0.0089471
CRYBA4	X2	0.0360953
CRYGB	X2	0.000954508
CRYGD	X2	0.0148512
CSAG4	X2	0.00888399
CSH2	X2	0.0282785
CSHL1	X2	0.0344315
CSN3	X2	0.000189484
CST9	X2	0.0347903
CTAG2	X2	0.053061
CTRB2	X2	0.0662991
CYP11B2	X2	0.0028429
CYP1A2	X2	0.0812383
DDN	X2	0.000725422
DDR2	X2	-0.00292544
DEFB114	X2	0.0370698
DEFB116	X2	0.0568492
DEFB119	X2	0.0205847
DEFB125	X2	0.0210515
DEFB127	X2	0.0342872
DLC1	X2	-0.0914199
DNMT3L	X2	0.0241208
DPPA4	X2	0.0200967
DRD2	X2	0.0404167
DRD3	X2	0.0209752
DUX4L13	X2	0.0204637
DUX4L4	X2	0.053061
DYDC1	X2	0.0141857
EBF1	X2	-0.00676816
EGR4	X2	0.0370698
EPHA3	X2	-0.0394637
EPHA8	X2	0.0609542
ERG	X2	-0.019016
ERICH6B	X2	0.0173244
ESX1	X2	0.0335687
EVX2	X2	0.0126672
F11.AS1	X2	0.0484681
FAM197Y3	X2	0.0413459
FAM83E	X2	0.0632191
FAM90A14P	X2	0.0490629
FDCSP	X2	0.0803833
FER1L6.AS2	X2	0.053061
FERMT2	X2	-0.0172607
FFAR1	X2	0.0994325
FGF21	X2	0.053061
FILIP1	X2	-0.119695
FKBP7	X2	-0.0460459
FRMPD4	X2	0.0681622
FRY	X2	-0.0308454
GALR3	X2	0.0278114
GH2	X2	0.0260919
GNAT1	X2	0.00480296
GPR148	X2	0.0359353
GPR149	X2	0.0216242
GPR150	X2	0.0300676
GPR31	X2	0.00873847
GPR6	X2	0.0032323
GRIN1	X2	0.0285169
GSC2	X2	0.053061
GTSF1L	X2	0.0235427
GUCY1A2	X2	-0.142167
H2AFB1	X2	0.0171167
HCRT	X2	0.012761
HMBOX1	X2	-0.0940059
HOXC12	X2	0.00203588
HRH3	X2	0.0628289
HTN1	X2	0.040189
HTR1A	X2	0.0414535
HTR3B	X2	0.0246727
IFNA14	X2	0.00862569
IFNA8	X2	0.0370203
IFNW1	X2	0.0678218
IGKV2D.26	X2	0.0112255
IL19	X2	0.0973531
IL20RA	X2	0.0102925
IL36A	X2	0.0445691
IQCF6	X2	0.0174459
ISL1	X2	0.0035112
ISX	X2	0.128284
ITIH1	X2	0.0123245
IVL	X2	0.00728411
JAM2	X2	-0.0998098
KALRN	X2	-0.00943135
KATNA1	X2	-0.017304
KCNK15	X2	0.00628055
KIRREL2	X2	0.0813486
KLHL23	X2	-0.0752461
KLK2	X2	0.0435328
KRBOX4	X2	-0.0421473
KRT26	X2	0.0328481
KRT36	X2	0.0476209
KRT76	X2	0.0295498
KRT78	X2	0.0215109
KRT79	X2	0.00417151
KRTAP1.3	X2	0.053061
KRTAP10.2	X2	0.024916
KRTAP10.3	X2	0.0733432
KRTAP10.4	X2	0.0329765
KRTAP10.5	X2	0.0491285
KRTAP12.1	X2	0.0481251
KRTAP12.4	X2	0.053061
KRTAP23.1	X2	0.0600819
KRTAP4.2	X2	0.0376726
KRTAP4.6	X2	0.0949282
KRTAP4.7	X2	0.053061
KRTAP5.4	X2	0.114209
KRTAP5.6	X2	0.0386735
KRTAP5.9	X2	0.0264666
KRTAP9.2	X2	0.053061
KRTAP9.3	X2	0.049346
KRTAP9.4	X2	0.0412106
LCE2A	X2	0.0438882
LCE2C	X2	0.00245988
LDB2	X2	-0.0326755
LDLRAD1	X2	0.0427509
LGALS7	X2	0.0339038
LGALS9B	X2	0.0455791
LGI3	X2	0.108606
LHX5	X2	0.0114488
LHX9	X2	0.0518736
LINC00273	X2	0.00552049
LINC01553	X2	0.00620695
LINC01555	X2	0.028946
LINC01561	X2	0.053061
LINC01591	X2	0.0474266
LINC02169	X2	0.108324
LMBRD2	X2	0.0756598
LRRC17	X2	-0.0560828
LRRC26	X2	0.053061
MAPK10	X2	-0.0150097
MARCH11	X2	0.0185023
MARK1	X2	-0.00305612
MBL2	X2	0.0212987
MIR128.2	X2	0.053061
MIR133B	X2	0.0109901
MIR185	X2	0.0470471
MIR422A	X2	0.0350596
MIR496	X2	0.0305787
MIR519A1	X2	0.0474953
MIR541	X2	0.0205726
MIRLET7F2	X2	0.0206248
MMP27	X2	0.00369528
MOBP	X2	0.0988249
MOG	X2	0.0210206
MRGPRX2	X2	0.0179356
MRGPRX3	X2	0.0393488
MS4A5	X2	0.0535512
MSGN1	X2	0.053061
MSL1	X2	-0.0760644
MUC2	X2	0.0383172
MUC21	X2	0.107682
MYH10	X2	-0.0810101
MYO1B	X2	-0.114578
NCBP2.AS2	X2	0.021665
NCR2	X2	0.0328254
NES	X2	-0.0518978
NGB	X2	0.0342981
NHSL2	X2	-0.0436705
NKX2.4	X2	0.0849499
NKX2.8	X2	0.00481568
NOL9	X2	-0.0187554
NOTUM	X2	0.022497
NPBWR1	X2	0.053061
NPVF	X2	0.068179
NT5DC4	X2	0.00836906
NTNG1	X2	0.0252369
NXF2B	X2	0.00803154
NXPH1	X2	0.012847
OPALIN	X2	0.0234684
OR10G7	X2	0.0965784
OR10G8	X2	0.0594876
OR10H4	X2	0.0245834
OR10H5	X2	0.053061
OR10Z1	X2	0.0214031
OR2B3	X2	0.00472052
OR2W5	X2	0.0441239
OR2Z1	X2	0.0260076
OR4A15	X2	0.00888134
OR4A16	X2	0.0429282
OR4D10	X2	0.00166592
OR4D11	X2	0.0384421
OR4N5	X2	0.0290558
OR4Q2	X2	0.0458138
OR4S1	X2	0.074098
OR51A2	X2	0.0677597
OR51V1	X2	0.0229547
OR5D14	X2	0.0132314
OR5L1	X2	0.0112624
OR5M1	X2	0.0159653
OR6C74	X2	0.0444513
OR6K2	X2	0.00144414
OR6K3	X2	0.000641853
OR7A5	X2	0.0178192
OR7E28P	X2	0.0259786
OR7G1	X2	0.0410601
OR8G2P	X2	0.0390582
OR8J3	X2	0.0552801
PAX7	X2	0.0177472
PCSK9	X2	0.0630169
PDE3A	X2	-0.194601
PDX1	X2	0.053061
PGLYRP3	X2	0.017063
PGR	X2	-7.59834e-05
PLA2G2E	X2	0.0365209
PLEKHS1	X2	0.00593884
PLN	X2	-0.0847824
POTEI	X2	0.000643385
POU3F4	X2	0.00511743
POU4F2	X2	0.053061
PPY2P	X2	0.053061
PRAMEF17	X2	0.0246017
PRAMEF20	X2	0.0369147
PRAMEF26	X2	0.0136836
PRAMEF7	X2	0.045161
PRKG1	X2	-0.136772
PRM2	X2	0.0837399
PRORY	X2	0.0145622
PRSS33	X2	0.0170255
PRSS45	X2	0.0147036
PTGES	X2	0.0243484
PTPRB	X2	-0.0400239
RAPGEF5	X2	-0.154204
RAPH1	X2	-0.0196799
RARB	X2	-0.00294624
RAX	X2	0.00333931
RBMS3	X2	-0.0637686
RD3	X2	0.0356271
RECK	X2	-0.0755004
RESP18	X2	0.0211674
REXO1L1	X2	0.102403
RGCC	X2	-0.0579545
RNF217	X2	-0.0319949
RNU6.237P	X2	0.0444557
RSPO2	X2	0.0474796
RUNDC3A.AS1	X2	0.0555307
SAMD8	X2	-0.0228593
SCAF8	X2	-0.0452404
SEPT4	X2	-0.0866547
SERPINB10	X2	0.0174671
SGIP1	X2	-0.00891659
SH3GL3	X2	0.0205235
SHE	X2	-0.0121625
SHISA7	X2	0.0242407
SKOR2	X2	0.0240577
SLAMF9	X2	0.00308037
SLC8A2	X2	0.0148036
SMCP	X2	0.053061
SNAI2	X2	-0.111184
SNCB	X2	0.0619974
SNORD115.18	X2	0.104589
SOHLH1	X2	0.044689
SOX8	X2	0.00716356
SPACA7	X2	0.0442985
SPCS2	X2	0.0415959
SPIB	X2	0.119578
SPRR2D	X2	0.053061
SSTR4	X2	0.0213696
SSX2B	X2	0.0422853
ST8SIA2	X2	0.0562294
SYNPO2	X2	-0.0260844
SYT13	X2	0.0317286
TAS1R2	X2	0.0333401
TFF1	X2	0.053061
TGIF2LY	X2	0.0291692
TLX1	X2	0.0215579
TMEM235	X2	0.053061
TMEM64	X2	0.0184637
TMPRSS11B	X2	0.0120197
TPGS1	X2	0.0149114
TRAM1	X2	0.0112686
TRBV20OR9.2	X2	0.0226282
TRBV4.1	X2	0.0224958
TRIM53BP	X2	0.053061
TRIM64	X2	0.053061
TRIM64C	X2	0.0179341
TRPC4	X2	-0.0699484
TSPY1	X2	0.053061
TSPY6P	X2	0.053061
TSSK6	X2	0.0131101
TTC8	X2	-0.0528638
TUBB7P	X2	0.00863457
UBE2DNL	X2	0.0408605
UNCX	X2	0.0178622
UPK3A	X2	0.0233485
VAX1	X2	0.0426985
VRTN	X2	0.053061
WBP11	X2	0.0566695
WDFY2	X2	-0.0883886
WNT7A	X2	0.149136
Z98949.1	X2	0.053061
ZDHHC22	X2	0.0438834
ZFP37	X2	-0.0360945
ZIC5	X2	0.015231
ZNF280A	X2	0.0295566
ZNRF4	X2	0.108324
ZSCAN10	X2	0.0523346
A1CF	X3	-0.00372703
ABCC5	X3	0.0513478
ABHD3	X3	0.0621576
AC006449.5	X3	0.0725024
AC007040.2	X3	0.0758829
AC008915.2	X3	0.0537983
AC010542.4	X3	0.0210659
AC010776.2	X3	0.0870836
AC010872.1	X3	0.0310022
AC011298.1	X3	0.0967415
AC011523.1	X3	0.0967415
AC021491.2	X3	0.0967415
AC022382.1	X3	0.0210758
AC024563.1	X3	0.0967415
AC025431.1	X3	0.00712636
AC026746.1	X3	0.0388469
AC027031.1	X3	0.0967415
AC027682.5	X3	0.0253813
AC073896.2	X3	0.0213323
AC084809.1	X3	0.0967415
AC091544.6	X3	0.0967415
AC092691.1	X3	0.0791262
AC097478.1	X3	0.0374735
AC103710.2	X3	0.0466205
AC116456.1	X3	0.0167817
AC139149.1	X3	0.0967415
ACE2	X3	-0.0108272
ACMSD	X3	-0.00657781
ACSM2A	X3	-0.01231
ACSM2B	X3	-0.0318981
ACTR8	X3	0.0230648
ACVR1C	X3	0.0398279
ADARB2.AS1	X3	0.027812
ADCYAP1	X3	0.0744004
ADD3	X3	-0.0158966
ADH1C	X3	0.0184434
ADTRP	X3	0.0272562
AF015720.1	X3	0.0967415
AKR1C3	X3	-0.0443168
AL157714.2	X3	0.0967415
AL360268.1	X3	0.0967415
AL662799.1	X3	0.0338418
AL731567.1	X3	0.0967415
ALCAM	X3	0.00584873
ALKAL1	X3	0.0308792
ALPK2	X3	-0.0595795
ANKRD9	X3	0.0753165
ANP32C	X3	0.022564
AP003065.1	X3	0.0967415
AQP5	X3	0.0624667
AQP6	X3	0.0453154
ARHGAP10	X3	-0.0515312
ARID5B	X3	-0.0140161
ARL4D	X3	0.0261968
ASB5	X3	0.037785
ATP6V0D2	X3	0.0748903
ATP6V1B1	X3	0.0197687
ATP6V1C2	X3	0.0157015
ATP6V1G3	X3	0.0412874
BAG1	X3	0.00505245
BBOX1	X3	-0.0300533
BCAT1	X3	0.00459153
BMPR1B	X3	8.15342e-05
BNC1	X3	0.0481565
BSND	X3	0.00309623
C10orf71	X3	0.0255502
C11orf53	X3	0.0815316
C15orf59	X3	0.0379376
C19orf73	X3	0.0342238
C5orf64	X3	0.0570373
C7orf57	X3	0.0602631
C8G	X3	0.00874541
CCDC148	X3	-0.0189638
CCKAR	X3	0.0962678
CCNO	X3	0.0108787
CCRL2	X3	0.0213396
CD164L2	X3	0.0214693
CDC20B	X3	0.0516368
CDH2	X3	-0.101394
CDK19	X3	-0.0650294
CEACAM7	X3	0.0540659
CFAP36	X3	-0.0860656
CFTR	X3	0.0186219
CGA	X3	0.0805508
CHAC1	X3	0.0161699
CHCHD7	X3	0.00108924
CHGB	X3	0.00304585
CHRM1	X3	0.059151
CKMT1B	X3	0.0472825
CLASP2	X3	0.0154657
CLCNKA	X3	0.0129729
CLCNKB	X3	0.000860063
CLDN8	X3	0.0745869
CLIC4	X3	-0.0201046
CLIP1	X3	0.0202239
CLNK	X3	0.0256844
CLRN3	X3	-0.0337837
CNGA2	X3	0.0725064
COCH	X3	0.0298948
COLEC12	X3	0.0794117
CPNE8	X3	-0.0311546
CRTAC1	X3	0.0165054
CST4	X3	0.0305648
CT62	X3	0.0554919
CUBN	X3	-0.0610051
CWH43	X3	0.00469382
CYP11A1	X3	0.0312924
CYP2J2	X3	-0.0376363
DAPL1	X3	0.0157314
DCAF1	X3	0.0263356
DEFB132	X3	0.0967415
DHRS7	X3	0.0173108
DIRAS1	X3	0.0594745
DISC1FP1	X3	0.0182551
DMRT2	X3	0.0494934
DOCK3	X3	0.0252578
DPP4	X3	-0.0792666
DPYS	X3	-0.0129909
DUSP15	X3	0.026492
DUX4L8	X3	0.0967415
DZIP1	X3	-0.0576651
EGLN3	X3	-0.00324379
EHBP1	X3	-0.0522375
EMC3	X3	0.00948488
ENPEP	X3	-0.0659043
ENPP3	X3	-0.0884744
EPB41L4B	X3	0.0203057
EPHA7	X3	-0.00967946
EPN3	X3	0.0419063
ERP27	X3	0.0961831
EXOSC7	X3	0.00864107
FA2H	X3	0.0421965
FAM155B	X3	0.0103955
FAM184B	X3	0.00537929
FAM215A	X3	0.0967415
FAM222A	X3	0.0244345
FAM24B	X3	0.0487656
FAT4	X3	-0.0279531
FAXC	X3	0.0153345
FBN3	X3	0.023747
FBXO2	X3	0.0331976
FBXO33	X3	0.0356237
FDX2	X3	0.0967415
FGF9	X3	0.0450828
FOXI1	X3	0.0593267
FOXI2	X3	0.0552413
GALNT14	X3	-0.0347269
GALNT17	X3	0.0582954
GALNTL6	X3	0.0198188
GATM	X3	-0.0188948
GBA3	X3	-0.0286503
GCGR	X3	0.0443905
GCOM1	X3	0.0413203
GDE1	X3	0.00807697
GIPC2	X3	-0.0622714
GJD2	X3	0.0626373
GLDN	X3	0.00972913
GLIS3	X3	-0.035546
GLYAT	X3	-0.0638985
GLYATL1	X3	-0.00820235
GPNMB	X3	0.0180497
GPR26	X3	0.0184851
GPRC5A	X3	0.00174571
GRIK5	X3	0.0148614
GRM1	X3	0.0245039
GSTA1	X3	-0.046916
GSTA2	X3	-0.00754594
GUCY1A3	X3	-0.0229345
GUCY1B3	X3	-0.00815518
HCCS	X3	0.0144853
HEPACAM2	X3	0.0613548
HHATL	X3	0.0156036
HIST1H2AM	X3	0.0967415
HNF4G	X3	-0.0166443
HOXB9	X3	0.0552242
HRK	X3	0.052484
HS6ST3	X3	0.0610502
HSPB7	X3	0.0318592
HYAL4	X3	0.00690748
HYPM	X3	0.0459841
ICA1	X3	0.0129322
IL6ST	X3	-0.0167028
INPP5J	X3	0.097743
ITPR2	X3	0.045388
KCNJ11	X3	0.0265846
KCNJ16	X3	-0.0771334
KL	X3	-0.0447245
KLHL3	X3	0.0235849
KLK1	X3	0.10753
KLK15	X3	0.0967415
KLK3	X3	0.0859553
KLK4	X3	0.0501685
KRTAP10.12	X3	0.0415843
KRTAP12.2	X3	0.0217961
KRTAP25.1	X3	0.0995601
KRTAP5.3	X3	0.0579713
KRTAP5.AS1	X3	0.0436114
LAMP5	X3	0.0210642
LCE1E	X3	0.0967415
LCE3A	X3	0.022597
LCE3D	X3	0.0967415
LINC00919	X3	0.0594628
LINC01387	X3	0.0119235
LINC01802	X3	0.0967415
LINC01956	X3	0.0473425
LRCH1	X3	-0.000494364
LRFN2	X3	9.27645e-05
LRP2	X3	-0.0684955
LRRC14B	X3	0.0248981
LRRC52	X3	0.0438814
LRRK2	X3	-0.0204222
LRRTM1	X3	0.0967387
LSAMP	X3	0.0457105
LYPD6B	X3	0.019703
MAG	X3	0.0318161
MAOB	X3	-0.0586976
MAP1B	X3	0.0325789
MAPK4	X3	0.0277463
MFSD6L	X3	0.0016187
MINDY2	X3	0.00752257
MIR1179	X3	0.00724307
MIR1302.4	X3	0.0205909
MIR193B	X3	0.0476944
MIR301B	X3	0.0967415
MIR483	X3	0.061911
MIR500A	X3	0.0553835
MIR874	X3	0.0823703
MME	X3	-0.0232924
MMP26	X3	0.0322181
MOB1B	X3	0.0713935
MPP6	X3	-0.0466749
MROH7	X3	0.0209494
MSI2	X3	0.00309508
MTMR11	X3	-0.0353392
MYF6	X3	0.0828084
MYO10	X3	0.0126942
MYO3A	X3	-0.0784348
MYO5A	X3	0.0604426
MYZAP	X3	0.0556992
NAT8L	X3	0.104428
NEUROG2	X3	0.0529978
NKX6.1	X3	0.0919741
NLGN1	X3	-0.0272689
NMRK2	X3	0.114631
NNT	X3	0.00258752
NPHP1	X3	-0.0137475
NPS	X3	0.0227241
NR0B2	X3	0.0261636
NR2E3	X3	0.0185416
NUPR2	X3	0.0967415
NXPH2	X3	0.00220456
ODAM	X3	0.0368843
OLIG1	X3	0.0747381
OLIG2	X3	0.0177456
OPTC	X3	0.0526416
OR10D3	X3	0.00043842
OR1L8	X3	0.0302978
OR51F2	X3	0.05626
OR51G2	X3	0.0113053
OR51S1	X3	0.00579035
OR52A4P	X3	0.0967415
OXCT1	X3	0.00802796
OXGR1	X3	0.0218663
PACRG.AS3	X3	0.0496357
PAK6	X3	0.0475309
PAM	X3	-0.017493
PATE1	X3	0.0451573
PDHB	X3	0.0126486
PDP1	X3	0.0248151
PDZK1	X3	-0.0119639
PFKFB2	X3	0.0271042
PFN2	X3	0.00579174
PIP	X3	0.0438804
PLA2G4F	X3	0.0202605
PLAG1	X3	0.0241524
PLCG2	X3	0.0682032
PLCL2	X3	0.0228963
PMAIP1	X3	0.0182383
PRDM4	X3	0.00508986
PRSS22	X3	0.0114866
PRUNE2	X3	-0.0513149
PSD3	X3	0.0178433
PSG2	X3	0.0393719
PSG4	X3	0.023703
PSG5	X3	0.00513092
PSG9	X3	0.0285712
PSMD6	X3	0.0159251
PVALB	X3	0.0936887
PXK	X3	0.0871377
PYY	X3	0.0942995
RALGAPA2	X3	0.0354167
RAP1GDS1	X3	0.0085189
RASGRF2.AS1	X3	0.0059629
RGS9BP	X3	0.0697893
RHBG	X3	0.065224
RHCG	X3	0.0551467
RIOX2	X3	0.0306089
RP4.669L17.8	X3	0.0637116
RPF2	X3	-0.0060679
SACM1L	X3	0.0952296
SALL1	X3	-0.104977
SC5D	X3	0.00773293
SCG3	X3	0.0670442
SCGB1C2	X3	0.0443218
SDCBP2	X3	0.00369204
SERPINA5	X3	0.0256383
SEZ6L	X3	0.0128031
SFTPB	X3	0.0661837
SHISA2	X3	0.0112248
SIX4	X3	0.0425033
SIX6	X3	0.0753646
SLC16A4	X3	-0.0474089
SLC16A7	X3	0.0351131
SLC17A3	X3	-0.0452756
SLC1A1	X3	-0.0683415
SLC22A2	X3	-0.0228648
SLC26A4.AS1	X3	0.00618909
SLC38A8	X3	0.0476546
SLC3A1	X3	-0.0375319
SLC4A1	X3	0.00279451
SLC6A2	X3	0.033849
SLC9A4	X3	0.0704398
SMOC1	X3	0.0145361
SPATS2L	X3	-0.0221107
SPSB4	X3	0.0737899
SSX6	X3	0.0657696
STAP1	X3	0.082147
STRBP	X3	0.0170489
STT3B	X3	0.00228091
STXBP5L	X3	0.000305586
STXBP6	X3	0.00262664
SUSD1	X3	0.0514409
SYCN	X3	0.0967415
SYNGR3	X3	0.0605063
TBC1D1	X3	0.0406838
TBC1D14	X3	0.0477953
TBC1D9	X3	0.0700915
TFAP2C	X3	0.0417665
THRSP	X3	0.0841755
THSD4.AS1	X3	0.0252255
TINAG	X3	-0.0198738
TLR3	X3	-0.0649071
TMC5	X3	0.0578129
TMEM210	X3	0.0967415
TMEM213	X3	0.0796304
TMEM30B	X3	0.0403752
TMEM61	X3	0.0946516
TMPRSS2	X3	0.0402912
TMTC2	X3	-0.0278646
TNFAIP8L3	X3	0.0496989
TOP2B	X3	0.00533844
TRIM50	X3	0.00703507
TRIM51BP	X3	0.0104575
TSPAN12	X3	-0.0221341
TSPAN5	X3	0.0246116
TSPEAR.AS2	X3	0.00968316
TTR	X3	0.0124682
UGT2A3	X3	-0.0300643
UGT2B7	X3	-0.0201332
UPK1A.AS1	X3	0.0967415
UPP1	X3	0.0089994
USH1C	X3	-0.0501953
VCAM1	X3	-0.0547084
VIM	X3	-0.0121591
WNT2	X3	0.103774
WSCD2	X3	0.00409171
Z82185.1	X3	0.0967415
ZDHHC3	X3	0.0165373
ZNF330	X3	0.0139806
A1CF	X4	-0.107223
ABCC2	X4	-0.0204134
ABCC5	X4	0.0848267
ABCC6P1	X4	-0.0683813
ABCC6P2	X4	-0.0191813
ABHD3	X4	0.0810411
AC022784.3	X4	-0.0186811
AC084871.1	X4	0.0102526
AC087482.1	X4	-0.0753317
AC090458.1	X4	0.0160931
ACAA2	X4	-0.0104285
ACADM	X4	-0.0447556
ACE2	X4	-0.067144
ACMSD	X4	-0.110401
ACSM2A	X4	-0.0867513
ACSM2B	X4	-0.102947
ADSSL1	X4	-0.0110434
AGMAT	X4	-0.0529492
AGMO	X4	-0.0399023
AGXT2	X4	-0.0777735
AIG1	X4	-0.0687355
AK4	X4	-0.0519079
AKR1C3	X4	-0.0650395
AKR7A3	X4	-0.0427194
AL033381.1	X4	-0.00531401
AL354920.1	X4	-0.0649968
AL772337.1	X4	-0.0163895
ALB	X4	-0.0781869
ALDH1L2	X4	0.0410962
ALDOB	X4	-0.084741
ALDOC	X4	-0.0121074
ALOX12B	X4	-0.0259377
ALPI	X4	-0.033596
ALPK2	X4	-0.00339875
AMDHD1	X4	-0.0198331
ANG	X4	-0.0314527
ANKRD28	X4	0.0752806
ANKS4B	X4	-0.123263
ANPEP	X4	-0.0651334
ANXA13	X4	-0.0678569
ANXA4	X4	-0.000275684
AP004247.4	X4	-0.010782
ARF4	X4	0.0617969
ARHGAP10	X4	-0.0248326
ARL8B	X4	0.023245
ATP11A	X4	-0.0310256
ATP2B1	X4	0.0220231
ATR	X4	0.0453725
AVEN	X4	0.055883
AVPR1B	X4	-0.0165867
AXDND1	X4	-0.0321736
BAIAP2L2	X4	-0.00849504
BBOX1	X4	-0.116124
BCAT1	X4	0.0505675
BHMT	X4	-0.0915877
BHMT2	X4	-0.0107714
BIVM	X4	-0.0408763
BNIP3	X4	-0.03577
BNIP3L	X4	-0.0328234
BTNL3	X4	-0.0143707
BTNL8	X4	-0.0639191
BX890604.1	X4	-0.0198522
C11orf1	X4	-0.0108866
C16orf97	X4	0.0162851
C1orf64	X4	0.0110333
C9orf47	X4	-0.0179891
CACNA1E	X4	-0.0173383
CACUL1	X4	0.0449047
CAPN14	X4	-0.024288
CCDC73	X4	-0.0120655
CCDC80	X4	0.0336119
CCNK	X4	0.0142832
CCNY	X4	-0.0571025
CD163L1	X4	0.0098566
CD164L2	X4	0.0187563
CDC73	X4	-0.0405713
CDCA2	X4	-0.0674957
CDH2	X4	-0.0526155
CDHR2	X4	-0.0200865
CDK19	X4	-0.0274742
CFAP36	X4	-0.0442695
CFAP57	X4	-0.0161095
CGN	X4	-0.0062143
CHST9	X4	-0.00973567
CIB4	X4	-0.0193951
CLASP2	X4	0.13505
CLDN10	X4	-0.0991082
CLDN2	X4	-0.0745823
CLRN3	X4	-0.126606
CLVS2	X4	-0.00358937
CMBL	X4	-0.0550231
CNDP1	X4	-0.0503673
CNDP2	X4	-0.0163012
CNKSR3	X4	-0.0467984
COLEC12	X4	0.0550024
CPNE8	X4	-0.0575057
CR1	X4	0.0221844
CREB3L1	X4	0.0367625
CREB3L3	X4	-0.0630269
CRYBG1	X4	-0.0070235
CRYBG3	X4	0.0517911
CRYL1	X4	-0.0437122
CRYM	X4	-0.0159388
CRYZ	X4	-0.0496109
CTAGE1	X4	-0.0204432
CTAGE5	X4	-0.0133847
CUBN	X4	-0.0664587
CYB5A	X4	-0.0411218
CYP2J2	X4	-0.0460206
CYP4A22	X4	-0.0206594
CYP4V2	X4	-0.024943
DCUN1D1	X4	0.0687773
DCUN1D5	X4	0.0353495
DDAH1	X4	-0.00638069
DDC	X4	-0.0773498
DEPDC7	X4	-0.113069
DGKB	X4	-0.013486
DHTKD1	X4	-0.0146273
DIO2	X4	0.000491836
DIRC2	X4	0.0469568
DMC1	X4	-0.0309519
DMRTA1	X4	-0.0276853
DNAJB14	X4	0.0438618
DNAJC15	X4	-0.00146035
DNTT	X4	0.0140392
DOK6	X4	-0.0640538
DPP4	X4	-0.175265
DPY19L1	X4	0.0100631
DPYS	X4	-0.0985304
DUSP11	X4	-0.0228426
DYNC1LI1	X4	0.0296864
ECHS1	X4	-0.0426417
EGFR.AS1	X4	-0.0192737
EGLN3	X4	-0.0394741
EHBP1	X4	-0.00766041
EMX2	X4	-0.0558469
ENPEP	X4	-0.0430671
ENPP3	X4	-0.0383885
ENTPD5	X4	-0.0268571
EPB41L4A.AS1	X4	-0.0265406
ERBB3	X4	-0.0458714
ESD	X4	-0.0116475
ESPN	X4	-0.0207587
EVI5	X4	0.110821
F11	X4	-0.000848306
FAHD1	X4	-0.0301668
FAM149A	X4	-0.0222204
FAM19A4	X4	0.0448941
FAM208A	X4	8.12684e-05
FAM221A	X4	0.0137465
FARP1	X4	-0.0200382
FAT4	X4	-0.0183515
FGGY	X4	-0.0234152
FKBP14	X4	0.0318246
FMO1	X4	-0.0175831
FRAS1	X4	-0.026251
FREM2	X4	-0.0654237
FRMD3	X4	-0.0699388
FSCN3	X4	-0.0146705
FTCD	X4	-0.0232488
FUT6	X4	-0.045613
FZD6	X4	0.0114849
G6PC	X4	-0.072253
GALNT14	X4	-0.00791867
GATM	X4	-0.11426
GBA3	X4	-0.0766044
GIPC2	X4	-0.109583
GJB1	X4	-0.0540454
GK5	X4	0.060515
GLCE	X4	-0.043623
GLT8D1	X4	0.0486168
GLYAT	X4	-0.0927192
GLYATL1	X4	-0.0097294
GMPS	X4	0.0950066
GNL3	X4	0.0792655
GOLGA4	X4	0.0658762
GPX3	X4	-0.0165932
GRAMD2A	X4	-0.00448375
GRIK1	X4	0.00140838
GSTA1	X4	-0.0511724
GSTA2	X4	-0.0555675
GUCY1A3	X4	-0.0196311
GUCY1B3	X4	-0.0443765
HAO2	X4	-0.0410264
HAVCR1	X4	-0.107649
HDGFL3	X4	0.00770867
HHLA2	X4	-0.11001
HLF	X4	-0.0618655
HNF4G	X4	-0.0770964
HNMT	X4	-0.0246773
HOXC10	X4	-0.109859
HRC	X4	-0.0086751
IDNK	X4	-0.0174607
IFIT1	X4	-0.0131935
IFIT3	X4	-0.0166503
IL11	X4	0.0302854
IL22RA1	X4	-0.00921263
ING3	X4	-0.00659413
IQSEC3	X4	-0.0096695
IRX3	X4	-0.0293258
ITPR2	X4	0.073373
JMY	X4	0.0292611
KCNJ16	X4	-0.0517272
KCNJ3	X4	-0.0364937
KCNV2	X4	-0.012317
KHK	X4	-0.0229972
KL	X4	-0.0631035
KPNA1	X4	0.0502199
KRTAP25.1	X4	0.00264258
LAMTOR5	X4	-0.00189813
LGALS2	X4	-0.0752121
LIMS1	X4	0.00757766
LINC00955	X4	-0.0250396
LINC01550	X4	-0.0607852
LRP12	X4	0.0318008
LRP2	X4	-0.0561497
LRRC19	X4	-0.0362925
LRRC53	X4	-0.0575072
LYG1	X4	-0.0100089
MAOB	X4	-0.037761
MAP1B	X4	0.0286509
MAST4	X4	-0.038198
MBD3L1	X4	0.00302794
ME1	X4	0.0903686
METTL6	X4	0.0287443
METTL7B	X4	-0.00935752
MINDY2	X4	0.000960861
MIOX	X4	-0.063739
MIR1197	X4	0.0242925
MIR506	X4	-0.0294241
MME	X4	-0.0775245
MRE11	X4	0.0259542
MRPL45	X4	-0.00988173
MSC.AS1	X4	-0.039899
MTERF3	X4	0.0553959
MTMR11	X4	-0.0340319
MXI1	X4	-0.00902998
MYO5A	X4	0.111035
NAMPT	X4	0.0148126
NAT8	X4	-0.0792445
NEK4	X4	0.0272725
NEO1	X4	-0.01478
NET1	X4	-0.00821063
NFIA	X4	-0.0211786
NGEF	X4	-0.00165305
NGLY1	X4	0.0617941
NRBF2	X4	0.0307734
NRIP3	X4	0.0114558
NSMAF	X4	0.00460939
NT5C2	X4	0.0271114
NUDT6	X4	-7.31928e-05
NXNL2	X4	-0.0204336
OAS1	X4	-0.0399506
OCIAD2	X4	-0.0151505
OPTN	X4	-0.067386
OR2T10	X4	-0.0411225
OR9Q2	X4	-0.0105951
OTUD3	X4	-0.00714293
PAAF1	X4	-0.0407289
PAQR3	X4	0.0392331
PARD6B	X4	-0.00775917
PBLD	X4	-0.0752267
PBRM1	X4	0.0761911
PDCD10	X4	0.0511974
PDCD6IP	X4	0.000764563
PDP1	X4	0.00778164
PDZK1	X4	-0.105722
PGAM1	X4	-0.00768816
PHTF2	X4	0.00699869
PKP4	X4	-0.0127357
PKP4.AS1	X4	-0.0313079
PLCB1	X4	-0.0224585
PLSCR4	X4	-0.00760197
PNPLA8	X4	0.0915641
POLD3	X4	-0.0486462
POTEF	X4	0.0415645
PPP1R14D	X4	-0.0104551
PRKACB	X4	0.0068839
PRODH2	X4	-0.0428513
PRUNE2	X4	-0.00389621
PSD3	X4	0.048935
PSMD6	X4	0.0519725
PTH2R	X4	-0.0490308
PTPRM	X4	-0.0639463
PTPRR	X4	-0.0455261
QRFPR	X4	-0.0727942
RAB24	X4	-0.000924453
RAF1	X4	0.00373723
RAG1	X4	-0.0347821
RB1CC1	X4	0.0666371
RBKS	X4	-0.034351
RBL2	X4	0.0269579
RBP5	X4	-0.00308076
RFWD2	X4	0.0161466
RIDA	X4	-0.06674
RIOK3	X4	-0.0432188
RPRD2	X4	-0.0138059
RSPH14	X4	-0.0175853
RSRC1	X4	0.0190401
SACM1L	X4	0.00434237
SALL1	X4	-0.0706471
SAP30	X4	-0.0143008
SAT1	X4	0.0394191
SEC14L6	X4	-0.00334
SEMA6A	X4	-0.0501124
SETD2	X4	0.0641937
SFTPB	X4	0.00360895
SGCB	X4	-0.0556002
SH3YL1	X4	-0.0139501
SHMT1	X4	-0.00642503
SLC10A2	X4	-0.0703953
SLC11A2	X4	0.0213054
SLC16A10	X4	0.0557415
SLC16A4	X4	-0.0645991
SLC16A9	X4	-0.0477388
SLC17A1	X4	-0.00345618
SLC17A3	X4	-0.0389546
SLC17A4	X4	-0.0025421
SLC18B1	X4	0.00134834
SLC1A1	X4	-0.145244
SLC22A11	X4	-0.0386736
SLC22A12	X4	-0.00912636
SLC22A15	X4	0.0200116
SLC22A2	X4	-0.00409976
SLC26A4	X4	0.00955055
SLC27A2	X4	-0.0621108
SLC2A2	X4	-0.00446087
SLC39A5	X4	-0.0301839
SLC3A1	X4	-0.134376
SLC47A1	X4	-0.0934349
SLC4A4	X4	-0.130507
SLC5A12	X4	-0.0532607
SLC6A13	X4	-0.00806603
SLC6A19	X4	-0.0111644
SLC7A9	X4	-0.0412934
SLITRK4	X4	-0.0740777
SLMAP	X4	0.0325472
SMARCC1	X4	0.0033799
SMPDL3A	X4	-0.0712042
SPATA31E1	X4	-0.0130634
SPATS2L	X4	-0.047336
SRSF12	X4	-0.0400335
STAP1	X4	0.0400225
STK17A	X4	0.00158636
STK32B	X4	-0.0447686
STON1	X4	-0.0583442
STT3B	X4	0.0101674
SUCO	X4	0.0515492
SYDE2	X4	-0.00828979
TBATA	X4	0.0478045
TBX1	X4	0.0320007
TCEA3	X4	-0.088718
TDO2	X4	0.0148704
TEX15	X4	-0.0170892
THNSL2	X4	-0.0367815
TINAG	X4	-0.0375879
TLE4	X4	0.0103965
TLR3	X4	-0.128451
TM4SF5	X4	-0.019251
TM7SF3	X4	-0.0651267
TMEM144	X4	-0.0469862
TMEM174	X4	-0.0543198
TMEM176A	X4	-0.0405222
TMEM176B	X4	-0.0100969
TMEM200A	X4	-0.0226403
TMEM27	X4	-0.0198347
TMEM45B	X4	-0.0221568
TMEM47	X4	-0.00748488
TMF1	X4	0.105483
TMTC2	X4	-0.0414568
TOM1L1	X4	-0.0254011
TOP2B	X4	0.0962532
TRAPPC13	X4	0.0168248
TRIM10	X4	-0.00280723
TRIM15	X4	-0.078911
TRIM6	X4	-0.000817042
TRPM3	X4	-0.0182648
TSPAN12	X4	-0.0409218
TTC21B.AS1	X4	-0.00305974
TTC3P1	X4	0.00188746
TYMS	X4	-0.0650568
UBA6	X4	0.0222731
UBE3C	X4	0.0216111
UBP1	X4	0.0705792
UGT1A5	X4	-0.00605479
UGT2A3	X4	-0.0769723
UGT2B7	X4	-0.0997109
UGT3A1	X4	-0.038118
UPB1	X4	-0.0124279
USH1C	X4	-0.0791873
USP7	X4	0.00199383
UST	X4	0.0370404
UTP4	X4	-0.0460437
WDR26	X4	0.0121527
WDR93	X4	-0.00688187
WNT2	X4	0.0415956
WRB	X4	-0.024347
XPR1	X4	-0.0499341
XRN1	X4	0.0034275
YIPF7	X4	-0.0168553
YY1	X4	-0.00395198
ZBTB38	X4	0.0116806
ZMYND12	X4	-0.0352015
ZNF2	X4	-0.0152141
ZNF367	X4	-0.0164119
ZNF578	X4	-0.0232509
ZNF582	X4	0.00902723
ZSWIM5	X4	-0.00513091
ABCA6	X5	0.022983
ABCA9	X5	0.0178478
AC004148.2	X5	0.0667742
AC009120.2	X5	-0.0105825
AC009269.3	X5	0.127538
AC011511.2	X5	-0.00153057
AC026410.1	X5	-0.000612919
AC027808.2	X5	0.0188626
AC083902.2	X5	-0.0359105
AC109361.2	X5	-0.042158
AC113404.3	X5	-0.00829262
AC125232.1	X5	0.0632916
AC145138.1	X5	0.0113366
ACCSL	X5	-0.0264461
ADARB1	X5	0.0593583
ADPRM	X5	0.0381491
AGAP6	X5	0.00911021
ALDH1L2	X5	0.0231756
ALG8	X5	-0.00252794
ALKBH6	X5	0.00480306
ALS2CR12	X5	0.00446712
AMHR2	X5	-0.0122039
ANKRD10	X5	0.0142799
ANTXR1	X5	0.0783436
AP000919.1	X5	0.00588957
AP001350.1	X5	-0.00355959
AP3S2	X5	-0.0591919
ARHGAP20	X5	0.024248
ARHGEF25	X5	0.054914
ARL1	X5	-0.0649359
ARL6	X5	-6.72435e-05
ARMC9	X5	0.0848837
ARMCX1	X5	2.50674e-05
ARSK	X5	-0.0763288
ART4	X5	0.100319
ASAP1	X5	0.0296847
ASPN	X5	0.043361
ATP5C1	X5	-0.0159671
ATP6AP2	X5	-0.00942007
ATP8B2	X5	0.0280312
AWAT2	X5	-0.00570588
B3GALT2	X5	0.00991167
BACH1.IT1	X5	0.00742817
BICRAL	X5	0.0638013
BMP10	X5	-0.0335701
BSND	X5	-0.0118301
C14orf2	X5	-0.0348889
C17orf80	X5	0.0201299
C1orf140	X5	-0.0084906
C20orf187	X5	-0.00790438
C3orf79	X5	-0.0311075
C5orf30	X5	-0.0197747
C8orf59	X5	-0.0159496
CACNA1C	X5	0.0255095
CACYBP	X5	-0.038047
CALD1	X5	0.118029
CAMK4	X5	0.0459326
CARMN	X5	0.0489176
CARTPT	X5	-0.0203568
CASP8AP2	X5	0.0388874
CCDC102B	X5	0.0756745
CCDC136	X5	0.0412909
CCDC14	X5	0.0152538
CCDC194	X5	0.0106155
CCDC34	X5	-0.0349217
CCDC60	X5	0.00677273
CCDC80	X5	0.0278054
CCL11	X5	0.0585653
CD163L1	X5	0.104362
CD164	X5	-0.0097038
CDC25C	X5	0.0899888
CDK7	X5	-0.0147618
CDS1	X5	-0.0730659
CETN3	X5	-0.00208517
CHM	X5	-0.00135379
CHMP4B	X5	-0.0162966
CHMP4C	X5	-0.0526265
CHPT1	X5	-0.0519287
CHRNA2	X5	-0.00773958
CISD2	X5	-0.0636684
CLCN1	X5	-0.031088
CLEC19A	X5	-0.00554568
CLPX	X5	-0.0184007
CNIH4	X5	-0.0482499
CNN1	X5	0.0240816
COL12A1	X5	0.15556
COL14A1	X5	0.0118246
COL16A1	X5	0.0297492
COL1A2	X5	0.0404402
COL3A1	X5	0.0757346
COL5A1	X5	0.00602415
COL5A2	X5	0.0288412
COL6A3	X5	0.0876494
COMMD3	X5	0.0222178
COPB1	X5	-0.00954808
COPS4	X5	-0.0435053
COPZ2	X5	0.0257815
COQ6	X5	0.00372759
COX7A2L	X5	-0.0472647
COX7B	X5	-0.00928454
CPB1	X5	-0.00319286
CRNN	X5	-0.0806707
CSAG4	X5	-0.0311713
CSRP1	X5	0.00557064
CSTF1	X5	-0.0219821
CTR9	X5	-0.0402109
CTSK	X5	0.0727526
CXCL12	X5	0.0253601
CYB5B	X5	-0.0052336
CYP1B1	X5	0.0896563
CYP2T1P	X5	0.086855
DBX1	X5	-0.00416499
DDR2	X5	0.0246254
DGKA	X5	0.0102017
DNAJB1	X5	-0.00286978
DPEP3	X5	-0.0227108
DPY30	X5	-0.00853737
DPYSL3	X5	0.0585357
EBAG9	X5	-0.0476915
ECHS1	X5	-0.0492701
ECM2	X5	0.0869989
EGFR.AS1	X5	-0.0398555
EHBP1L1	X5	0.0447384
EIF3H	X5	-0.0337802
EIF4G3	X5	0.0369406
ELMOD2	X5	-0.0263518
ELOVL7	X5	-0.049139
EMILIN1	X5	0.0131991
ENPP4	X5	-0.0455122
ERMP1	X5	-0.0752944
ERO1A	X5	-0.025392
ERP44	X5	-0.00235336
ERVW.1	X5	0.0266651
EXOSC9	X5	-0.0613985
F7	X5	-0.00157881
FAM129A	X5	0.0428626
FAM196A	X5	0.0308171
FAM26E	X5	0.0260215
FAP	X5	0.0257042
FAR2P4	X5	-0.000329737
FBN1	X5	0.100164
FBXO3	X5	-0.0188886
FBXO7	X5	-0.0210036
FCHSD2	X5	0.00873815
FCRL6	X5	0.0790638
FEZ1	X5	0.0412696
FH	X5	-0.0283492
FILIP1L	X5	0.141769
FLRT2	X5	0.0528383
FNDC1	X5	0.0365682
FOXN1	X5	-0.0239277
FSCB	X5	-0.0709252
FUNDC1	X5	-0.0286306
G3BP2	X5	-0.0128339
GABBR1	X5	0.0364906
GABRB2	X5	-0.00919446
GBX2	X5	-0.0231871
GCG	X5	-0.00166784
GFRA4	X5	-0.00905951
GFY	X5	-0.0339059
GH1	X5	-0.0335153
GNAT1	X5	-0.0373381
GOLGA6A	X5	-0.0178229
GPR18	X5	0.0339963
GPR31	X5	-0.00527295
GSN.AS1	X5	0.0669473
GSTA5	X5	-0.0258987
GUCA2A	X5	-0.00605334
H19	X5	0.0524367
HACD3	X5	-0.0991728
HAS2	X5	0.0707385
HCAR1	X5	-0.0688977
HSD17B6	X5	0.0102083
HSPA4L	X5	-0.0610886
HTR2A	X5	0.0489548
HTR3B	X5	-0.0195232
HYPK	X5	0.0182253
IL1R1	X5	0.069786
IL36RN	X5	-0.101701
ING3	X5	-0.0544923
INIP	X5	-0.0108265
IQCF6	X5	-0.00263319
ITGA11	X5	0.0212214
ITGA8	X5	0.0364394
ITM2B	X5	-0.0745097
JCAD	X5	0.0447365
JKAMP	X5	-0.0484609
KBTBD4	X5	-0.0408165
KCNE4	X5	0.0310509
KCNT2	X5	0.0333649
KDSR	X5	-0.0569344
KIAA0586	X5	0.03232
KIF21A	X5	-0.000132196
KLHL4	X5	0.0246741
KLHL40	X5	-0.00936818
KMT2A	X5	0.0108924
KRT8P11	X5	-0.00288527
LACTB2	X5	-0.0321036
LAMA2	X5	0.0322651
LAMTOR5	X5	-0.00525099
LAPTM4A	X5	-0.0393937
LATS1	X5	0.0388271
LCE2C	X5	-0.00629177
LCOR	X5	0.0080735
LGR4	X5	-0.0417933
LHFPL5	X5	-0.0262546
LIN7C	X5	-0.0807531
LINC00479	X5	-0.0384986
LINC01549	X5	-0.0344287
LINC02453	X5	-0.036951
LMAN1	X5	-0.0276043
LMNTD1	X5	-0.0251975
LRFN2	X5	-0.024716
LRRC37A2	X5	0.00201048
LRRFIP1	X5	0.0730981
LTBP1	X5	0.0607027
LUM	X5	0.0983234
LUZP1	X5	0.0236396
MACF1	X5	0.108293
MAGOH	X5	-0.112124
MAGT1	X5	-0.0865093
MALAT1	X5	0.022049
MANBA	X5	-0.0191707
MAP1A	X5	0.0459641
MAP2K6	X5	0.0709127
MAPT.AS1	X5	-0.00772636
MBTPS2	X5	-0.0385664
MCM4	X5	-0.039341
MEDAG	X5	0.0167551
MEG3	X5	0.0698424
MEX3B	X5	0.00803853
MFSD14C	X5	-0.00301085
MGP	X5	0.101249
MIR1289.2	X5	-0.0183424
MIR133B	X5	-0.00179498
MIR526A1	X5	-0.0415199
MIR604	X5	0.0317488
MMAB	X5	-0.00117919
MRPL42	X5	-0.0442091
MRPL48	X5	-0.039972
MRPS33	X5	-0.0713225
MRPS35	X5	-0.11469
MRPS36	X5	-0.0268665
MSMO1	X5	-0.082243
MTCH2	X5	-0.0242196
MTERF2	X5	0.0160516
MUCL1	X5	-0.0305047
MYH11	X5	0.000290086
MYLK	X5	0.0169567
MYT1	X5	-0.0361885
N4BP2L2	X5	0.0293873
NBPF10	X5	0.00520883
NBPF15	X5	0.0248445
NCCRP1	X5	-0.0341614
NDUFA12	X5	-0.0172618
NDUFC2	X5	-0.00663845
NDUFS4	X5	-0.0319071
NEDD1	X5	0.0118029
NFASC	X5	0.0345013
NLRP8	X5	-0.0425284
NOTCH2NL	X5	0.0393249
NR5A1	X5	-0.0377088
NUFIP1	X5	-0.00665224
OGN	X5	0.0632524
OMD	X5	0.0490051
OPN1SW	X5	0.0128079
OPRK1	X5	-0.0169182
OR10A6	X5	-0.000970027
OR10K2	X5	-0.0295726
OR11G2	X5	-0.022574
OR13C5	X5	-0.00405468
OR1L6	X5	0.0103754
OR2F2	X5	-0.0588285
OR2W1	X5	-0.00167157
OR4D10	X5	-0.0122717
OR51A4	X5	-0.0285542
OR51G1	X5	-0.0342156
OR52I2	X5	-0.0986324
OR6C4	X5	-0.00974519
OR6C65	X5	-0.00979075
OR6K2	X5	-0.00716165
OR6T1	X5	-0.0155415
OTC	X5	-0.0806651
PCDH7	X5	0.125636
PCYOX1	X5	-0.00708889
PDGFRA	X5	0.0676681
PDLIM3	X5	0.0104317
PEAK1	X5	0.0534882
PGR	X5	0.175163
PIGP	X5	-0.047138
PIGU	X5	-0.0287349
PIGW	X5	0.0135956
PIKFYVE	X5	0.0158617
PLAGL1	X5	0.00279625
PLEKHM3	X5	0.0138529
PLET1	X5	0.00675715
PLLP	X5	-0.0152048
PLP1	X5	0.0350533
PNISR	X5	0.0130452
POMP	X5	-0.00631918
POSTN	X5	0.0560115
POTEI	X5	-0.0218767
POU4F3	X5	-0.0521977
PPP1CB	X5	-0.0443194
PPP1R12B	X5	0.0326258
PPP1R27	X5	-0.00630262
PPY	X5	-0.00614608
PRB1	X5	0.032241
PRB3	X5	0.0425953
PRCD	X5	0.0432928
PRELP	X5	0.0524127
PRR30	X5	-0.0212526
PRRG4	X5	-0.0482869
PRRX1	X5	0.0445022
PSG1	X5	-0.023198
PSG6	X5	-0.059849
PSG8	X5	-0.0379631
PSMD14	X5	-0.000404154
PTGIS	X5	0.164447
PYGO1	X5	0.0899199
PYROXD1	X5	-0.00433681
RAB2A	X5	-0.00720328
[truncated: 19,144 more rows]
